# Supplementary material for: Predicting hosts based on early SARS-CoV-2 samples and analyzing the 2020 pandemic
Source: Sci Rep. 2021 Aug 31;11:17422. doi: 10.1038/s41598-021-96903-6 (PMC8408148; doi:10.1038/s41598-021-96903-6)
Supplement: Supplementary file 3 — Supplementary Information 3. [file 41598_2021_96903_MOESM3_ESM.xlsx]

## Sheet: top20_host_with_removal_of_gene
#Supplementary Table S4. Contributions of 11 genes and 16 nsps in the determination of hosts for SARS-CoV-2
Host	Minks	Bats	Dogs	Cats
Whole genome	1	2	3	4
nsp1 -	1	3	2	4
nsp2 -	1	3	2	4
nsp3 -	4	2	1	3
nsp4 -	1	3	2	4
nsp5 -	2	3	1	4
nsp6 -	1	2	3	4
nsp7 -	1	2	3	4
nsp8 -	1	2	3	4
nsp9 -	1	3	2	4
nsp10 -	1	3	2	4
nsp11 -	1	2	3	4
nsp12 -	1	2	3	4
nsp13 -	1	2	3	4
nsp14 -	3	1	2	4
nsp15 -	1	2	3	4
nsp16 -	1	3	2	4
ORF1a -	2	3	1	4
ORF1ab -	1	2	4	3
S -	1	3	2	4
ORF3a -	1	2	3	4
E -	1	2	3	4
M -	1	2	3	4
ORF6 -	1	2	3	4
ORF7a -	1	2	3	4
ORF7b -	1	2	3	4
ORF8 -	2	1	3	4
N -	1	3	2	4
ORF10 -	1	3	2	4
Note: '-' means deletion; red to blue: host rank from one to four. For example, in the 28th row, we deleted ORF8 from whole genome and found that the rank of minks went from 1 to 2, showing the great contribution of ORF8 in determining minks as the most probable host.
