# Supplementary material for: Predicting hosts based on early SARS-CoV-2 samples and analyzing the 2020 pandemic
Source: Sci Rep. 2021 Aug 31;11:17422. doi: 10.1038/s41598-021-96903-6 (PMC8408148; doi:10.1038/s41598-021-96903-6)
Supplement: Supplementary file 4 — Supplementary Information 4. [file 41598_2021_96903_MOESM4_ESM.xlsx]

## Sheet: h_freq human sarscov2
#Supplementary Table S5. Metadata, host likelihood score profiles, and high frequency SNPs on 53759 SARS-CoV-2 isolates
POS	TYPE	REF	ALT	FTYPE	STRAND	NT_POS	AA_POS	variant type	GENE	PRODUCT	Netherlands_pres	Netherlands_abs	Netherlands_Frequency	mink_pres	mink_abs	mink_Frequency	human_pres	human_abs	Netherlands_human_Frequency	chi_statis	p_values	fisher_statistics	fisher_pvalues	bon_pvalues	fdr_pvalues	bon_fisher_pvalues	fdr_fisher_pvalues	Others_pres	Others_abs	Others_Frequency	domain/function
23403	snp	A	G	CDS	+	1841/3822	614/1273	missense_variant	S	surface glycoprotein	1649	253	0.868352	120	33	0.784314	1526	220	0.873998	9.79806	0.00174696	0.524246	0.00396068	1	0.0331507	1	0.0701481	39815	12089	0.767089	SD1/SD2: subdomain 1/subdomain 3
25563	snp	G	T	CDS	+	171/828	57/275	missense_variant	ORF3a	ORF3a protein	505	1394	0.265929	40	113	0.261438	465	1281	0.266323	0.0171971	0.895666	0.975164	1	1	1	1	1	13694	38210	0.263833	Potassium ion channel, may modulate virus release
11109	snp	C	T	mat_peptide	+	10844/21290	3615/7095	missense_variant	ORF1ab	nsp6	404	1495	0.212744	40	113	0.261438	364	1382	0.208477	2.3559	0.12481	1.34397	0.123581	1	0.929658	1	0.920508	412	51492	0.00793773	Plays a role in the initial induction of autophagosomes from host reticulum endoplasmic. Later, limits the expansion of these phagosomes that are no longer able to deliver viral components to lysosomes.
1604	del	AATG	A	mat_peptide	+	1341/21290	447/7095	disruptive_inframe_deletion	ORF1ab	nsp2	157	1742	0.0826751	33	120	0.215686	124	1622	0.0710195	38.8196	4.64847e-10	3.59718	6.11537e-08	7.40966e-07	2.05824e-08	9.7479e-05	2.70775e-06	655	51249	0.0126195	May play a role in the modulation of host cell survival signaling pathway by interacting with host PHB and PHB5
28881	complex	GGG	AAC	CDS	+	608/1260	203/419	missense_variant	N	nucleocapsid phosphoprotein	382	1486	0.201159	0	153	0	382	1364	0.218786	0	4.06326e-16	0	4.06326e-16	6.47684e-13	2.02401e-14	6.47684e-13	2.31316e-14	18695	33209	0.360184	Packages the positive strand viral genome RNA into a helical ribonucleocapsid (RNP) and plays a fundamental role during virion assembly through its interactions with the viral genome and membrane protein M. Plays an important role in enhancing the efficiency of subgenomic viral RNA transcription as well as viral replication.
1059	snp	C	T	mat_peptide	+	794/21290	265/7095	missense_variant	ORF1ab	nsp2	184	1684	0.0968931	0	153	0	184	1562	0.105384	0	1.82039e-07	0	1.82039e-07	0.000290169	7.25424e-06	0.000290169	7.84242e-06	10296	41608	0.198366	May play a role in the modulation of host cell survival signaling pathway by interacting with host PHB and PHB4
27046	snp	C	T	CDS	+	524/669	175/222	missense_variant	M	membrane glycoprotein	102	1766	0.0537125	0	153	0	102	1644	0.0584192	0	0.00024976	0	0.00024976	0.398117	0.00537996	0.398117	0.00603208	524	51380	0.0100956	Component of the viral envelope that plays a central role in virus morphogenesis and assembly via its interactions with other viral proteins.
17790	snp	G	T	mat_peptide	+	17525/21290	5842/7095	missense_variant	ORF1ab	helicase	121	1747	0.0637177	0	153	0	121	1625	0.0693013	0	4.24161e-05	0	4.24161e-05	0.0676113	0.00102584	0.0676113	0.00114595	119	51785	0.00229269	Multi-functional protein with a zinc-binding domain in N-terminus displaying RNA and DNA duplex-unwinding activities with 5' to 3' polarity. Activity of helicase is dependent on magnesium.
19159	snp	T	G	mat_peptide	+	18894/21290	6298/7095	missense_variant	ORF1ab	3'-to-5' exonuclease	124	1744	0.0652975	0	153	0	124	1622	0.0710195	0	4.44057e-05	0	4.44057e-05	0.0707827	0.00102584	0.0707827	0.00117971	118	51786	0.00227343	Enzyme possessing two different activities: an exoribonuclease activity acting on both ssRNA and dsRNA in a 3' to 5' direction and a N7-guanine methyltransferase activity. Acts as a proofreading exoribonuclease for RNA replication, thereby lowering The sensitivity of the virus to RNA mutagens.
25563	complex	GAG	TAA	CDS	+	171/828	57/275	missense_variant	ORF3a	ORF3a protein	121	1747	0.0637177	0	153	0	121	1625	0.0693013	0	4.24161e-05	0	4.24161e-05	0.0676113	0.00102584	0.0676113	0.00114595	115	51789	0.00221563	Potassium ion channel, may modulate virus release
28655	snp	G	T	CDS	+	382/1260	128/419	missense_variant	N	nucleocapsid phosphoprotein	125	1743	0.0658241	0	153	0	125	1621	0.0715922	0	4.62431e-05	0	4.62431e-05	0.0737115	0.00103819	0.0737115	0.0011889	3	51901	5.7799e-05	Packages the positive strand viral genome RNA into a helical ribonucleocapsid (RNP) and plays a fundamental role during virion assembly through its interactions with the viral genome and membrane protein M. Plays an important role in enhancing the efficiency of subgenomic viral RNA transcription as well as viral replication.
20268	snp	A	G	mat_peptide	+	20003/21290	6668/7095	stop_lost	ORF1ab	endoRNAse	98	1770	0.0516061	0	153	0	98	1648	0.0561283	0	0.000391671	0	0.000391671	0.624323	0.00821478	0.624323	0.00918123	2921	48983	0.056277	Mn2+-dependent, uridylate-specific enzyme, which leaves 2'-3'-cyclic phosphates 5' to the cleaved bond.
9246	snp	C	T	mat_peptide	+	8981/21290	2994/7095	missense_variant	ORF1ab	nsp4	121	1747	0.0637177	0	153	0	121	1625	0.0693013	0	4.24161e-05	0	4.24161e-05	0.0676113	0.00102584	0.0676113	0.00114595	147	51757	0.00283215	Participates in the assembly of virally-induced cytoplasmic double-membrane vesicles necessary for viral replication.
25688	snp	C	T	CDS	+	296/828	99/275	missense_variant	ORF3a	ORF3a protein	96	1772	0.0505529	0	153	0	96	1650	0.0549828	0	0.000387486	0	0.000387486	0.617653	0.00821478	0.617653	0.00918123	236	51668	0.00454686	Potassium ion channel, may modulate virus release
Bold: also detected as high-frequency variants in Dutch mink-derived SARS-CoV-2 isolates
Yellow: high-frequency variants in Dutch human-derived SARS-CoV-2 isolates were absent in the genomes detected in other countries.

## Sheet: h-freq in Mink sars-cov-2
#Supplementary Table S5. Metadata, host likelihood score profiles, and high frequency SNPs on 53759 SARS-CoV-2 isolates
POS	TYPE	REF	ALT	FTYPE	STRAND	NT_POS	AA_POS	variant	GENE	PRODUCT	pres	abs	Frequency	mink_pres	mink_abs	mink_Frequency	human_pres	human_abs	human_Frequency	chi_statis	p_values	fisher_statistics	fisher_pvalues	bon_pvalues	fdr_pvalues	bon_fisher_pvalues	fdr_fisher_pvalues	domain/function
1380	snp	C	T	mat_peptide	+	1115/21290	372/7095	missense_variant	ORF1ab	nsp2	1646	253	0.866772	120	33	0.784314	1526	220	0.873998	9.79806	0.00174696	0.524246	0.00396068	1	0.0331507	1	0.0701481	May play a role in the modulation of host cell survival signaling pathway by interacting with host PHB and PHB2
11109	snp	C	T	mat_peptide	+	10844/21290	3615/7095	missense_variant	ORF1ab	nsp6	505	1394	0.265929	40	113	0.261438	465	1281	0.266323	0.0171971	0.895666	0.975164	1	1	1	1	1	Plays a role in the initial induction of autophagosomes from host reticulum endoplasmic. Later, limits the expansion of these phagosomes that are no longer able to deliver viral components to lysosomes.
12794	snp	G	A	mat_peptide	+	12529/21290	4177/7095	missense_variant	ORF1ab	nsp9	404	1495	0.212744	40	113	0.261438	364	1382	0.208477	2.3559	0.12481	1.34397	0.123581	1	0.929658	1	0.920508	May participate in viral replication by acting as a ssRNA-binding protein.
14274	snp	G	A	mat_peptide	+	14009/21290	4670/7095	missense_variant	ORF1ab	RNA-dependent RNA polymerase	157	1742	0.0826751	33	120	0.215686	124	1622	0.0710195	38.8196	4.64847e-10	3.59718	6.11537e-08	7.40966e-07	2.05824e-08	9.7479e-05	2.70775e-06	Responsible for replication and transcription of the viral RNA genome.
27269	complex	AA	GT	CDS	+	68/186	23/61	missense_variant	ORF6	ORF6 protein	95	1804	0.0500263	15	138	0.0980392	80	1666	0.045819	8.07193	0.00449561	2.26359	0.010083	1	0.0787473	1	0.148817	Potassium ion channel, may modulate virus release
1457	snp	C	T	mat_peptide	+	1192/21290	398/7095	missense_variant	ORF1ab	nsp2	95	1804	0.0500263	79	74	0.51634	16	1730	0.0091638	761.409	1.32648e-167	115.431	8.90891e-80	2.11441e-164	1.05721e-164	1.42008e-76	7.1004e-77	May play a role in the modulation of host cell survival signaling pathway by interacting with host PHB and PHB2
1604	del	AATG	A	mat_peptide	+	1341/21290	447/7095	disruptive_inframe_deletion	ORF1ab	nsp2	93	1806	0.0489731	79	74	0.51634	14	1732	0.00801833	780.435	9.67875e-172	132.073	2.60054e-81	1.54279e-168	1.54279e-168	4.14526e-78	4.14526e-78	May play a role in the modulation of host cell survival signaling pathway by interacting with host PHB and PHB3
12795	snp	G	A	mat_peptide	+	12530/21290	4177/7095	missense_variant	ORF1ab	nsp9	51	1848	0.0268562	40	113	0.261438	11	1735	0.00630011	350.379	3.50433e-78	55.8327	2.3854e-36	5.58589e-75	5.58589e-76	3.80232e-33	3.80232e-34	May participate in viral replication by acting as a ssRNA-binding protein.
6505	del	AAAT	A	mat_peptide	+	6245/21290	2082/7095	disruptive_inframe_deletion	ORF1ab	nsp3	53	1846	0.0279094	44	109	0.287582	9	1737	0.00515464	413.586	6.07555e-92	77.9083	3.31596e-42	9.68443e-89	1.21055e-89	5.28564e-39	6.60705e-40	Responsible for the cleavages located at the N-terminus of the replicase polyprotein
13671	snp	C	T	mat_peptide	+	13406/21290	4469/7095	missense_variant	ORF1ab	RNA-dependent RNA polymerase	45	1854	0.0236967	38	115	0.248366	7	1739	0.00400916	363.068	6.04844e-81	82.0894	7.61998e-37	9.64121e-78	1.07125e-78	1.21462e-33	1.34958e-34	Responsible for replication and transcription of the viral RNA genome.
3251	snp	G	T	mat_peptide	+	2986/21290	996/7095	missense_variant	ORF1ab	nsp3	53	1846	0.0279094	47	106	0.30719	6	1740	0.00343643	478.404	4.75434e-106	128.585	4.094e-48	7.57842e-103	1.51568e-103	6.52583e-45	1.30517e-45	Responsible for the cleavages located at the N-terminus of the replicase polyprotein
11083	snp	G	T	mat_peptide	+	10818/21290	3606/7095	missense_variant	ORF1ab	nsp6	50	1849	0.0263296	44	109	0.287582	6	1740	0.00343643	443.031	2.36965e-98	117.064	1.42089e-44	3.77721e-95	5.39602e-96	2.2649e-41	3.23556e-42	Plays a role in the initial induction of autophagosomes from host reticulum endoplasmic. Later, limits the expansion of these phagosomes that are no longer able to deliver viral components to lysosomes.
26047	snp	T	G	CDS	+	655/828	219/275	missense_variant	ORF3a	ORF3a protein	21	1878	0.0110585	16	137	0.104575	5	1741	0.00286369	133.072	8.72054e-31	40.6657	2.12751e-14	1.39005e-27	5.79189e-29	3.39125e-11	1.1694e-12	Potassium ion channel, may modulate virus release
22916	snp	C	A	CDS	+	1354/3822	452/1273	missense_variant	S	surface glycoprotein	27	1872	0.014218	24	129	0.156863	3	1743	0.00171821	230.639	4.32448e-52	108.093	2.2988e-24	6.89322e-49	3.62801e-50	3.66429e-21	1.83214e-22	RBD: receptor-binding domain
4967	snp	A	G	mat_peptide	+	4702/21290	1568/7095	missense_variant	ORF1ab	nsp3	49	1850	0.0258031	47	106	0.30719	2	1744	0.00114548	512.052	2.26859e-113	386.642	2.64243e-52	3.61614e-110	9.04035e-111	4.21203e-49	1.05301e-49	Responsible for the cleavages located at the N-terminus of the replicase polyprotein
17649	snp	C	T	mat_peptide	+	17384/21290	5795/7095	missense_variant	ORF1ab	helicase	27	1872	0.014218	25	128	0.163399	2	1744	0.00114548	252.778	6.44012e-57	170.312	2.03384e-26	1.02655e-53	6.8437e-55	3.24194e-23	2.02621e-24	Multi-functional protein with a zinc-binding domain in N-terminus displaying RNA and DNA duplex-unwinding activities with 5' to 4' polarity. Activity of helicase is dependent on magnesium.
22346	snp	G	T	CDS	+	784/3822	262/1273	missense_variant	S	surface glycoprotein	27	1872	0.014218	25	128	0.163399	2	1744	0.00114548	252.778	6.44012e-57	170.312	2.03384e-26	1.02655e-53	6.8437e-55	3.24194e-23	2.02621e-24	NTD: N-terminal domain
22920	snp	A	T	CDS	+	1358/3822	453/1273	missense_variant	S	surface glycoprotein	25	1874	0.0131648	23	130	0.150327	2	1744	0.00114548	229.633	7.16689e-52	154.277	3.64041e-24	1.1424e-48	5.44001e-50	5.80282e-21	2.63764e-22	RBD: receptor-binding domain
23018	snp	T	C	CDS	+	1456/3822	486/1273	missense_variant	S	surface glycoprotein	25	1874	0.0131648	23	130	0.150327	2	1744	0.00114548	229.633	7.16689e-52	154.277	3.64041e-24	1.1424e-48	5.44001e-50	5.80282e-21	2.63764e-22	RBD: receptor-binding domain
25936	snp	C	T	CDS	+	544/828	182/275	missense_variant	ORF3a	ORF3a protein	21	1878	0.0110585	19	134	0.124183	2	1744	0.00114548	183.637	7.78816e-42	123.642	1.02678e-19	1.24143e-38	5.39754e-40	1.6367e-16	7.11607e-18	Potassium ion channel, may modulate virus release
5028	snp	T	A	mat_peptide	+	4763/21290	1588/7095	missense_variant	ORF1ab	nsp3	47	1852	0.0247499	46	107	0.300654	1	1745	0.000572738	512.447	1.86142e-113	750.187	1.93655e-52	2.9671e-110	9.04035e-111	3.08686e-49	1.02895e-49	Responsible for the cleavages located at the N-terminus of the replicase polyprotein
17008	snp	A	G	mat_peptide	+	16743/21290	5581/7095	missense_variant	ORF1ab	helicase	33	1866	0.0173776	32	121	0.20915	1	1745	0.000572738	346.291	2.72162e-77	461.488	1.21848e-35	4.33827e-74	3.94388e-75	1.94226e-32	1.76569e-33	Multi-functional protein with a zinc-binding domain in N-terminus displaying RNA and DNA duplex-unwinding activities with 5' to 3' polarity. Activity of helicase is dependent on magnesium.
22502	snp	C	A	CDS	+	940/3822	314/1273	missense_variant	S	surface glycoprotein	26	1873	0.0136914	25	128	0.163399	1	1745	0.000572738	264.257	2.02606e-59	340.82	1.61249e-27	3.22953e-56	2.48426e-57	2.57031e-24	1.83594e-25	NTD: N-terminal domain
23403	snp	A	G	CDS	+	1841/3822	614/1273	missense_variant	S	surface glycoprotein	24	1875	0.0126382	23	130	0.150327	1	1745	0.000572738	240.958	2.43131e-54	308.731	3.11958e-25	3.87551e-51	2.15306e-52	4.97261e-22	2.61716e-23	SD1/SD2: subdomain 1/subdomain 3
25563	snp	G	T	CDS	+	171/828	57/275	missense_variant	ORF3a	ORF3a protein	24	1875	0.0126382	23	130	0.150327	1	1745	0.000572738	240.958	2.43131e-54	308.731	3.11958e-25	3.87551e-51	2.15306e-52	4.97261e-22	2.61716e-23	Potassium ion channel, may modulate virus release
26078	snp	C	T	CDS	+	686/828	229/275	missense_variant	ORF3a	ORF3a protein	15	1884	0.00789889	15	138	0.0980392	0	1746	0	inf	2.03535e-17	inf	2.03535e-17	3.24434e-14	1.04656e-15	3.24434e-14	1.20161e-15	Potassium ion channel, may modulate virus release
27261	snp	G	T	CDS	+	60/186	20/61	missense_variant	ORF6	ORF6 protein	15	1884	0.00789889	15	138	0.0980392	0	1746	0	inf	2.03535e-17	inf	2.03535e-17	3.24434e-14	1.04656e-15	3.24434e-14	1.20161e-15	Potassium ion channel, may modulate virus release
Bold: low-frequency variants in Dutch human

## Sheet: 53759 SARS-CoV-2 predictions
#Supplementary Table S5. Metadata, host likelihood score profiles, and high frequency SNPs on 53759 SARS-CoV-2 isolates
virus	plant score	germ score	invertebrate score	vertebrate score	human score	plant_pvalue	germ_pvalue	invertebrate_pvalue	vertebrate_pvalue	human_pvalue	length	n_qc	n_counts	n_probs	gisaid_epi_isl	genbank_accession	date	region	country	division	location	region_exposure	country_exposure	division_exposure	segment	host	pangolin_lineage	GISAID_clade	originating_lab	submitting_lab	authors	url	date_submitted	combine_date	label	gbkid	year	month	Sequence Quality	age	sex	pca1	pca2	pca3	dist
USA/WI-UW-346/2020	0.0855538	0.0458431	0.18494	0.675343	0.179016	0.206459	0.795513	0.164115	0.00207004	0.0277856	29410	high	0	0	EPI_ISL_436640	?	2020-04-21	North America	USA	Wisconsin	Milwaukee County	North America	USA	Wisconsin	genome	Human	B	L	University of Wisconsin-Madison AIDS Vaccine Research Laboratories	University of Wisconsin-Madison AIDS Vaccine Research Laboratories	Gage Moreno et al	https://www.gisaid.org	2020-05-06	2020-04-21	Others	MT706451	2020	4	High	?	NAN	-0.000515579	0.00124398	-0.000962124	8.44e-05
USA/CA-SCCPHD-UC142/2020	0.0855854	0.0457602	0.184991	0.675216	0.178992	0.206459	0.795513	0.164115	0.00207004	0.0277856	29410	high	0	0	EPI_ISL_435621	?	2020-03-09	North America	USA	California	Santa Clara County	North America	USA	California	genome	Human	B	L	Santa Clara County Public Health Department	Chiu Laboratory, University of California, San Francisco	Xianding Deng et al	https://www.gisaid.org	2020-05-05	2020-03-09	Others	NAN	2020	3	High	?	NAN	-0.000675071	0.00122892	-0.00100404	0.000202075
Scotland/EDB3899/2020	0.0853361	0.0459096	0.184895	0.675301	0.178901	0.206721	0.795513	0.164246	0.00207004	0.0277856	29410	high	0	0	EPI_ISL_439361	?	2020-05-01	Europe	United Kingdom	Scotland	NAN	Europe	United Kingdom	Scotland	genome	Human	B	L	Virology Department, Royal Infirmary of Edinburgh, NHS Lothian / School of Biological Sciences, University of Edinburgh / Institute of Genetics and Molecular Medicine, University of Edinburgh	COVID-19 Genomics UK (COG-UK) Consortium	McHugh M et al	https://www.gisaid.org	2020-05-12	2020-05-01	Others	NAN	2020	5	High	?	NAN	-0.00036941	0.0012155	-0.000687158	0.000217623
Scotland/EDB3903/2020	0.0853354	0.045858	0.18489	0.675303	0.178816	0.206721	0.795513	0.164246	0.00207004	0.0277856	29410	high	0	0	EPI_ISL_439363	?	2020-05-01	Europe	United Kingdom	Scotland	NAN	Europe	United Kingdom	Scotland	genome	Human	B	L	Virology Department, Royal Infirmary of Edinburgh, NHS Lothian / School of Biological Sciences, University of Edinburgh / Institute of Genetics and Molecular Medicine, University of Edinburgh	COVID-19 Genomics UK (COG-UK) Consortium	McHugh M et al	https://www.gisaid.org	2020-05-12	2020-05-01	Others	NAN	2020	5	High	?	NAN	-0.000405167	0.00126088	-0.000683156	0.000257602
Scotland/EDB2373/2020	0.0853354	0.045858	0.18489	0.675303	0.178816	0.206721	0.795513	0.164246	0.00207004	0.0277856	29410	high	0	0	EPI_ISL_439194	?	2020-04-22	Europe	United Kingdom	Scotland	NAN	Europe	United Kingdom	Scotland	genome	Human	B	L	Virology Department, Royal Infirmary of Edinburgh, NHS Lothian / School of Biological Sciences, University of Edinburgh / Institute of Genetics and Molecular Medicine, University of Edinburgh	COVID-19 Genomics UK (COG-UK) Consortium	McHugh M et al	https://www.gisaid.org	2020-05-12	2020-04-22	Others	NAN	2020	4	High	?	NAN	-0.000405167	0.00126088	-0.000683156	0.000257602
Scotland/EDB2609/2020	0.0853354	0.045858	0.18489	0.675303	0.178816	0.206721	0.795513	0.164246	0.00207004	0.0277856	29410	high	0	0	EPI_ISL_439242	?	2020-04-25	Europe	United Kingdom	Scotland	NAN	Europe	United Kingdom	Scotland	genome	Human	B	L	Virology Department, Royal Infirmary of Edinburgh, NHS Lothian / School of Biological Sciences, University of Edinburgh / Institute of Genetics and Molecular Medicine, University of Edinburgh	COVID-19 Genomics UK (COG-UK) Consortium	McHugh M et al	https://www.gisaid.org	2020-05-12	2020-04-25	Others	NAN	2020	4	High	?	NAN	-0.000405167	0.00126088	-0.000683156	0.000257602
Scotland/EDB1170/2020	0.0853477	0.045893	0.184985	0.675194	0.178938	0.206721	0.795513	0.164115	0.00207004	0.0277856	29410	high	0	0	EPI_ISL_433420	?	2020-04-09	Europe	United Kingdom	Scotland	NAN	Europe	United Kingdom	Scotland	genome	Human	B	L	Virology Department, Royal Infirmary of Edinburgh, NHS Lothian / School of Biological Sciences, University of Edinburgh / Institute of Genetics and Molecular Medicine, University of Edinburgh	COVID-19 Genomics UK (COG-UK) Consortium	McHugh M et al	https://www.gisaid.org	2020-04-29	2020-04-09	Others	NAN	2020	4	High	?	NAN	-0.000496566	0.00111537	-0.000696491	0.000258933
Scotland/EDB354/2020	0.0853477	0.045893	0.184985	0.675194	0.178938	0.206721	0.795513	0.164115	0.00207004	0.0277856	29410	high	0	0	EPI_ISL_425978	?	2020-03-30	Europe	United Kingdom	Scotland	NAN	Europe	United Kingdom	Scotland	genome	Human	B	L	Virology Department, Royal Infirmary of Edinburgh, NHS Lothian / School of Biological Sciences, University of Edinburgh / Institute of Genetics and Molecular Medicine, University of Edinburgh	COVID-19 Genomics UK (COG-UK) Consortium	McHugh M et al	https://www.gisaid.org	2020-04-14	2020-03-30	Others	NAN	2020	3	High	?	NAN	-0.000496566	0.00111537	-0.000696491	0.000258933
Scotland/EDB582/2020	0.0853477	0.045893	0.184985	0.675194	0.178938	0.206721	0.795513	0.164115	0.00207004	0.0277856	29410	high	0	0	EPI_ISL_433204	?	2020-04-02	Europe	United Kingdom	Scotland	NAN	Europe	United Kingdom	Scotland	genome	Human	B	L	Virology Department, Royal Infirmary of Edinburgh, NHS Lothian / School of Biological Sciences, University of Edinburgh / Institute of Genetics and Molecular Medicine, University of Edinburgh	COVID-19 Genomics UK (COG-UK) Consortium	McHugh M et al	https://www.gisaid.org	2020-04-29	2020-04-02	Others	NAN	2020	4	High	?	NAN	-0.000496566	0.00111537	-0.000696491	0.000258933
USA/WI-UW-326/2020	0.0853427	0.0457646	0.185038	0.675427	0.17891	0.206721	0.795513	0.164115	0.00207004	0.0277856	29410	high	0	0	EPI_ISL_436620	?	2020-04-25	North America	USA	Wisconsin	Washington County WI	North America	USA	Wisconsin	genome	Human	B	L	University of Wisconsin-Madison AIDS Vaccine Research Laboratories	University of Wisconsin-Madison AIDS Vaccine Research Laboratories	Gage Moreno et al	https://www.gisaid.org	2020-05-06	2020-04-25	Others	MT706433	2020	4	High	?	NAN	-0.000614767	0.00125222	-0.000641586	0.000275572
India/GJ-GBRC-362a/2020	0.085351	0.0460351	0.184953	0.67526	0.178967	0.206721	0.795513	0.164115	0.00207004	0.0277856	29410	high	0	0	EPI_ISL_524713	?	2020-06-18	Asia	India	Gujarat	Ahmedabad	Asia	India	Gujarat	genome	Human	B.1	G	B.J. Medical College and Civil hospital, Ahmedabad	Gujarat Biotechnology Research Centre	Apurvasinh Puvar et al	https://www.gisaid.org	2020-08-28	2020-06-18	Others	NAN	2020	8	High	75	Male	-0.000315963	0.00103667	-0.000709613	0.000281873
USA/CA-ALSR-1632/2020	0.0852555	0.0458286	0.184742	0.675389	0.178988	0.206982	0.795513	0.164507	0.00207004	0.0277856	29410	high	0	0	EPI_ISL_494702	?	2020-04-27	North America	USA	California	San Diego	North America	USA	California	genome	Human	B.1	G	Scripps Medical Laboratory	Andersen lab at Scripps Research	SEARCH Alliance San Diego with Michael Quigley et al	https://www.gisaid.org	2020-07-22	2020-04-27	Others	NAN	2020	4	High	?	NAN	-0.000289667	0.00147819	-0.000592979	0.000288765
Scotland/GCVR-172C8C/2020	0.0855511	0.0460382	0.184936	0.675229	0.178837	0.206459	0.795513	0.164115	0.00207004	0.0277856	29410	high	0	0	EPI_ISL_459100	?	2020-04-06	Europe	United Kingdom	Scotland	NAN	Europe	United Kingdom	Scotland	genome	Human	B.1	G	NHSGGC West of Scotland Specialist Virology Centre / MRC-University of Glasgow Centre for Virus Research	Wellcome Sanger Institute for the COVID-19 Genomics UK Consortium	Ana da Silva Filipe et al	https://www.gisaid.org	2020-06-04	2020-04-06	Others	NAN	2020	4	High	?	NAN	-0.000322229	0.00101481	-0.000986887	0.000294868
USA/NY-NYUMC809/2020	0.0855157	0.0460889	0.184907	0.6752	0.178956	0.206459	0.795513	0.164115	0.00207004	0.0277856	29410	high	0	0	EPI_ISL_456045	?	2020-03-27	North America	USA	New York	Bronx	North America	USA	New York	genome	Human	B.1.5	G	NYU Langone Health	Departments of Pathology and Medicine, New York University School of Medicine	Maria Aguero-Rosenfeld et al	https://www.gisaid.org	2020-06-01	2020-03-27	Others	NAN	2020	3	High	39	NAN	-0.000261321	0.00100004	-0.000952123	0.000296485
Sweden/20-08690/2020	0.085481	0.0459539	0.184796	0.675342	0.178737	0.20659	0.795513	0.164376	0.00207004	0.0277856	29410	high	0	0	EPI_ISL_429133	?	2020-03-26	Europe	Sweden	Norrbotten	NAN	Europe	Sweden	Norrbotten	genome	Human	B.1	G	Laboratoriemedicin	The Public Health Agency of Sweden	Olov Svartstrom et al	https://www.gisaid.org	2020-04-23	2020-03-26	Others	NAN	2020	3	High	41	NAN	-0.000232272	0.00125584	-0.000900397	0.000300932
Sweden/20-08170/2020	0.085481	0.0459539	0.184796	0.675342	0.178737	0.20659	0.795513	0.164376	0.00207004	0.0277856	29410	high	0	0	EPI_ISL_429124	?	2020-03-12	Europe	Sweden	Halland	NAN	Europe	Sweden	Halland	genome	Human	B.1	G	Klinisk mikrobiologi och vardhygien Halmstad	The Public Health Agency of Sweden	Arne Kotz et al	https://www.gisaid.org	2020-04-23	2020-03-12	Others	NAN	2020	3	High	39	NAN	-0.000232272	0.00125584	-0.000900397	0.000300932
SouthAfrica/KRISP-K000640/2020	0.0855298	0.0460476	0.184887	0.67519	0.178841	0.206459	0.795513	0.164246	0.00207004	0.0277856	29410	high	0	0	EPI_ISL_509289	?	2020-07-13	Africa	South Africa	KwaZulu-Natal	Zululand	Africa	South Africa	KwaZulu-Natal	genome	Human	B.1.5	G	NHLS-IALCH	KRISP, KZN Research Innovation and Sequencing Platform	Giandhari J et al	https://www.gisaid.org	2020-08-05	2020-07-13	Others	NAN	2020	7	High	37	NAN	-0.000275254	0.0010424	-0.000973283	0.000307307
Singapore/159/2020	0.0856763	0.0458403	0.185035	0.675131	0.179013	0.206328	0.795513	0.164115	0.00207004	0.0277856	29410	high	0	0	EPI_ISL_462277	?	2020-03-19	Asia	Singapore	Singapore	NAN	Asia	Singapore	Singapore	genome	Human	B	L	National Public Health Laboratory, National Centre for Infectious Diseases	National Public Health Laboratory, National Centre for Infectious Diseases	Mak TM et al	https://www.gisaid.org	2020-06-08	2020-03-19	Others	NAN	2020	3	High	30	NAN	-0.000671883	0.00108253	-0.00113372	0.000313777
USA/CA-CZB-1761/2020	0.0853441	0.0459904	0.185089	0.675361	0.178992	0.206721	0.795513	0.164115	0.00207004	0.0277856	29410	high	0	0	EPI_ISL_476778	?	2020-03-14	North America	USA	California	Santa Clara County	North America	USA	California	genome	Human	B.1	O	Stanford clinical virology lab	Chan-Zuckerberg Biohub	Benjamin Pinksy et al	https://www.gisaid.org	2020-06-25	2020-03-14	Others	NAN	2020	3	High	?	NAN	-0.000460524	0.000982114	-0.000657535	0.000315614
England/NORW-EBD8C/2020	0.0854697	0.0461027	0.18499	0.675443	0.179031	0.20659	0.795513	0.164115	0.00207004	0.0277856	29410	high	0	0	EPI_ISL_457507	?	2020-05-05	Europe	United Kingdom	England	NAN	Europe	United Kingdom	England	genome	Human	B.1.5.5	G	Quadram Institute Bioscience	COVID-19 Genomics UK (COG-UK) Consortium	Dave J. Baker et al	https://www.gisaid.org	2020-06-02	2020-05-05	Others	LR821927	2020	5	High	?	NAN	-0.000267014	0.000993384	-0.000845119	0.000316229
USA/WI-CDC-0949/2020	0.0853438	0.0457019	0.185041	0.675204	0.179102	0.206721	0.795642	0.164115	0.00207004	0.0277856		high	0	0	EPI_ISL_527737	?	2020-04-09	North America	USA	Wisconsin		North America	USA	Wisconsin	genome	Human	B	L	WI State Laboratory of Hygiene	Pathogen Discovery, Respiratory Viruses Branch, Division of Viral Diseases, Centers for Disease Control and Prevention	Ying Tao et al	https://www.gisaid.org	2020-09-04	2020-04-09	Others		2020	4	High	?	?	-0.00075358	0.00125814	-0.000665289	0.000318566
USA/CA-CZB-1490/2020	0.085342	0.0459399	0.184806	0.675121	0.179109	0.206721	0.795513	0.164376	0.00207004	0.0277856	29410	high	0	0	EPI_ISL_468440	?	2020-03-24	North America	USA	California	Humboldt County	North America	USA	California	genome	Human	B.1	G	Humboldt County Public Health Laboratory	Chan-Zuckerberg Biohub	CZB Cliahub Consortium et al	https://www.gisaid.org	2020-06-16	2020-03-24	Others	MT628173	2020	3	High	?	NAN	-0.00032662	0.00123724	-0.000737289	0.000319944
Spain/IrsiCaixa-Own160320/2020	0.085403	0.0459392	0.184786	0.675388	0.179275	0.206721	0.795513	0.164376	0.00207004	0.0277856	29410	high	0	0	EPI_ISL_483059	?	2020-03-16	Europe	Spain	Catalunya	Barcelona	Europe	Spain	Catalunya	genome	Human	B.1.5	G	Hospital Universitari Germans Trias i Pujol	IrsiCaixa AIDS Research Lab	J. Segal__ et al	https://www.gisaid.org	2020-07-07	2020-03-16	Others	NAN	2020	3	High	89	NAN	-0.000277528	0.00135153	-0.000791866	0.000327731
Sichuan/SC-GA-063/2020	0.0853497	0.0458387	0.185103	0.675211	0.178888	0.206721	0.795513	0.163984	0.00207004	0.0277856	29410	high	0	0	EPI_ISL_451314	?	2020-01-30	Asia	China	Sichuan	NAN	Asia	China	Sichuan	genome	Human	B	L	West China Hospital of Sichuan University	State Key Laboratory of Biotherapy of Sichuan University	Baowen Du et al	https://www.gisaid.org	2020-05-24	2020-01-30	Others	NAN	2020	1	High	48	NAN	-0.000647018	0.00105296	-0.00066934	0.000328161
Sichuan/SC-GA-064/2020	0.0853497	0.0458387	0.185103	0.675211	0.178888	0.206721	0.795513	0.163984	0.00207004	0.0277856	29410	high	0	0	EPI_ISL_451315	?	2020-01-30	Asia	China	Sichuan	NAN	Asia	China	Sichuan	genome	Human	B	L	West China Hospital of Sichuan University	State Key Laboratory of Biotherapy of Sichuan University	Baowen Du et al	https://www.gisaid.org	2020-05-24	2020-01-30	Others	NAN	2020	1	High	50	NAN	-0.000647018	0.00105296	-0.00066934	0.000328161
Spain/PV-001500/2020	0.0856294	0.0460237	0.18475	0.675294	0.1788	0.206328	0.795513	0.164507	0.00207004	0.0277856	29410	high	0	0	EPI_ISL_467152	?	2020-03-15	Europe	Spain	Basque Country	Vitoria-Gasteiz	Europe	Spain	Basque Country	genome	Human	B.1.5	G	Hospital Universitario Araba. Vitoria-Gasteiz	SeqCOVID-SPAIN consortium/IBV(CSIC)	Silvia Hern__z Crespo et al	https://www.gisaid.org	2020-06-12	2020-03-15	Others	NAN	2020	3	High	78	NAN	-0.000164995	0.00121631	-0.00112089	0.000328604
Wuhan/IPBCAMS-WH-03/2019	0.0853429	0.0458048	0.185077	0.675518	0.178913	0.206721	0.795513	0.164115	0.00207004	0.0277856	29410	high	0	0	EPI_ISL_403930	MT019531	2019-12-30	Asia	China	Hubei	Wuhan	Asia	China	Hubei	genome	Human	B	L	Institute of Pathogen Biology, Chinese Academy of Medical Sciences & Peking Union Medical College	Institute of Pathogen Biology, Chinese Academy of Medical Sciences & Peking Union Medical College	Lili Ren et al	https://www.gisaid.org	2020-01-21	2019-12-30	Earliest	NAN	2019	12	High	41	NAN	-0.000588668	0.00120655	-0.000626114	0.000331305
USA/CA-CZB-59X002/2020	0.0853464	0.0458375	0.185107	0.675175	0.179048	0.206721	0.795513	0.163984	0.00207004	0.0277856	29410	high	0	0	EPI_ISL_450484	?	2020-03-24	North America	USA	California	NAN	North America	USA	California	genome	Human	B	L	unknown	Data Science	Carroll et al	https://www.gisaid.org	2020-05-05	2020-03-24	Others	MT394528	2020	3	High	?	NAN	-0.000678137	0.00105523	-0.000668682	0.000332814
USA/CA-CZB-59X003/2020	0.0853464	0.0458375	0.185107	0.675175	0.179048	0.206721	0.795513	0.163984	0.00207004	0.0277856	29410	high	0	0	EPI_ISL_450487	?	2020-03-31	North America	USA	California	NAN	North America	USA	California	genome	Human	B	L	unknown	Data Science	Carroll et al	https://www.gisaid.org	2020-05-05	2020-03-31	Others	MT394531	2020	3	High	?	NAN	-0.000678137	0.00105523	-0.000668682	0.000332814
USA/CA9/2020	0.0853464	0.0458375	0.185107	0.675175	0.179048	0.206721	0.795513	0.163984	0.00207004	0.0277856	29410	high	0	0	EPI_ISL_412862	MT118835	2020-02-23	North America	USA	California	Solano County	North America	USA	California	genome	Human	B	L	California Department of Public Health	Pathogen Discovery, Respiratory Viruses Branch, Division of Viral Diseases, Centers for Disease Control and Prevention	Krista Queen et al	https://www.gisaid.org	2020-02-27	2020-02-23	Others	MT118835	2020	2	High	46	NAN	-0.000678137	0.00105523	-0.000668682	0.000332814
Scotland/EDB2714/2020	0.0853431	0.0460027	0.184734	0.675309	0.17881	0.206721	0.795513	0.164507	0.00207004	0.0277856	29410	high	0	0	EPI_ISL_487869	?	2020-03-27	Europe	United Kingdom	Scotland	NAN	Europe	United Kingdom	Scotland	genome	Human	B.1	G	Virology Department, Royal Infirmary of Edinburgh, NHS Lothian / School of Biological Sciences, University of Edinburgh	Wellcome Sanger Institute for the COVID-19 Genomics UK Consortium	McHugh M et al	https://www.gisaid.org	2020-07-14	2020-03-27	Others	NAN	2020	3	High	?	NAN	-0.00012181	0.00127573	-0.000734514	0.000334693
Scotland/EDB3040/2020	0.0853431	0.0460027	0.184734	0.675309	0.17881	0.206721	0.795513	0.164507	0.00207004	0.0277856	29410	high	0	0	EPI_ISL_489052	?	2020-04-03	Europe	United Kingdom	Scotland	NAN	Europe	United Kingdom	Scotland	genome	Human	B.1	G	Virology Department, Royal Infirmary of Edinburgh, NHS Lothian / School of Biological Sciences, University of Edinburgh	Wellcome Sanger Institute for the COVID-19 Genomics UK Consortium	McHugh M et al	https://www.gisaid.org	2020-07-14	2020-04-03	Others	NAN	2020	4	High	?	NAN	-0.00012181	0.00127573	-0.000734514	0.000334693
Scotland/EDB3367/2020	0.0853431	0.0460027	0.184734	0.675309	0.17881	0.206721	0.795513	0.164507	0.00207004	0.0277856	29410	high	0	0	EPI_ISL_487741	?	2020-04-09	Europe	United Kingdom	Scotland	NAN	Europe	United Kingdom	Scotland	genome	Human	B.1	G	Virology Department, Royal Infirmary of Edinburgh, NHS Lothian / School of Biological Sciences, University of Edinburgh	Wellcome Sanger Institute for the COVID-19 Genomics UK Consortium	McHugh M et al	https://www.gisaid.org	2020-07-14	2020-04-09	Others	NAN	2020	4	High	?	NAN	-0.00012181	0.00127573	-0.000734514	0.000334693
Denmark/ALAB-SSI-675/2020	0.0853464	0.0460152	0.184882	0.675367	0.178771	0.206721	0.795513	0.164246	0.00207004	0.0277856	29410	high	1	3.4e-05	EPI_ISL_437035	?	2020-03-27	Europe	Denmark	Denmark	NAN	Europe	Denmark	Denmark	genome	Human	B.1	G	Department of Virus and Microbiological Special Diagnostics, Statens Serum Institut, Copenhagen, Denmark, Artillerivej 5, 2300 Copenahgen S	Albertsen lab, Department of Chemistry and Bioscience, Aalborg University, Denmark	Rasmus Kirkegaard et al	https://www.gisaid.org	2020-05-08	2020-03-27	Others	NAN	2020	3	High	?	NAN	-0.000223276	0.00113739	-0.000703032	0.000336353
USA/WI-UW-254/2020	0.0852945	0.0458379	0.185131	0.675299	0.178991	0.206721	0.795513	0.163984	0.00207004	0.0277856	29410	high	0	0	EPI_ISL_428728	?	2020-04-01	North America	USA	Wisconsin	NAN	North America	USA	Wisconsin	genome	Human	B	L	University of Wisconsin-Madison AIDS Vaccine Research Laboratories	University of Wisconsin-Madison AIDS Vaccine Research Laboratories	Gage Moreno et al	https://www.gisaid.org	2020-04-21	2020-04-01	Others	NAN	2020	4	High	?	NAN	-0.00065531	0.00106806	-0.0005787	0.000338517
NewZealand/20VR0765/2020	0.0853068	0.0461054	0.18488	0.675325	0.179007	0.206721	0.795513	0.164246	0.00207004	0.0277856	29410	high	1	3.4e-05	EPI_ISL_456167	?	2020-03-18	Oceania	New Zealand	Southern	NAN	Oceania	New Zealand	Southern	genome	Human	B.1.5	G	Southern Community Labs Dunedin	Institute of Environmental Science and Research (ESR)	Matt Storey et al	https://www.gisaid.org	2020-06-02	2020-03-18	Others	NAN	2020	3	High	?	NAN	-0.000163394	0.00106798	-0.000662087	0.000338949
Zhejiang/HZ103/2020	0.0853172	0.0459992	0.18486	0.675133	0.179098	0.206721	0.795513	0.164376	0.00207004	0.0277856	29410	high	0	0	EPI_ISL_422425	?	2020-01-24	Asia	China	Zhejiang	NAN	Asia	China	Zhejiang	genome	Human	B.1.5	G	Zhejiang Provincial Center for Disease Control and Prevention	Zhejiang Provincial Center for Disease Control and Prevention	Yanjun Zhang et al	https://www.gisaid.org	2020-04-10	2020-01-24	Others	NAN	2020	1	High	36	NAN	-0.000307496	0.00113485	-0.000695767	0.000340305
Hangzhou/HZCDC6445/2020	0.0853172	0.0459992	0.18486	0.675133	0.179098	0.206721	0.795513	0.164376	0.00207004	0.0277856	29410	high	0	0	EPI_ISL_482578	?	2020-03-12	Asia	China	Zhejiang	Hangzhou	Asia	China	Zhejiang	genome	Human	B.1.5	G	Hangzhou Center for Diseases Control and Prevention	Hangzhou Center for Diseases Control and Prevention	Jun Li et al	https://www.gisaid.org	2020-07-04	2020-03-12	Others	NAN	2020	3	High	46	NAN	-0.000307496	0.00113485	-0.000695767	0.000340305
Luxembourg/Lux1/2020	0.0853172	0.0459992	0.18486	0.675133	0.179098	0.206721	0.795513	0.164376	0.00207004	0.0277856	29410	high	0	0	EPI_ISL_413593	?	2020-02-29	Europe	Luxembourg	Luxembourg	NAN	Europe	Italy	Italy	genome	Human	B.1.5	G	Laboratoire National de Sant_	Erasmus Medical Center	David Nieuwenhuijse et al	https://www.gisaid.org	2020-03-07	2020-02-29	Others	NAN	2020	2	High	?	NAN	-0.000307496	0.00113485	-0.000695767	0.000340305
Hangzhou/HZCDC6228/2020	0.0853172	0.0459992	0.18486	0.675133	0.179098	0.206721	0.795513	0.164376	0.00207004	0.0277856	29410	high	0	0	EPI_ISL_482577	?	2020-03-07	Asia	China	Zhejiang	Hangzhou	Asia	China	Zhejiang	genome	Human	B.1.5	G	Hangzhou Center for Diseases Control and Prevention	Hangzhou Center for Diseases Control and Prevention	Jun Li et al	https://www.gisaid.org	2020-07-04	2020-03-07	Others	NAN	2020	3	High	29	NAN	-0.000307496	0.00113485	-0.000695767	0.000340305
USA/WI-UW-178/2020	0.0853501	0.0457804	0.185121	0.675198	0.178923	0.206721	0.795513	0.163984	0.00207004	0.0277856	29410	high	0	0	EPI_ISL_428274	?	2020-03-20	North America	USA	Wisconsin	Milwaukee County	North America	USA	Wisconsin	genome	Human	B	L	University of Wisconsin-Madison AIDS Vaccine Research Laboratories	University of Wisconsin-Madison AIDS Vaccine Research Laboratories	Gage Moreno et al	https://www.gisaid.org	2020-04-20	2020-03-20	Others	NAN	2020	3	High	?	NAN	-0.000727964	0.00108938	-0.000663802	0.000340412
USA/WI-UW-396/2020	0.0853501	0.0457804	0.185121	0.675198	0.178923	0.206721	0.795513	0.163984	0.00207004	0.0277856	29410	high	0	0	EPI_ISL_480378	?	2020-03-14	North America	USA	Wisconsin	Milwaukee County	North America	USA	Wisconsin	genome	Human	B	L	University of Wisconsin-Madison AIDS Vaccine Research Laboratories	University of Wisconsin-Madison AIDS Vaccine Research Laboratories	Gage Moreno et al	https://www.gisaid.org	2020-07-01	2020-03-14	Others	MT772545	2020	3	High	?	NAN	-0.000727964	0.00108938	-0.000663802	0.000340412
Spain/CT-003167/2020	0.0855333	0.045981	0.184649	0.675546	0.17904	0.206459	0.795513	0.164769	0.00207004	0.0277856	29410	high	0	0	EPI_ISL_510263	?	2020-03-16	Europe	Spain	Catalunya	Barcelona	Europe	Spain	Catalunya	genome	Human	B.1.5	G	Hospital de la Santa Creu i Sant Pau. Servicio de Microbiolog__	SeqCOVID-SPAIN consortium/IBV(CSIC)	Ferran Navarro et al	https://www.gisaid.org	2020-08-06	2020-03-16	Others	NAN	2020	3	High	44	NAN	-7.21e-05	0.00145968	-0.000978436	0.000340717
Spain/GA-004032/2020	0.0854696	0.0461652	0.18489	0.675406	0.179001	0.20659	0.795513	0.164246	0.00207004	0.0277856	29410	high	0	0	EPI_ISL_510273	?	2020-03-14	Europe	Spain	Galicia	Ames	Europe	Spain	Galicia	genome	Human	B.1.5	G	Hospital Cl__ico Universitario de Santiago de Compostela	SeqCOVID-SPAIN consortium/IBV(CSIC)	Jos_ Javier Costa Alcalde et al	https://www.gisaid.org	2020-08-06	2020-03-14	Others	NAN	2020	3	High	54	NAN	-0.000120618	0.00101631	-0.000874055	0.000341378
Singapore/31nan/2020	0.08535	0.0458387	0.185122	0.675169	0.179013	0.206721	0.795513	0.163984	0.00207004	0.0277856	29410	high	0	0	EPI_ISL_507002	?	2020-03-14	Asia	Singapore	Singapore	NAN	Asia	Singapore	Singapore	genome	Human	B	L	Department of Laboratory Medicine, Tan Tock Seng Hospital	Department of Laboratory Medicine, Tan Tock Seng Hospital	Chen YYC et al	https://www.gisaid.org	2020-08-03	2020-03-14	Others	NAN	2020	3	High	27	NAN	-0.000688015	0.00103437	-0.000671308	0.00034148
Singapore/28nan/2020	0.08535	0.0458387	0.185122	0.675169	0.179013	0.206721	0.795513	0.163984	0.00207004	0.0277856	29410	high	0	0	EPI_ISL_476797	?	2020-03-05	Asia	Singapore	Singapore	NAN	Asia	Singapore	Singapore	genome	Human	B	L	Department of Laboratory Medicine, Tan Tock Seng Hospital	Department of Laboratory Medicine, Tan Tock Seng Hospital	Chen YYC et al	https://www.gisaid.org	2020-06-26	2020-03-05	Others	NAN	2020	3	High	50	NAN	-0.000688015	0.00103437	-0.000671308	0.00034148
USA/WI-UW-340/2020	0.08535	0.0458387	0.185122	0.675169	0.179013	0.206721	0.795513	0.163984	0.00207004	0.0277856	29410	high	0	0	EPI_ISL_436634	?	2020-04-01	North America	USA	Wisconsin	Milwaukee County	North America	USA	Wisconsin	genome	Human	B	L	University of Wisconsin-Madison AIDS Vaccine Research Laboratories	University of Wisconsin-Madison AIDS Vaccine Research Laboratories	Gage Moreno et al	https://www.gisaid.org	2020-05-06	2020-04-01	Others	MT706446	2020	4	High	?	NAN	-0.000688015	0.00103437	-0.000671308	0.00034148
USA/WI-UW-233/2020	0.08535	0.0458387	0.185122	0.675169	0.179013	0.206721	0.795513	0.163984	0.00207004	0.0277856	29410	high	0	0	EPI_ISL_428329	?	2020-03-27	North America	USA	Wisconsin	Milwaukee County	North America	USA	Wisconsin	genome	Human	B	L	University of Wisconsin-Madison AIDS Vaccine Research Laboratories	University of Wisconsin-Madison AIDS Vaccine Research Laboratories	Gage Moreno et al	https://www.gisaid.org	2020-04-20	2020-03-27	Others	NAN	2020	3	High	?	NAN	-0.000688015	0.00103437	-0.000671308	0.00034148
USA/WI-UW-240/2020	0.08535	0.0458387	0.185122	0.675169	0.179013	0.206721	0.795513	0.163984	0.00207004	0.0277856	29410	high	0	0	EPI_ISL_428336	?	2020-03-27	North America	USA	Wisconsin	Milwaukee County	North America	USA	Wisconsin	genome	Human	B	L	University of Wisconsin-Madison AIDS Vaccine Research Laboratories	University of Wisconsin-Madison AIDS Vaccine Research Laboratories	Gage Moreno et al	https://www.gisaid.org	2020-04-20	2020-03-27	Others	NAN	2020	3	High	?	NAN	-0.000688015	0.00103437	-0.000671308	0.00034148
USA/WI-UW-238/2020	0.08535	0.0458387	0.185122	0.675169	0.179013	0.206721	0.795513	0.163984	0.00207004	0.0277856	29410	high	0	0	EPI_ISL_428334	?	2020-03-27	North America	USA	Wisconsin	Milwaukee County	North America	USA	Wisconsin	genome	Human	B	L	University of Wisconsin-Madison AIDS Vaccine Research Laboratories	University of Wisconsin-Madison AIDS Vaccine Research Laboratories	Gage Moreno et al	https://www.gisaid.org	2020-04-20	2020-03-27	Others	NAN	2020	3	High	?	NAN	-0.000688015	0.00103437	-0.000671308	0.00034148
Wuhan/HBCDC-HB-03/2019	0.08535	0.0458387	0.185122	0.675169	0.179013	0.206721	0.795513	0.163984	0.00207004	0.0277856	29410	high	0	0	EPI_ISL_412899	?	2019-12-30	Asia	China	Hubei	Wuhan	Asia	China	Hubei	genome	Human	B	L	Wuhan Jinyintan Hospital	Hubei Provincial Center for Disease Control and Prevention	Bin Fang et al	https://www.gisaid.org	2020-02-28	2019-12-30	Earliest	NAN	2019	12	High	49	NAN	-0.000688015	0.00103437	-0.000671308	0.00034148
USA/WI-UW-232/2020	0.08535	0.0458387	0.185122	0.675169	0.179013	0.206721	0.795513	0.163984	0.00207004	0.0277856	29410	high	0	0	EPI_ISL_428328	?	2020-03-27	North America	USA	Wisconsin	Milwaukee County	North America	USA	Wisconsin	genome	Human	B	L	University of Wisconsin-Madison AIDS Vaccine Research Laboratories	University of Wisconsin-Madison AIDS Vaccine Research Laboratories	Gage Moreno et al	https://www.gisaid.org	2020-04-20	2020-03-27	Others	NAN	2020	3	High	?	NAN	-0.000688015	0.00103437	-0.000671308	0.00034148
USA/WI-UW-342/2020	0.08535	0.0458387	0.185122	0.675169	0.179013	0.206721	0.795513	0.163984	0.00207004	0.0277856	29410	high	0	0	EPI_ISL_436636	?	2020-04-04	North America	USA	Wisconsin	Milwaukee County	North America	USA	Wisconsin	genome	Human	B	L	University of Wisconsin-Madison AIDS Vaccine Research Laboratories	University of Wisconsin-Madison AIDS Vaccine Research Laboratories	Gage Moreno et al	https://www.gisaid.org	2020-05-06	2020-04-04	Others	MT706448	2020	4	High	?	NAN	-0.000688015	0.00103437	-0.000671308	0.00034148
Wuhan/Hu-1/2019	0.08535	0.0458387	0.185122	0.675169	0.179013	0.206721	0.795513	0.163984	0.00207004	0.0277856	29410	high	0	0	EPI_ISL_402125	MN908947	2019-12-26	Asia	China	Hubei	Wuhan	Asia	China	Hubei	genome	Human	B	L	unknown	National Institute for Communicable Disease Control and Prevention (ICDC) Chinese Center for Disease Control and Prevention (China CDC)	Zhang et al	https://www.gisaid.org	2020-01-12	2019-12-26	Earliest	NAN	2019	12	High	?	NAN	-0.000688015	0.00103437	-0.000671308	0.00034148
Singapore/423/2020	0.08535	0.0458387	0.185122	0.675169	0.179013	0.206721	0.795513	0.163984	0.00207004	0.0277856	29410	high	0	0	EPI_ISL_475954	?	2020-03-14	Asia	Singapore	Singapore	NAN	Asia	Singapore	Singapore	genome	Human	B	L	National Public Health Laboratory, National Centre for Infectious Diseases	National Public Health Laboratory, National Centre for Infectious Diseases	Mak TM et al	https://www.gisaid.org	2020-06-25	2020-03-14	Others	NAN	2020	3	High	30	NAN	-0.000688015	0.00103437	-0.000671308	0.00034148
Wuhan/HB-WH5-239/2020	0.08535	0.0458387	0.185122	0.675169	0.179013	0.206721	0.795513	0.163984	0.00207004	0.0277856	29410	high	0	0	EPI_ISL_454980	?	2020-02-09	Asia	China	Hubei	Wuhan	Asia	China	Hubei	genome	Human	B	L	Wuhan Chain Medical Labs (CMLabs)	State Key Laboratory of Biotherapy of Sichuan University	Baowen Du et al	https://www.gisaid.org	2020-05-29	2020-02-09	Others	NAN	2020	2	High	?	NAN	-0.000688015	0.00103437	-0.000671308	0.00034148
Wuhan/IPBCAMS-WH-02/2019	0.08535	0.0458387	0.185122	0.675169	0.179013	0.206721	0.795513	0.163984	0.00207004	0.0277856	29410	high	0	0	EPI_ISL_403931	MT019530	2019-12-30	Asia	China	Hubei	Wuhan	Asia	China	Hubei	genome	Human	B	L	Institute of Pathogen Biology, Chinese Academy of Medical Sciences & Peking Union Medical College	Institute of Pathogen Biology, Chinese Academy of Medical Sciences & Peking Union Medical College	Lili Ren et al	https://www.gisaid.org	2020-01-21	2019-12-30	Earliest	NAN	2019	12	High	49	NAN	-0.000688015	0.00103437	-0.000671308	0.00034148
Wuhan/IVDC-HB-01/2019	0.08535	0.0458387	0.185122	0.675169	0.179013	0.206721	0.795513	0.163984	0.00207004	0.0277856	29410	high	0	0	EPI_ISL_402119	?	2019-12-30	Asia	China	Hubei	Wuhan	Asia	China	Hubei	genome	Human	B	L	National Institute for Viral Disease Control and Prevention, China CDC	National Institute for Viral Disease Control and Prevention, China CDC	Wenjie Tan et al	https://www.gisaid.org	2020-01-10	2019-12-30	Earliest	NAN	2019	12	High	49	NAN	-0.000688015	0.00103437	-0.000671308	0.00034148
Wuhan/WH03/2020	0.08535	0.0458387	0.185122	0.675169	0.179013	0.206721	0.795513	0.163984	0.00207004	0.0277856	29410	high	0	0	EPI_ISL_406800	LR757996	2020-01-01	Asia	China	Hubei	Wuhan	Asia	China	Hubei	genome	Human	B	L	General Hospital of Central Theater Command of People's Liberation Army of China	BGI & Institute of Microbiology, Chinese Academy of Sciences & Shandong First Medical University & Shandong Academy of Medical Sciences & General Hospital of Central Theater Command of People's Liberation Army of China	Weijun Chen et al	https://www.gisaid.org	2020-01-30	2020-01-01	Others	NAN	2020	1	High	21	NAN	-0.000688015	0.00103437	-0.000671308	0.00034148
USA/WI-UW-272/2020	0.08535	0.0458387	0.185122	0.675169	0.179013	0.206721	0.795513	0.163984	0.00207004	0.0277856	29410	high	0	0	EPI_ISL_436566	?	2020-03-27	North America	USA	Wisconsin	Milwaukee County	North America	USA	Wisconsin	genome	Human	B	L	University of Wisconsin-Madison AIDS Vaccine Research Laboratories	University of Wisconsin-Madison AIDS Vaccine Research Laboratories	Gage Moreno et al	https://www.gisaid.org	2020-05-06	2020-03-27	Others	MT706380	2020	3	High	?	NAN	-0.000688015	0.00103437	-0.000671308	0.00034148
Wuhan/WHU01/2020	0.08535	0.0458387	0.185122	0.675169	0.179013	0.206721	0.795513	0.163984	0.00207004	0.0277856	29410	high	0	0	EPI_ISL_406716	MN988668	2020-01-02	Asia	China	Hubei	Wuhan	Asia	China	Hubei	genome	Human	B	L	unknown	State Key Laboratory of Virology, Wuhan University	Chen et al	https://www.gisaid.org	2020-01-30	2020-01-02	Others	MN988668	2020	1	High	?	NAN	-0.000688015	0.00103437	-0.000671308	0.00034148
Wuhan/WHU02/2020	0.08535	0.0458387	0.185122	0.675169	0.179013	0.206721	0.795513	0.163984	0.00207004	0.0277856	29410	high	0	0	EPI_ISL_406717	MN988669	2020-01-02	Asia	China	Hubei	Wuhan	Asia	China	Hubei	genome	Human	B	L	unknown	State Key Laboratory of Virology, Wuhan University	Chen et al	https://www.gisaid.org	2020-01-30	2020-01-02	Others	MN988669	2020	1	High	?	NAN	-0.000688015	0.00103437	-0.000671308	0.00034148
USA/WI-UW-244/2020	0.08535	0.0458387	0.185122	0.675169	0.179013	0.206721	0.795513	0.163984	0.00207004	0.0277856	29410	high	0	0	EPI_ISL_428340	?	2020-03-28	North America	USA	Wisconsin	Thiensville	North America	USA	Wisconsin	genome	Human	B	L	University of Wisconsin-Madison AIDS Vaccine Research Laboratories	University of Wisconsin-Madison AIDS Vaccine Research Laboratories	Gage Moreno et al	https://www.gisaid.org	2020-04-20	2020-03-28	Others	NAN	2020	3	High	?	NAN	-0.000688015	0.00103437	-0.000671308	0.00034148
Hangzhou/ZJU-05/2020	0.08535	0.0458387	0.185122	0.675169	0.179013	0.206721	0.795513	0.163984	0.00207004	0.0277856	29410	high	0	0	EPI_ISL_415711	?	2020-01-22	Asia	China	Zhejiang	Hangzhou	Asia	China	Zhejiang	genome	Human	B	L	State Key Laboratory for Diagnosis and Treatment of Infectious Diseases, National Clinical Research Center for Infectious Diseases, First Affiliated Hospital, Zhejiang University School of Medicine, Hangzhou, China. 310003	State Key Laboratory for Diagnosis and Treatment of Infectious Diseases, National Clinical Research Center for Infectious Diseases, First Affiliated Hospital, Zhejiang University School of Medicine, Hangzhou, China. 310003	Hangping Yao et al	https://www.gisaid.org	2020-03-19	2020-01-22	Others	NAN	2020	1	High	25	NAN	-0.000688015	0.00103437	-0.000671308	0.00034148
USA/WI-UW-243/2020	0.08535	0.0458387	0.185122	0.675169	0.179013	0.206721	0.795513	0.163984	0.00207004	0.0277856	29410	high	0	0	EPI_ISL_428339	?	2020-03-28	North America	USA	Wisconsin	Ozaukee County	North America	USA	Wisconsin	genome	Human	B	L	University of Wisconsin-Madison AIDS Vaccine Research Laboratories	University of Wisconsin-Madison AIDS Vaccine Research Laboratories	Gage Moreno et al	https://www.gisaid.org	2020-04-20	2020-03-28	Others	NAN	2020	3	High	?	NAN	-0.000688015	0.00103437	-0.000671308	0.00034148
USA/CA-SCCPHD-UC191/2020	0.08535	0.0458387	0.185122	0.675169	0.179013	0.206721	0.795513	0.163984	0.00207004	0.0277856	29410	high	0	0	EPI_ISL_435670	?	2020-03-19	North America	USA	California	Santa Clara County	North America	USA	California	genome	Human	B	L	Santa Clara County Public Health Department	Chiu Laboratory, University of California, San Francisco	Xianding Deng et al	https://www.gisaid.org	2020-05-05	2020-03-19	Others	NAN	2020	3	High	?	NAN	-0.000688015	0.00103437	-0.000671308	0.00034148
env/Wuhan/IVDC-HBF13-20/2020	0.08535	0.0458387	0.185122	0.675169	0.179013	0.206721	0.795513	0.163984	0.00207004	0.0277856	29410	high	0	0	EPI_ISL_408514	?	2020-01-01	Asia	China	Hubei	Wuhan	Asia	China	Hubei	genome	Environment	B	L	Institute of Viral Disease Control and Prevention, China CDC	Institute of Viral Disease Control and Prevention, China CDC	William J. Liu et al	https://www.gisaid.org	2020-02-09	2020-01-01	Others	NAN	2020	1	High	?	NAN	-0.000688015	0.00103437	-0.000671308	0.00034148
Beijing/DT-BJ01/2020	0.08535	0.0458387	0.185122	0.675169	0.179013	0.206721	0.795513	0.163984	0.00207004	0.0277856	29410	high	0	0	EPI_ISL_452358	?	2020-02-11	Asia	China	Beijing	NAN	Asia	China	Beijing	genome	Human	B	L	Laboratory of Infectious Diseases Center of Beijing Ditan Hospital	Laboratory of Infectious Diseases Center of Beijing Ditan Hospital	Siyuan Yang et al	https://www.gisaid.org	2020-05-27	2020-02-11	Others	NAN	2020	2	High	3	NAN	-0.000688015	0.00103437	-0.000671308	0.00034148
USA/WI-UW-201/2020	0.08535	0.0458387	0.185122	0.675169	0.179013	0.206721	0.795513	0.163984	0.00207004	0.0277856	29410	high	0	0	EPI_ISL_428297	?	2020-03-25	North America	USA	Wisconsin	Ozaukee County	North America	USA	Wisconsin	genome	Human	B	L	University of Wisconsin-Madison AIDS Vaccine Research Laboratories	University of Wisconsin-Madison AIDS Vaccine Research Laboratories	Gage Moreno et al	https://www.gisaid.org	2020-04-20	2020-03-25	Others	NAN	2020	3	High	?	NAN	-0.000688015	0.00103437	-0.000671308	0.00034148
Ireland/COR-20134/2020	0.08535	0.0458387	0.185122	0.675169	0.179013	0.206721	0.795513	0.163984	0.00207004	0.0277856	29410	high	0	0	EPI_ISL_414487	?	2020-03-04	Europe	Ireland	Cork	NAN	Europe	Ireland	Cork	genome	Human	B	L	UCD National Virus Reference Laboratory	UCD National Virus Reference Laboratory	Michael Carr et al	https://www.gisaid.org	2020-03-12	2020-03-04	Others	NAN	2020	3	High	43	NAN	-0.000688015	0.00103437	-0.000671308	0.00034148
Wuhan/IPBCAMS-WH-04/2019	0.08535	0.0458387	0.185122	0.675169	0.179013	0.206721	0.795513	0.163984	0.00207004	0.0277856	29410	high	0	0	EPI_ISL_403929	MT019532	2019-12-30	Asia	China	Hubei	Wuhan	Asia	China	Hubei	genome	Human	B	L	Institute of Pathogen Biology, Chinese Academy of Medical Sciences & Peking Union Medical College	Institute of Pathogen Biology, Chinese Academy of Medical Sciences & Peking Union Medical College	Lili Ren et al	https://www.gisaid.org	2020-01-21	2019-12-30	Earliest	NAN	2019	12	High	52	NAN	-0.000688015	0.00103437	-0.000671308	0.00034148
SouthAfrica/R02827/2020	0.08535	0.0458387	0.185122	0.675169	0.179013	0.206721	0.795513	0.163984	0.00207004	0.0277856	29410	high	0	0	EPI_ISL_430297	?	2020-03-06	Africa	South Africa	Gauteng	NAN	Africa	South Africa	Gauteng	genome	Human	B	L	National Institute for Communicable Diseases of the National Health Laboratory Service	National Institute for Communicable Diseases of the National Health Laboratory Service	Allam M et al	https://www.gisaid.org	2020-04-26	2020-03-06	Others	NAN	2020	3	High	39	NAN	-0.000688015	0.00103437	-0.000671308	0.00034148
Wuhan/HB-WH1-122/2020	0.08535	0.0458387	0.185122	0.675169	0.179013	0.206721	0.795513	0.163984	0.00207004	0.0277856	29410	high	0	0	EPI_ISL_454904	?	2020-03-02	Asia	China	Hubei	Wuhan	Asia	China	Hubei	genome	Human	B	L	Wuhan Chain Medical Labs (CMLabs)	State Key Laboratory of Biotherapy of Sichuan University	Baowen Du et al	https://www.gisaid.org	2020-05-29	2020-03-02	Others	NAN	2020	3	High	?	NAN	-0.000688015	0.00103437	-0.000671308	0.00034148
SouthKorea/KCDC2004/2020	0.08535	0.0458387	0.185122	0.675169	0.179013	0.206721	0.795513	0.163984	0.00207004	0.0277856	29410	high	0	0	EPI_ISL_426164	?	2020-02-02	Asia	South Korea	South Korea	NAN	Asia	South Korea	South Korea	genome	Human	B	L	Division of Viral Diseases, Center for Laboratory Control of Infectious Diseases, Korea Centers for Diseases Control and Prevention	Division of Viral Diseases, Center for Laboratory Control of Infectious Diseases, Korea Centers for Diseases Control and Prevention	Jeong-Min Kim et al	https://www.gisaid.org	2020-04-15	2020-02-02	Others	NAN	2020	2	High	40	NAN	-0.000688015	0.00103437	-0.000671308	0.00034148
Hangzhou/HZCDC6111/2020	0.08535	0.0458387	0.185122	0.675169	0.179013	0.206721	0.795513	0.163984	0.00207004	0.0277856	29410	high	0	0	EPI_ISL_482575	?	2020-03-05	Asia	China	Zhejiang	Hangzhou	Asia	China	Zhejiang	genome	Human	B	O	Hangzhou Center for Diseases Control and Prevention	Hangzhou Center for Diseases Control and Prevention	Jun Li et al	https://www.gisaid.org	2020-07-04	2020-03-05	Others	NAN	2020	3	High	39	NAN	-0.000688015	0.00103437	-0.000671308	0.00034148
USA/CA-SCCPHD-UC160/2020	0.08535	0.0458387	0.185122	0.675169	0.179013	0.206721	0.795513	0.163984	0.00207004	0.0277856	29410	high	0	0	EPI_ISL_435639	?	2020-03-12	North America	USA	California	Santa Clara County	North America	USA	California	genome	Human	B	L	Santa Clara County Public Health Department	Chiu Laboratory, University of California, San Francisco	Xianding Deng et al	https://www.gisaid.org	2020-05-05	2020-03-12	Others	NAN	2020	3	High	?	NAN	-0.000688015	0.00103437	-0.000671308	0.00034148
Wuhan/HB-WH5-240/2020	0.08535	0.0458387	0.185122	0.675169	0.179013	0.206721	0.795513	0.163984	0.00207004	0.0277856	29410	high	0	0	EPI_ISL_454981	?	2020-02-04	Asia	China	Hubei	Wuhan	Asia	China	Hubei	genome	Human	B	L	Wuhan Chain Medical Labs (CMLabs)	State Key Laboratory of Biotherapy of Sichuan University	Baowen Du et al	https://www.gisaid.org	2020-05-29	2020-02-04	Others	NAN	2020	2	High	?	NAN	-0.000688015	0.00103437	-0.000671308	0.00034148
USA/WI-UW-225/2020	0.08535	0.0458387	0.185122	0.675169	0.179013	0.206721	0.795513	0.163984	0.00207004	0.0277856	29410	high	0	0	EPI_ISL_428321	?	2020-03-26	North America	USA	Wisconsin	Milwaukee County	North America	USA	Wisconsin	genome	Human	B	L	University of Wisconsin-Madison AIDS Vaccine Research Laboratories	University of Wisconsin-Madison AIDS Vaccine Research Laboratories	Gage Moreno et al	https://www.gisaid.org	2020-04-20	2020-03-26	Others	NAN	2020	3	High	?	NAN	-0.000688015	0.00103437	-0.000671308	0.00034148
USA/WI-UW-223/2020	0.08535	0.0458387	0.185122	0.675169	0.179013	0.206721	0.795513	0.163984	0.00207004	0.0277856	29410	high	0	0	EPI_ISL_428319	?	2020-03-26	North America	USA	Wisconsin	Milwaukee County	North America	USA	Wisconsin	genome	Human	B	L	University of Wisconsin-Madison AIDS Vaccine Research Laboratories	University of Wisconsin-Madison AIDS Vaccine Research Laboratories	Gage Moreno et al	https://www.gisaid.org	2020-04-20	2020-03-26	Others	NAN	2020	3	High	?	NAN	-0.000688015	0.00103437	-0.000671308	0.00034148
Wuhan/WIV04/2019	0.08535	0.0458387	0.185122	0.675169	0.179013	0.206721	0.795513	0.163984	0.00207004	0.0277856	29410	high	0	0	EPI_ISL_402124	MN996528	2019-12-30	Asia	China	Hubei	Wuhan	Asia	China	Hubei	genome	Human	B	L	Wuhan Jinyintan Hospital	Wuhan Institute of Virology, Chinese Academy of Sciences	Peng Zhou et al	https://www.gisaid.org	2020-01-11	2019-12-30	Earliest	NAN	2019	12	High	49	NAN	-0.000688015	0.00103437	-0.000671308	0.00034148
USA/WI-UW-222/2020	0.08535	0.0458387	0.185122	0.675169	0.179013	0.206721	0.795513	0.163984	0.00207004	0.0277856	29410	high	0	0	EPI_ISL_428318	?	2020-03-25	North America	USA	Wisconsin	Milwaukee County	North America	USA	Wisconsin	genome	Human	B	L	University of Wisconsin-Madison AIDS Vaccine Research Laboratories	University of Wisconsin-Madison AIDS Vaccine Research Laboratories	Gage Moreno et al	https://www.gisaid.org	2020-04-20	2020-03-25	Others	NAN	2020	3	High	?	NAN	-0.000688015	0.00103437	-0.000671308	0.00034148
Wuhan/WIV06/2019	0.08535	0.0458387	0.185122	0.675169	0.179013	0.206721	0.795513	0.163984	0.00207004	0.0277856	29410	high	0	0	EPI_ISL_402129	MN996530	2019-12-30	Asia	China	Hubei	Wuhan	Asia	China	Hubei	genome	Human	B	L	Wuhan Jinyintan Hospital	Wuhan Institute of Virology, Chinese Academy of Sciences	Peng Zhou et al	https://www.gisaid.org	2020-01-18	2019-12-30	Earliest	NAN	2019	12	High	40	NAN	-0.000688015	0.00103437	-0.000671308	0.00034148
USA/WI-UW-219/2020	0.08535	0.0458387	0.185122	0.675169	0.179013	0.206721	0.795513	0.163984	0.00207004	0.0277856	29410	high	0	0	EPI_ISL_428315	?	2020-03-25	North America	USA	Wisconsin	Milwaukee County	North America	USA	Wisconsin	genome	Human	B	L	University of Wisconsin-Madison AIDS Vaccine Research Laboratories	University of Wisconsin-Madison AIDS Vaccine Research Laboratories	Gage Moreno et al	https://www.gisaid.org	2020-04-20	2020-03-25	Others	NAN	2020	3	High	?	NAN	-0.000688015	0.00103437	-0.000671308	0.00034148
USA/WI-UW-215/2020	0.08535	0.0458387	0.185122	0.675169	0.179013	0.206721	0.795513	0.163984	0.00207004	0.0277856	29410	high	0	0	EPI_ISL_428311	?	2020-03-25	North America	USA	Wisconsin	Milwaukee County	North America	USA	Wisconsin	genome	Human	B	L	University of Wisconsin-Madison AIDS Vaccine Research Laboratories	University of Wisconsin-Madison AIDS Vaccine Research Laboratories	Gage Moreno et al	https://www.gisaid.org	2020-04-20	2020-03-25	Others	NAN	2020	3	High	?	NAN	-0.000688015	0.00103437	-0.000671308	0.00034148
USA/WI-UW-214/2020	0.08535	0.0458387	0.185122	0.675169	0.179013	0.206721	0.795513	0.163984	0.00207004	0.0277856	29410	high	0	0	EPI_ISL_428310	?	2020-03-25	North America	USA	Wisconsin	Ozaukee County	North America	USA	Wisconsin	genome	Human	B	L	University of Wisconsin-Madison AIDS Vaccine Research Laboratories	University of Wisconsin-Madison AIDS Vaccine Research Laboratories	Gage Moreno et al	https://www.gisaid.org	2020-04-20	2020-03-25	Others	NAN	2020	3	High	?	NAN	-0.000688015	0.00103437	-0.000671308	0.00034148
Hefei/2/2020	0.08535	0.0458387	0.185122	0.675169	0.179013	0.206721	0.795513	0.163984	0.00207004	0.0277856	29410	high	0	0	EPI_ISL_412026	?	2020-02-23	Asia	China	Anhui	Hefei	Asia	China	Anhui	genome	Human	B	L	Second Hospital of Anhui Medical University	Second Hospital of Anhui Medical University	Changtai Wang et al	https://www.gisaid.org	2020-02-24	2020-02-23	Others	NAN	2020	2	High	?	NAN	-0.000688015	0.00103437	-0.000671308	0.00034148
Japan/NA-20-05-1/2020	0.08535	0.0458387	0.185122	0.675169	0.179013	0.206721	0.795513	0.163984	0.00207004	0.0277856	29410	high	0	0	EPI_ISL_410531	?	2020-01-25	Asia	Japan	Nara	NAN	Asia	Japan	Nara	genome	Human	B	L	Dept. of Pathology, National Institute of Infectious Diseases	Pathogen Genomics Center, National Institute of Infectious Diseases	Tsuyoshi Sekizuka et al	https://www.gisaid.org	2020-02-17	2020-01-25	Others	NAN	2020	1	High	?	NAN	-0.000688015	0.00103437	-0.000671308	0.00034148
USA/WI-UW-208/2020	0.08535	0.0458387	0.185122	0.675169	0.179013	0.206721	0.795513	0.163984	0.00207004	0.0277856	29410	high	0	0	EPI_ISL_428304	?	2020-03-25	North America	USA	Wisconsin	Milwaukee County	North America	USA	Wisconsin	genome	Human	B	L	University of Wisconsin-Madison AIDS Vaccine Research Laboratories	University of Wisconsin-Madison AIDS Vaccine Research Laboratories	Gage Moreno et al	https://www.gisaid.org	2020-04-20	2020-03-25	Others	NAN	2020	3	High	?	NAN	-0.000688015	0.00103437	-0.000671308	0.00034148
France/IDF-10060KV/2020	0.08535	0.0458387	0.185122	0.675169	0.179013	0.206721	0.795513	0.163984	0.00207004	0.0277856	29410	high	0	0	EPI_ISL_447683	?	2020-03-20	Europe	France	France	NAN	Europe	France	France	genome	Human	B	L	H婵燺____ital Henri-Mondor Ap-Hp	H婵燺____ital Henri-Mondor Ap-Hp	Rodriguez et al	https://www.gisaid.org	2020-05-13	2020-03-20	Others	NAN	2020	3	High	?	NAN	-0.000688015	0.00103437	-0.000671308	0.00034148
Japan/OS-20-07-1/2020	0.08535	0.0458387	0.185122	0.675169	0.179013	0.206721	0.795513	0.163984	0.00207004	0.0277856	29410	high	0	0	EPI_ISL_410532	?	2020-01-23	Asia	Japan	Osaka	NAN	Asia	China	Hubei	genome	Human	B	L	Dept. of Pathology, National Institute of Infectious Diseases	Pathogen Genomics Center, National Institute of Infectious Diseases	Tsuyoshi Sekizuka et al	https://www.gisaid.org	2020-02-17	2020-01-23	Others	NAN	2020	1	High	?	NAN	-0.000688015	0.00103437	-0.000671308	0.00034148
Zhejiang/WZ-02/2020	0.08535	0.0458387	0.185122	0.675169	0.179013	0.206721	0.795513	0.163984	0.00207004	0.0277856	29410	high	0	0	EPI_ISL_404228	?	2020-01-17	Asia	China	Zhejiang	Hangzhou	Asia	China	Zhejiang	genome	Human	B	L	Zhejiang Provincial Center for Disease Control and Prevention	Department of Microbiology, Zhejiang Provincial Center for Disease Control and Prevention	Yanjun Zhang et al	https://www.gisaid.org	2020-01-21	2020-01-17	Others	NAN	2020	1	High	47	NAN	-0.000688015	0.00103437	-0.000671308	0.00034148
France/IDF-10053BP/2020	0.08535	0.0458387	0.185122	0.675169	0.179013	0.206721	0.795513	0.163984	0.00207004	0.0277856	29410	high	0	0	EPI_ISL_447728	?	2020-03-20	Europe	France	France	NAN	Europe	France	France	genome	Human	B	L	H婵燺____ital Henri-Mondor Ap-Hp	H婵燺____ital Henri-Mondor Ap-Hp	Rodriguez et al	https://www.gisaid.org	2020-05-13	2020-03-20	Others	NAN	2020	3	High	?	NAN	-0.000688015	0.00103437	-0.000671308	0.00034148
Iceland/263/2020	0.08535	0.0458387	0.185122	0.675169	0.179013	0.206721	0.795513	0.163984	0.00207004	0.0277856	29410	high	0	0	EPI_ISL_417591	?	2020-03-17	Europe	Iceland	Reykjavik	NAN	Europe	Netherlands	Netherlands	genome	Human	B	L	The National University Hospital of Iceland	deCODE genetics	Daniel F Gudbjartsson et al	https://www.gisaid.org	2020-03-27	2020-03-17	Others	NAN	2020	3	High	53	NAN	-0.000688015	0.00103437	-0.000671308	0.00034148
France/IDF-10021SB/2020	0.08535	0.0458387	0.185122	0.675169	0.179013	0.206721	0.795513	0.163984	0.00207004	0.0277856	29410	high	0	0	EPI_ISL_447712	?	2020-03-20	Europe	France	France	NAN	Europe	France	France	genome	Human	B	L	H婵燺____ital Henri-Mondor Ap-Hp	H婵燺____ital Henri-Mondor Ap-Hp	Rodriguez et al	https://www.gisaid.org	2020-05-13	2020-03-20	Others	NAN	2020	3	High	?	NAN	-0.000688015	0.00103437	-0.000671308	0.00034148
Iceland/516/2020	0.08535	0.0458387	0.185122	0.675169	0.179013	0.206721	0.795513	0.163984	0.00207004	0.0277856	29410	high	0	0	EPI_ISL_424538	?	2020-03-24	Europe	Iceland	Reykjavik	NAN	Europe	United Kingdom	United Kingdom	genome	Human	B	L	deCODE genetics	deCODE genetics	Daniel F Gudbjartsson et al	https://www.gisaid.org	2020-04-13	2020-03-24	Others	NAN	2020	3	High	21	NAN	-0.000688015	0.00103437	-0.000671308	0.00034148
Guangdong/20SF665/2020	0.08535	0.0458387	0.185122	0.675169	0.179013	0.206721	0.795513	0.163984	0.00207004	0.0277856	29410	high	0	0	EPI_ISL_428469	?	2020-01-27	Asia	China	Guangdong	Zhongshan	Asia	China	Guangdong	genome	Human	B	L	Guangdong Provincial Center for Diseases Control and Prevention;Guangdong Provincial Institute of Public Health	School of Public Health, The University of Hong Kong	Bosheng Li et al	https://www.gisaid.org	2020-04-21	2020-01-27	Others	NAN	2020	1	High	55	NAN	-0.000688015	0.00103437	-0.000671308	0.00034148
USA/CA-QDX-138/2020	0.08535	0.0458387	0.185122	0.675169	0.179013	0.206721	0.795513	0.163984	0.00207004	0.0277856	29410	high	0	0	EPI_ISL_467813	?	2020-03-16	North America	USA	California	NAN	North America	USA	California	genome	Human	B	L	Quest Diagnostics	Quest Diagnostics	Anderson et al	https://www.gisaid.org	2020-06-15	2020-03-16	Others	MT614525	2020	3	High	30	NAN	-0.000688015	0.00103437	-0.000671308	0.00034148
Thailand/Phuket_247/2020	0.08535	0.0458387	0.185122	0.675169	0.179013	0.206721	0.795513	0.163984	0.00207004	0.0277856	29410	high	0	0	EPI_ISL_447914	?	2020-01-25	Asia	Thailand	Phuket	NAN	Asia	Thailand	Phuket	genome	Human	B	L	NAN	National Institute of Health. Department of medical Sciences, Ministry of Public Health, Thailand	Pilailuk et al	https://www.gisaid.org	2020-05-19	2020-01-25	Others	NAN	2020	1	High	32	NAN	-0.000688015	0.00103437	-0.000671308	0.00034148
Thailand/Nonthaburi_68/2020	0.08535	0.0458387	0.185122	0.675169	0.179013	0.206721	0.795513	0.163984	0.00207004	0.0277856	29410	high	0	0	EPI_ISL_447910	?	2020-01-15	Asia	Thailand	Nonthaburi	NAN	Asia	Thailand	Nonthaburi	genome	Human	B	L	NAN	National Institute of Health. Department of medical Sciences, Ministry of Public Health, Thailand	Pilailuk et al	https://www.gisaid.org	2020-05-19	2020-01-15	Others	NAN	2020	1	High	74	NAN	-0.000688015	0.00103437	-0.000671308	0.00034148
Thailand/Nonthaburi_59/2020	0.08535	0.0458387	0.185122	0.675169	0.179013	0.206721	0.795513	0.163984	0.00207004	0.0277856	29410	high	0	0	EPI_ISL_447909	?	2020-01-13	Asia	Thailand	Nonthaburi	NAN	Asia	Thailand	Nonthaburi	genome	Human	B	L	NAN	National Institute of Health. Department of medical Sciences, Ministry of Public Health, Thailand	Pilailuk et al	https://www.gisaid.org	2020-05-19	2020-01-13	Others	NAN	2020	1	High	74	NAN	-0.000688015	0.00103437	-0.000671308	0.00034148
USA/MI-MDHHS-SC20310/2020	0.08535	0.0458387	0.185122	0.675169	0.179013	0.206721	0.795513	0.163984	0.00207004	0.0277856	29410	high	0	0	EPI_ISL_447107	?	2020-03-14	North America	USA	Michigan	NAN	North America	USA	Michigan	genome	Human	B	L	Michigan Department of Health and Human Services, Bureau of Laboratories	Michigan Department of Health and Human Services, Bureau of Laboratories	Blankenship HM et al	https://www.gisaid.org	2020-05-16	2020-03-14	Others	MT506533	2020	3	High	?	NAN	-0.000688015	0.00103437	-0.000671308	0.00034148
USA/CA-CZB-1763/2020	0.08535	0.0458387	0.185122	0.675169	0.179013	0.206721	0.795513	0.163984	0.00207004	0.0277856	29410	high	0	0	EPI_ISL_476780	?	2020-03-15	North America	USA	California	Santa Clara County	North America	USA	California	genome	Human	B	L	Stanford clinical virology lab	Chan-Zuckerberg Biohub	Benjamin Pinksy et al	https://www.gisaid.org	2020-06-25	2020-03-15	Others	NAN	2020	3	High	?	NAN	-0.000688015	0.00103437	-0.000671308	0.00034148
USA/CA-CSMC67/2020	0.08535	0.0458387	0.185122	0.675169	0.179013	0.206721	0.795513	0.163984	0.00207004	0.0277856	29410	high	0	0	EPI_ISL_475681	?	2020-03-28	North America	USA	California	Los Angeles County	North America	USA	California	genome	Human	B	L	Cedars-Sinai Medical Center, Department of Pathology & Laboratory Medicine, Molecular Pathology Laboratory	Cedars-Sinai Medical Center, Molecular Pathology Laboratory of Department of Pathology & Laboratory Medicine and Genomic Core	Wenjuan Zhang et al	https://www.gisaid.org	2020-06-23	2020-03-28	Others	NAN	2020	3	High	88	NAN	-0.000688015	0.00103437	-0.000671308	0.00034148
Sichuan/SC-WCH4-290/2020	0.08535	0.0458387	0.185122	0.675169	0.179013	0.206721	0.795513	0.163984	0.00207004	0.0277856	29410	high	0	0	EPI_ISL_451392	?	2020-01-24	Asia	China	Sichuan	NAN	Asia	China	Sichuan	genome	Human	B	L	West China Hospital of Sichuan University	State Key Laboratory of Biotherapy of Sichuan University	Baowen Du et al	https://www.gisaid.org	2020-05-24	2020-01-24	Others	NAN	2020	1	High	74	NAN	-0.000688015	0.00103437	-0.000671308	0.00034148
USA/CA-ALSR-1668/2020	0.08535	0.0458387	0.185122	0.675169	0.179013	0.206721	0.795513	0.163984	0.00207004	0.0277856	29410	high	0	0	EPI_ISL_494728	?	2020-03-24	North America	USA	California	San Diego	North America	USA	California	genome	Human	B	L	San Diego County Public Health Laboratory	Andersen lab at Scripps Research	SEARCH Alliance San Diego with Tracy Basler et al	https://www.gisaid.org	2020-07-22	2020-03-24	Others	NAN	2020	3	High	?	NAN	-0.000688015	0.00103437	-0.000671308	0.00034148
Sichuan/SC-YB-085/2020	0.08535	0.0458387	0.185122	0.675169	0.179013	0.206721	0.795513	0.163984	0.00207004	0.0277856	29410	high	0	0	EPI_ISL_451398	?	2020-01-31	Asia	China	Sichuan	NAN	Asia	China	Sichuan	genome	Human	B	L	West China Hospital of Sichuan University	State Key Laboratory of Biotherapy of Sichuan University	Baowen Du et al	https://www.gisaid.org	2020-05-24	2020-01-31	Others	NAN	2020	1	High	22	NAN	-0.000688015	0.00103437	-0.000671308	0.00034148
Malaysia/IMR_WC1170/2020	0.08535	0.0458387	0.185122	0.675169	0.179013	0.206721	0.795513	0.163984	0.00207004	0.0277856	29410	high	0	0	EPI_ISL_430440	?	2020-03-05	Asia	Malaysia	Malaysia	NAN	Asia	Malaysia	Malaysia	genome	Human	B	L	Institute for Medical Research, Infectious Disease Research Centre, National Institutes of Health, Ministry of Health Malaysia	Institute for Medical Research, Infectious Disease Research Centre, National Institutes of Health, Ministry of Health Malaysia	Suppiah.J et al	https://www.gisaid.org	2020-04-27	2020-03-05	Others	NAN	2020	3	High	51	NAN	-0.000688015	0.00103437	-0.000671308	0.00034148
France/IDF-10004CF/2020	0.08535	0.0458387	0.185122	0.675169	0.179013	0.206721	0.795513	0.163984	0.00207004	0.0277856	29410	high	0	0	EPI_ISL_447695	?	2020-03-20	Europe	France	France	NAN	Europe	France	France	genome	Human	B	L	H婵燺____ital Henri-Mondor Ap-Hp	H婵燺____ital Henri-Mondor Ap-Hp	Rodriguez et al	https://www.gisaid.org	2020-05-13	2020-03-20	Others	NAN	2020	3	High	?	NAN	-0.000688015	0.00103437	-0.000671308	0.00034148
France/IDF-10001DM/2020	0.08535	0.0458387	0.185122	0.675169	0.179013	0.206721	0.795513	0.163984	0.00207004	0.0277856	29410	high	0	0	EPI_ISL_447717	?	2020-03-20	Europe	France	France	NAN	Europe	France	France	genome	Human	B	L	H婵燺____ital Henri-Mondor Ap-Hp	H婵燺____ital Henri-Mondor Ap-Hp	Rodriguez et al	https://www.gisaid.org	2020-05-13	2020-03-20	Others	NAN	2020	3	High	?	NAN	-0.000688015	0.00103437	-0.000671308	0.00034148
Malaysia/7618/2020	0.08535	0.0458387	0.185122	0.675169	0.179013	0.206721	0.795513	0.163984	0.00207004	0.0277856	29410	high	0	0	EPI_ISL_501221	?	2020-03-17	Asia	Malaysia	Kuala Lumpur	NAN	Asia	Malaysia	Kuala Lumpur	genome	Human	B	L	Department of Medical Microbiology, University Malaya Medical Centre	Department of Medical Microbiology, Faculty of Medicine, University of Malaya	Yoong Min CHONG et al	https://www.gisaid.org	2020-07-31	2020-03-17	Others	NAN	2020	3	High	55	NAN	-0.000688015	0.00103437	-0.000671308	0.00034148
Malaysia/0784/2020	0.08535	0.0458387	0.185122	0.675169	0.179013	0.206721	0.795513	0.163984	0.00207004	0.0277856	29410	high	0	0	EPI_ISL_501179	?	2020-03-23	Asia	Malaysia	Kuala Lumpur	NAN	Asia	Malaysia	Kuala Lumpur	genome	Human	B	L	Department of Medical Microbiology, University Malaya Medical Centre	Department of Medical Microbiology, Faculty of Medicine, University of Malaya	Yoong Min CHONG et al	https://www.gisaid.org	2020-07-31	2020-03-23	Others	NAN	2020	3	High	51	NAN	-0.000688015	0.00103437	-0.000671308	0.00034148
Malaysia/IMR_WC1097/2020	0.08535	0.0458387	0.185122	0.675169	0.179013	0.206721	0.795513	0.163984	0.00207004	0.0277856	29410	high	0	0	EPI_ISL_430441	?	2020-02-29	Asia	Malaysia	Malaysia	NAN	Asia	Malaysia	Malaysia	genome	Human	B	L	Institute for Medical Research, Infectious Disease Research Centre, National Institutes of Health, Ministry of Health Malaysia	Institute for Medical Research, Infectious Disease Research Centre, National Institutes of Health, Ministry of Health Malaysia	Suppiah.J et al	https://www.gisaid.org	2020-04-27	2020-02-29	Others	NAN	2020	2	High	20	NAN	-0.000688015	0.00103437	-0.000671308	0.00034148
France/IDF-10020MM/2020	0.08535	0.0458387	0.185122	0.675169	0.179013	0.206721	0.795513	0.163984	0.00207004	0.0277856	29410	high	0	0	EPI_ISL_447704	?	2020-03-20	Europe	France	France	NAN	Europe	France	France	genome	Human	B	L	H婵燺____ital Henri-Mondor Ap-Hp	H婵燺____ital Henri-Mondor Ap-Hp	Rodriguez et al	https://www.gisaid.org	2020-05-13	2020-03-20	Others	NAN	2020	3	High	?	NAN	-0.000688015	0.00103437	-0.000671308	0.00034148
Malaysia/8454/2020	0.08535	0.0458387	0.185122	0.675169	0.179013	0.206721	0.795513	0.163984	0.00207004	0.0277856	29410	high	0	0	EPI_ISL_501223	?	2020-03-18	Asia	Malaysia	Kuala Lumpur	NAN	Asia	Malaysia	Kuala Lumpur	genome	Human	B	L	Department of Medical Microbiology, University Malaya Medical Centre	Department of Medical Microbiology, Faculty of Medicine, University of Malaya	Yoong Min CHONG et al	https://www.gisaid.org	2020-07-31	2020-03-18	Others	NAN	2020	3	High	23	NAN	-0.000688015	0.00103437	-0.000671308	0.00034148
Switzerland/BS-UHB-42189866/2020	0.08535	0.0458387	0.185122	0.675169	0.179013	0.206721	0.795513	0.163984	0.00207004	0.0277856		high	0	0	EPI_ISL_528055	?	2020-03-13	Europe	Switzerland	Basel-Stadt		Europe	Switzerland	Basel-Stadt	genome	Human	B	L	University Hospital Basel, Clinical Virology	University Hospital Basel, Clinical Bacteriology	Madlen Stange et al	https://www.gisaid.org	2020-09-06	2020-03-13	Others		2020	3	High	?	Male	-0.000688015	0.00103437	-0.000671308	0.00034148
Chongqing/ZX01/2020	0.08535	0.0458387	0.185122	0.675169	0.179013	0.206721	0.795513	0.163984	0.00207004	0.0277856	29410	high	0	0	EPI_ISL_408479	?	2020-01-23	Asia	China	Chongqing	Zhongxian	Asia	China	Chongqing	genome	Human	B	L	Zhongxian Center for Disease Control and Prevention	Chongqing Municipal Center for Disease Control and Prevention	Ye Sheng et al	https://www.gisaid.org	2020-02-09	2020-01-23	Others	NAN	2020	1	High	50	NAN	-0.000688015	0.00103437	-0.000671308	0.00034148
Iceland/447/2020	0.08535	0.0458387	0.185122	0.675169	0.179013	0.206721	0.795513	0.163984	0.00207004	0.0277856	29410	high	0	0	EPI_ISL_424471	?	2020-03-20	Europe	Iceland	Reykjavik	NAN	Europe	Iceland	Reykjavik	genome	Human	B	L	The National University Hospital of Iceland	deCODE genetics	Daniel F Gudbjartsson et al	https://www.gisaid.org	2020-04-13	2020-03-20	Others	NAN	2020	3	High	39	NAN	-0.000688015	0.00103437	-0.000671308	0.00034148
USA/IL_1293/2020	0.08535	0.0458387	0.185122	0.675169	0.179013	0.206721	0.795513	0.163984	0.00207004	0.0277856	29410	high	0	0	EPI_ISL_420790	?	2020-03-01	North America	USA	Illinois	NAN	North America	USA	Illinois	genome	Human	B	L	Illinois Department of Public Health Chicago Laboratory	Pathogen Discovery, Respiratory Viruses Branch, Division of Viral Diseases, Centers for Disease Control and Prevention	Krista Queen et al	https://www.gisaid.org	2020-04-06	2020-03-01	Others	MT304482	2020	3	High	?	NAN	-0.000688015	0.00103437	-0.000671308	0.00034148
USA/CA-CZB-1209/2020	0.08535	0.0458387	0.185122	0.675169	0.179013	0.206721	0.795513	0.163984	0.00207004	0.0277856	29410	high	0	0	EPI_ISL_450458	?	2020-03-26	North America	USA	California	Santa Clara County	North America	USA	California	genome	Human	B	L	Stanford clinical virology lab	Chan-Zuckerberg Biohub	Benjamin Pinksy et al	https://www.gisaid.org	2020-05-21	2020-03-26	Others	MT499184	2020	3	High	56	NAN	-0.000688015	0.00103437	-0.000671308	0.00034148
USA/CA-CDPH003/2020	0.08535	0.0458387	0.185122	0.675169	0.179013	0.206721	0.795513	0.163984	0.00207004	0.0277856	29410	high	0	0	EPI_ISL_515896	?	2020-03-20	North America	USA	California	Fresno County	North America	USA	California	genome	Human	B	L	California Department of Public Health	California Department of Public Health	CDPH IDLB COVIDNet et al	https://www.gisaid.org	2020-08-20	2020-03-20	Others	NAN	2020	3	High	?	NAN	-0.000688015	0.00103437	-0.000671308	0.00034148
USA/OR-PROV-043/2020	0.08535	0.0458387	0.185122	0.675169	0.179013	0.206721	0.795513	0.163984	0.00207004	0.0277856	29410	high	0	0	EPI_ISL_482325	?	2020-03-20	North America	USA	Oregon	NAN	North America	USA	Oregon	genome	Human	B	L	Providence St. Joseph Health Molecular Genomics Laboratory	Providence St. Joseph Health Molecular Genomics Laboratory	Alexa K Dowdell et al	https://www.gisaid.org	2020-07-03	2020-03-20	Others	NAN	2020	3	High	?	NAN	-0.000688015	0.00103437	-0.000671308	0.00034148
Jiangsu/IVDC-JS-001/2020	0.08535	0.0458387	0.185122	0.675169	0.179013	0.206721	0.795513	0.163984	0.00207004	0.0277856	29410	high	0	0	EPI_ISL_408488	?	2020-01-19	Asia	China	Jiangsu	Huaian	Asia	China	Jiangsu	genome	Human	B	L	National Institute for Viral Disease Control and Prevention, China CDC	National Institute for Viral Disease Control & Prevention, CCDC	Wenjie Tan et al	https://www.gisaid.org	2020-02-09	2020-01-19	Others	NAN	2020	1	High	37	NAN	-0.000688015	0.00103437	-0.000671308	0.00034148
Malaysia/0956/2020	0.08535	0.0458387	0.185122	0.675169	0.179013	0.206721	0.795513	0.163984	0.00207004	0.0277856	29410	high	0	0	EPI_ISL_501181	?	2020-03-04	Asia	Malaysia	Kuala Lumpur	NAN	Asia	Malaysia	Kuala Lumpur	genome	Human	B	L	Department of Medical Microbiology, University Malaya Medical Centre	Department of Medical Microbiology, Faculty of Medicine, University of Malaya	Yoong Min CHONG et al	https://www.gisaid.org	2020-07-31	2020-03-04	Others	NAN	2020	3	High	25	NAN	-0.000688015	0.00103437	-0.000671308	0.00034148
Scotland/CVR20/2020	0.08535	0.0458387	0.185122	0.675169	0.179013	0.206721	0.795513	0.163984	0.00207004	0.0277856	29410	high	0	0	EPI_ISL_425730	?	2020-03-13	Europe	United Kingdom	Scotland	NAN	Europe	United Kingdom	Scotland	genome	Human	B	L	West of Scotland Specialist Virology Centre, NHSGGC / MRC-University of Glasgow Centre for Virus Research	COVID-19 Genomics UK (COG-UK) Consortium	Ana da Silva Filipe et al	https://www.gisaid.org	2020-04-14	2020-03-13	Others	NAN	2020	3	High	?	NAN	-0.000688015	0.00103437	-0.000671308	0.00034148
USA/WI-UW-171/2020	0.08535	0.0458387	0.185122	0.675169	0.179013	0.206721	0.795513	0.163984	0.00207004	0.0277856	29410	high	0	0	EPI_ISL_428267	?	2020-03-19	North America	USA	Wisconsin	Milwaukee County	North America	USA	Wisconsin	genome	Human	B	L	University of Wisconsin-Madison AIDS Vaccine Research Laboratories	University of Wisconsin-Madison AIDS Vaccine Research Laboratories	Gage Moreno et al	https://www.gisaid.org	2020-04-20	2020-03-19	Others	NAN	2020	3	High	?	NAN	-0.000688015	0.00103437	-0.000671308	0.00034148
Shanghai/SH0073/2020	0.08535	0.0458387	0.185122	0.675169	0.179013	0.206721	0.795513	0.163984	0.00207004	0.0277856	29410	high	0	0	EPI_ISL_416376	?	2020-02-05	Asia	China	Shanghai	NAN	Asia	China	Shanghai	genome	Human	B	L	Shanghai Public Health Clinical Center, Shanghai Medical College, Fudan University	National Research Center for Translational Medicine (Shanghai), Ruijin Hospital affiliated to Shanghai Jiao Tong University School of Medicine & Shanghai Public Health Clinical Center	Shengyue Wang et al	https://www.gisaid.org	2020-03-20	2020-02-05	Others	NAN	2020	2	High	71	NAN	-0.000688015	0.00103437	-0.000671308	0.00034148
Shanghai/SH0119/2020	0.08535	0.0458387	0.185122	0.675169	0.179013	0.206721	0.795513	0.163984	0.00207004	0.0277856	29410	high	0	0	EPI_ISL_416404	?	2020-02-09	Asia	China	Shanghai	NAN	Asia	China	Shanghai	genome	Human	B	L	Shanghai Public Health Clinical Center, Shanghai Medical College, Fudan University	National Research Center for Translational Medicine (Shanghai), Ruijin Hospital affiliated to Shanghai Jiao Tong University School of Medicine & Shanghai Public Health Clinical Center	Shengyue Wang et al	https://www.gisaid.org	2020-03-20	2020-02-09	Others	NAN	2020	2	High	35	NAN	-0.000688015	0.00103437	-0.000671308	0.00034148
Scotland/EDB090/2020	0.08535	0.0458387	0.185122	0.675169	0.179013	0.206721	0.795513	0.163984	0.00207004	0.0277856	29410	high	0	0	EPI_ISL_425881	?	2020-03-21	Europe	United Kingdom	Scotland	NAN	Europe	United Kingdom	Scotland	genome	Human	B	L	Virology Department, Royal Infirmary of Edinburgh, NHS Lothian / School of Biological Sciences, University of Edinburgh / Institute of Genetics and Molecular Medicine, University of Edinburgh	COVID-19 Genomics UK (COG-UK) Consortium	McHugh M et al	https://www.gisaid.org	2020-04-14	2020-03-21	Others	NAN	2020	3	High	?	NAN	-0.000688015	0.00103437	-0.000671308	0.00034148
Scotland/EDB091/2020	0.08535	0.0458387	0.185122	0.675169	0.179013	0.206721	0.795513	0.163984	0.00207004	0.0277856	29410	high	0	0	EPI_ISL_425882	?	2020-03-21	Europe	United Kingdom	Scotland	NAN	Europe	United Kingdom	Scotland	genome	Human	B	L	Virology Department, Royal Infirmary of Edinburgh, NHS Lothian / School of Biological Sciences, University of Edinburgh / Institute of Genetics and Molecular Medicine, University of Edinburgh	COVID-19 Genomics UK (COG-UK) Consortium	McHugh M et al	https://www.gisaid.org	2020-04-14	2020-03-21	Others	NAN	2020	3	High	?	NAN	-0.000688015	0.00103437	-0.000671308	0.00034148
Beijing/DT-travelUSA01/2020	0.08535	0.0458387	0.185122	0.675169	0.179013	0.206721	0.795513	0.163984	0.00207004	0.0277856	29410	high	0	0	EPI_ISL_452332	?	2020-02-29	Asia	China	Beijing	NAN	Asia	Iran	Tehran	genome	Human	B	L	Laboratory of Infectious Diseases Center of Beijing Ditan Hospital	Laboratory of Infectious Diseases Center of Beijing Ditan Hospital	Siyuan Yang et al	https://www.gisaid.org	2020-05-27	2020-02-29	Others	NAN	2020	2	High	30	NAN	-0.000688015	0.00103437	-0.000671308	0.00034148
Scotland/EDB095/2020	0.08535	0.0458387	0.185122	0.675169	0.179013	0.206721	0.795513	0.163984	0.00207004	0.0277856	29410	high	0	0	EPI_ISL_425885	?	2020-03-21	Europe	United Kingdom	Scotland	NAN	Europe	United Kingdom	Scotland	genome	Human	B	L	Virology Department, Royal Infirmary of Edinburgh, NHS Lothian / School of Biological Sciences, University of Edinburgh / Institute of Genetics and Molecular Medicine, University of Edinburgh	COVID-19 Genomics UK (COG-UK) Consortium	McHugh M et al	https://www.gisaid.org	2020-04-14	2020-03-21	Others	NAN	2020	3	High	?	NAN	-0.000688015	0.00103437	-0.000671308	0.00034148
Sichuan/SC-NJ-095/2020	0.08535	0.0458387	0.185122	0.675169	0.179013	0.206721	0.795513	0.163984	0.00207004	0.0277856	29410	high	0	0	EPI_ISL_451344	?	2020-01-31	Asia	China	Sichuan	NAN	Asia	China	Sichuan	genome	Human	B	L	West China Hospital of Sichuan University	State Key Laboratory of Biotherapy of Sichuan University	Baowen Du et al	https://www.gisaid.org	2020-05-24	2020-01-31	Others	NAN	2020	1	High	36	NAN	-0.000688015	0.00103437	-0.000671308	0.00034148
Sichuan/SC-WCH3-259/2020	0.08535	0.0458387	0.185122	0.675169	0.179013	0.206721	0.795513	0.163984	0.00207004	0.0277856	29410	high	0	0	EPI_ISL_451385	?	2020-02-03	Asia	China	Sichuan	NAN	Asia	China	Sichuan	genome	Human	B	L	West China Hospital of Sichuan University	State Key Laboratory of Biotherapy of Sichuan University	Baowen Du et al	https://www.gisaid.org	2020-05-24	2020-02-03	Others	NAN	2020	2	High	50	NAN	-0.000688015	0.00103437	-0.000671308	0.00034148
Sichuan/SC-WCH4-285/2020	0.08535	0.0458387	0.185122	0.675169	0.179013	0.206721	0.795513	0.163984	0.00207004	0.0277856	29410	high	0	0	EPI_ISL_451387	?	2020-01-27	Asia	China	Sichuan	NAN	Asia	China	Sichuan	genome	Human	B	L	West China Hospital of Sichuan University	State Key Laboratory of Biotherapy of Sichuan University	Baowen Du et al	https://www.gisaid.org	2020-05-24	2020-01-27	Others	NAN	2020	1	High	81	NAN	-0.000688015	0.00103437	-0.000671308	0.00034148
USA/CA-CSMC25/2020	0.08535	0.0458387	0.185122	0.675169	0.179013	0.206721	0.795513	0.163984	0.00207004	0.0277856	29410	high	0	0	EPI_ISL_475635	?	2020-03-25	North America	USA	California	Los Angeles County	North America	USA	California	genome	Human	B	L	Cedars-Sinai Medical Center, Department of Pathology & Laboratory Medicine, Molecular Pathology Laboratory	Cedars-Sinai Medical Center, Molecular Pathology Laboratory of Department of Pathology & Laboratory Medicine and Genomic Core	Wenjuan Zhang et al	https://www.gisaid.org	2020-06-23	2020-03-25	Others	NAN	2020	3	High	38	NAN	-0.000688015	0.00103437	-0.000671308	0.00034148
Sichuan/SC-WCH4-286/2020	0.08535	0.0458387	0.185122	0.675169	0.179013	0.206721	0.795513	0.163984	0.00207004	0.0277856	29410	high	0	0	EPI_ISL_451388	?	2020-02-10	Asia	China	Sichuan	NAN	Asia	China	Sichuan	genome	Human	B	L	West China Hospital of Sichuan University	State Key Laboratory of Biotherapy of Sichuan University	Baowen Du et al	https://www.gisaid.org	2020-05-24	2020-02-10	Others	NAN	2020	2	High	67	NAN	-0.000688015	0.00103437	-0.000671308	0.00034148
USA/CA-CSMC26/2020	0.08535	0.0458387	0.185122	0.675169	0.179013	0.206721	0.795513	0.163984	0.00207004	0.0277856	29410	high	0	0	EPI_ISL_475636	?	2020-03-25	North America	USA	California	Los Angeles County	North America	USA	California	genome	Human	B	L	Cedars-Sinai Medical Center, Department of Pathology & Laboratory Medicine, Molecular Pathology Laboratory	Cedars-Sinai Medical Center, Molecular Pathology Laboratory of Department of Pathology & Laboratory Medicine and Genomic Core	Wenjuan Zhang et al	https://www.gisaid.org	2020-06-23	2020-03-25	Others	NAN	2020	3	High	67	NAN	-0.000688015	0.00103437	-0.000671308	0.00034148
USA/CA-CZB-1755/2020	0.08535	0.0458387	0.185122	0.675169	0.179013	0.206721	0.795513	0.163984	0.00207004	0.0277856	29410	high	0	0	EPI_ISL_476772	?	2020-03-23	North America	USA	California	Santa Clara County	North America	USA	California	genome	Human	B	L	Stanford clinical virology lab	Chan-Zuckerberg Biohub	Benjamin Pinksy et al	https://www.gisaid.org	2020-06-25	2020-03-23	Others	NAN	2020	3	High	?	NAN	-0.000688015	0.00103437	-0.000671308	0.00034148
Wuhan/0126-C47/2020	0.08535	0.0458387	0.185122	0.675169	0.179013	0.206721	0.795513	0.163984	0.00207004	0.0277856	29410	high	0	0	EPI_ISL_493177	?	2020-01-26	Asia	China	Hubei	Wuhan	Asia	China	Hubei	genome	Human	B	L	National Virus Resource Center, Chinese Academy of Sciences, Wuhan 430071, China	Computational Virology Group, Center for Bacteria and Viruses Resources and Bioinformation, Wuhan Institute of Virology, Chinese Academy of Sciences__uhan 430071, China	Jianjun Chen et al	https://www.gisaid.org	2020-07-21	2020-01-26	Others	NAN	2020	1	High	?	NAN	-0.000688015	0.00103437	-0.000671308	0.00034148
USA/CA-CZB-1226/2020	0.08535	0.0458387	0.185122	0.675169	0.179013	0.206721	0.795513	0.163984	0.00207004	0.0277856	29410	high	0	0	EPI_ISL_450475	?	2020-03-19	North America	USA	California	Santa Clara County	North America	USA	California	genome	Human	B	L	Stanford clinical virology lab	Chan-Zuckerberg Biohub	Benjamin Pinksy et al	https://www.gisaid.org	2020-05-21	2020-03-19	Others	MT499201	2020	3	High	60	NAN	-0.000688015	0.00103437	-0.000671308	0.00034148
Iceland/274/2020	0.08535	0.0458387	0.185122	0.675169	0.179013	0.206721	0.795513	0.163984	0.00207004	0.0277856	29410	high	0	0	EPI_ISL_417602	?	2020-03-17	Europe	Iceland	Reykjavik	NAN	Europe	Iceland	Reykjavik	genome	Human	B	L	The National University Hospital of Iceland	deCODE genetics	Daniel F Gudbjartsson et al	https://www.gisaid.org	2020-03-27	2020-03-17	Others	NAN	2020	3	High	18	NAN	-0.000688015	0.00103437	-0.000671308	0.00034148
Sichuan/SC-NJ-089/2020	0.08535	0.0458387	0.185122	0.675169	0.179013	0.206721	0.795513	0.163984	0.00207004	0.0277856	29410	high	0	0	EPI_ISL_451338	?	2020-02-05	Asia	China	Sichuan	NAN	Asia	China	Sichuan	genome	Human	B	L	West China Hospital of Sichuan University	State Key Laboratory of Biotherapy of Sichuan University	Baowen Du et al	https://www.gisaid.org	2020-05-24	2020-02-05	Others	NAN	2020	2	High	56	NAN	-0.000688015	0.00103437	-0.000671308	0.00034148
SouthKorea/KCDC12/2020	0.08535	0.0458387	0.185122	0.675169	0.179013	0.206721	0.795513	0.163984	0.00207004	0.0277856	29410	high	0	0	EPI_ISL_412872	?	2020-02-01	Asia	South Korea	Gyeonggi Province	Gyeonggi	Asia	South Korea	Gyeonggi Province	genome	Human	B	L	Division of Viral Diseases, Center for Laboratory Control of Infectious Diseases, Korea Centers for Diseases Control and Prevention	Division of Viral Diseases, Center for Laboratory Control of Infectious Diseases, Korea Centers for Diseases Control and Prevention	Jeong-Min Kim et al	https://www.gisaid.org	2020-02-28	2020-02-01	Others	NAN	2020	2	High	48	NAN	-0.000688015	0.00103437	-0.000671308	0.00034148
Singapore/394/2020	0.08535	0.0458387	0.185122	0.675169	0.179013	0.206721	0.795513	0.163984	0.00207004	0.0277856	29410	high	0	0	EPI_ISL_469143	?	2020-03-09	Asia	Singapore	Singapore	NAN	Asia	Singapore	Singapore	genome	Human	B	L	National Public Health Laboratory, National Centre for Infectious Diseases	National Public Health Laboratory, National Centre for Infectious Diseases	Mak TM et al	https://www.gisaid.org	2020-06-17	2020-03-09	Others	NAN	2020	3	High	58	NAN	-0.000688015	0.00103437	-0.000671308	0.00034148
Wuhan/0126-C12/2020	0.08535	0.0458387	0.185122	0.675169	0.179013	0.206721	0.795513	0.163984	0.00207004	0.0277856	29410	high	0	0	EPI_ISL_493170	?	2020-01-26	Asia	China	Hubei	Wuhan	Asia	China	Hubei	genome	Human	B	L	National Virus Resource Center, Chinese Academy of Sciences, Wuhan 430071, China	Computational Virology Group, Center for Bacteria and Viruses Resources and Bioinformation, Wuhan Institute of Virology, Chinese Academy of Sciences__uhan 430071, China	Jianjun Chen et al	https://www.gisaid.org	2020-07-21	2020-01-26	Others	NAN	2020	1	High	?	NAN	-0.000688015	0.00103437	-0.000671308	0.00034148
Hangzhou/HZ91/2020	0.08535	0.0458387	0.185122	0.675169	0.179013	0.206721	0.795513	0.163984	0.00207004	0.0277856	29410	high	0	0	EPI_ISL_418507	?	2020-01-21	Asia	China	Zhejiang	Hangzhou	Asia	China	Zhejiang	genome	Human	B	L	Hangzhou Center for Disease Control and Prevention	Inspection Center of Hangzhou Center for Disease Control and Prevention	Yu hua et al	https://www.gisaid.org	2020-03-30	2020-01-21	Others	MT253710	2020	1	High	31	NAN	-0.000688015	0.00103437	-0.000671308	0.00034148
Hangzhou/HZ162/2020	0.08535	0.0458387	0.185122	0.675169	0.179013	0.206721	0.795513	0.163984	0.00207004	0.0277856	29410	high	0	0	EPI_ISL_418508	?	2020-01-23	Asia	China	Zhejiang	Hangzhou	Asia	China	Zhejiang	genome	Human	B	L	Hangzhou Center for Disease Control and Prevention	Inspection Center of Hangzhou Center for Disease Control and Prevention	Yu hua et al	https://www.gisaid.org	2020-03-30	2020-01-23	Others	MT253696	2020	1	High	46	NAN	-0.000688015	0.00103437	-0.000671308	0.00034148
Hangzhou/HZ551/2020	0.08535	0.0458387	0.185122	0.675169	0.179013	0.206721	0.795513	0.163984	0.00207004	0.0277856	29410	high	0	0	EPI_ISL_418513	?	2020-01-25	Asia	China	Zhejiang	Hangzhou	Asia	China	Zhejiang	genome	Human	B	L	Hangzhou Center for Disease Control and Prevention	Inspection Center of Hangzhou Center for Disease Control and Prevention	Yu hua et al	https://www.gisaid.org	2020-03-30	2020-01-25	Others	MT253703	2020	1	High	37	NAN	-0.000688015	0.00103437	-0.000671308	0.00034148
Taiwan/TSGH-31/2020	0.08535	0.0458387	0.185122	0.675169	0.179013	0.206721	0.795513	0.163984	0.00207004	0.0277856	29410	high	0	0	EPI_ISL_447257	?	2020-03-25	Asia	Taiwan	New Taipei City	NAN	Asia	Taiwan	New Taipei City	genome	Human	B	L	TSGH-CP molecular lab	TSGH-CP molecular lab	Cherng-Lih Perng et al	https://www.gisaid.org	2020-05-17	2020-03-25	Others	NAN	2020	3	High	22	NAN	-0.000688015	0.00103437	-0.000671308	0.00034148
Taiwan/TSGH-35/2020	0.08535	0.0458387	0.185122	0.675169	0.179013	0.206721	0.795513	0.163984	0.00207004	0.0277856	29410	high	0	0	EPI_ISL_457726	?	2020-02-06	Asia	Taiwan	Taiwan	Taipei	Asia	Taiwan	Taiwan	genome	Human	B	L	TSGH-CP molecular lab	TSGH-CP molecular lab	Cherng-Lih Perng et al	https://www.gisaid.org	2020-06-02	2020-02-06	Others	NAN	2020	2	High	53	NAN	-0.000688015	0.00103437	-0.000671308	0.00034148
Thailand/61/2020	0.08535	0.0458387	0.185122	0.675169	0.179013	0.206721	0.795513	0.163984	0.00207004	0.0277856	29410	high	0	0	EPI_ISL_403962	?	2020-01-08	Asia	Thailand	Nonthaburi	NAN	Asia	China	Hubei	genome	Human	B	L	Bamrasnaradura Hospital	1. Department of Medical Sciences, Ministry of Public Health, Thailand 2. Thai Red Cross Emerging Infectious Diseases - Health Science Centre 3. Department of Disease Control, Ministry of Public Health, Thailand	Pilailuk et al	https://www.gisaid.org	2020-01-17	2020-01-08	Others	NAN	2020	1	High	61	NAN	-0.000688015	0.00103437	-0.000671308	0.00034148
Thailand/74/2020	0.08535	0.0458387	0.185122	0.675169	0.179013	0.206721	0.795513	0.163984	0.00207004	0.0277856	29410	high	0	0	EPI_ISL_403963	?	2020-01-13	Asia	Thailand	Nonthaburi	NAN	Asia	China	Hubei	genome	Human	B	L	Bamrasnaradura Hospital	1. Department of Medical Sciences, Ministry of Public Health, Thailand 2. Thai Red Cross Emerging Infectious Diseases - Health Science Centre 3. Department of Disease Control, Ministry of Public Health, Thailand	Pilailuk et al	https://www.gisaid.org	2020-01-17	2020-01-13	Others	NAN	2020	1	High	74	NAN	-0.000688015	0.00103437	-0.000671308	0.00034148
Thailand/SI200040-NT/2020	0.08535	0.0458387	0.185122	0.675169	0.179013	0.206721	0.795513	0.163984	0.00207004	0.0277856	29410	high	0	0	EPI_ISL_437623	?	2020-01-08	Asia	Thailand	Thailand	NAN	Asia	Thailand	Thailand	genome	Human	B	L	unknown	Faculty of Medicine	Rodpan et al	https://www.gisaid.org	2020-05-08	2020-01-08	Others	MT447155	2020	1	High	?	NAN	-0.000688015	0.00103437	-0.000671308	0.00034148
Thailand/SI200433-NT/2020	0.08535	0.0458387	0.185122	0.675169	0.179013	0.206721	0.795513	0.163984	0.00207004	0.0277856	29410	high	0	0	EPI_ISL_437621	?	2020-01-25	Asia	Thailand	Thailand	NAN	Asia	Thailand	Thailand	genome	Human	B	L	unknown	Faculty of Medicine	Rodpan et al	https://www.gisaid.org	2020-05-08	2020-01-25	Others	MT447157	2020	1	High	?	NAN	-0.000688015	0.00103437	-0.000671308	0.00034148
Scotland/EDB328/2020	0.08535	0.0458387	0.185122	0.675169	0.179013	0.206721	0.795513	0.163984	0.00207004	0.0277856	29410	high	0	0	EPI_ISL_433198	?	2020-03-28	Europe	United Kingdom	Scotland	NAN	Europe	United Kingdom	Scotland	genome	Human	B	L	Virology Department, Royal Infirmary of Edinburgh, NHS Lothian / School of Biological Sciences, University of Edinburgh / Institute of Genetics and Molecular Medicine, University of Edinburgh	COVID-19 Genomics UK (COG-UK) Consortium	McHugh M et al	https://www.gisaid.org	2020-04-29	2020-03-28	Others	NAN	2020	3	High	?	NAN	-0.000688015	0.00103437	-0.000671308	0.00034148
Hangzhou/HZCDC0001/2020	0.08535	0.0458387	0.185122	0.675169	0.179013	0.206721	0.795513	0.163984	0.00207004	0.0277856	29410	high	0	0	EPI_ISL_407313	?	2020-01-19	Asia	China	Zhejiang	Hangzhou	Asia	China	Hubei	genome	Human	B	L	Hangzhou Center for Disease Control and Prevention	Hangzhou Center for Disease Control and Prevention	Jun Li et al	https://www.gisaid.org	2020-02-05	2020-01-19	Others	NAN	2020	1	High	32	NAN	-0.000688015	0.00103437	-0.000671308	0.00034148
Beijing/IME-HZ01/2020	0.08535	0.0458387	0.185122	0.675169	0.179013	0.206721	0.795513	0.163984	0.00207004	0.0277856	29410	high	0	0	EPI_ISL_450444	?	2020-01-22	Asia	China	Beijing	NAN	Asia	China	Beijing	genome	Human	B	L	unknown	Dept. OPA	Zhang et al	https://www.gisaid.org	2020-04-11	2020-01-22	Others	MT039874	2020	1	High	?	NAN	-0.000688015	0.00103437	-0.000671308	0.00034148
Singapore/32/2020	0.08535	0.0458387	0.185122	0.675169	0.179013	0.206721	0.795513	0.163984	0.00207004	0.0277856	29410	high	0	0	EPI_ISL_420109	?	2020-03-11	Asia	Singapore	Singapore	Singapore	Asia	Singapore	Singapore	genome	Human	B	L	National Centre for Infectious Diseases	Programme in Emerging Infectious Diseases, Duke-NUS Medical School	Danielle E Anderson et al	https://www.gisaid.org	2020-04-05	2020-03-11	Others	NAN	2020	3	High	54	NAN	-0.000688015	0.00103437	-0.000671308	0.00034148
Singapore/31/2020	0.08535	0.0458387	0.185122	0.675169	0.179013	0.206721	0.795513	0.163984	0.00207004	0.0277856	29410	high	0	0	EPI_ISL_420108	?	2020-03-10	Asia	Singapore	Singapore	Singapore	Asia	Singapore	Singapore	genome	Human	B	L	National Centre for Infectious Diseases	Programme in Emerging Infectious Diseases, Duke-NUS Medical School	Danielle E Anderson et al	https://www.gisaid.org	2020-04-05	2020-03-10	Others	NAN	2020	3	High	27	NAN	-0.000688015	0.00103437	-0.000671308	0.00034148
Singapore/28/2020	0.08535	0.0458387	0.185122	0.675169	0.179013	0.206721	0.795513	0.163984	0.00207004	0.0277856	29410	high	0	0	EPI_ISL_420105	?	2020-03-06	Asia	Singapore	Singapore	Singapore	Asia	Singapore	Singapore	genome	Human	B	L	National Centre for Infectious Diseases	Programme in Emerging Infectious Diseases, Duke-NUS Medical School	Danielle E Anderson et al	https://www.gisaid.org	2020-04-05	2020-03-06	Others	NAN	2020	3	High	50	NAN	-0.000688015	0.00103437	-0.000671308	0.00034148
France/IDF-10074LD/2020	0.08535	0.0458387	0.185122	0.675169	0.179013	0.206721	0.795513	0.163984	0.00207004	0.0277856	29410	high	0	0	EPI_ISL_447684	?	2020-03-20	Europe	France	France	NAN	Europe	France	France	genome	Human	B	L	H婵燺____ital Henri-Mondor Ap-Hp	H婵燺____ital Henri-Mondor Ap-Hp	Rodriguez et al	https://www.gisaid.org	2020-05-13	2020-03-20	Others	NAN	2020	3	High	?	NAN	-0.000688015	0.00103437	-0.000671308	0.00034148
France/IDF-10072CG/2020	0.08535	0.0458387	0.185122	0.675169	0.179013	0.206721	0.795513	0.163984	0.00207004	0.0277856	29410	high	0	0	EPI_ISL_447685	?	2020-03-20	Europe	France	France	NAN	Europe	France	France	genome	Human	B	L	H婵燺____ital Henri-Mondor Ap-Hp	H婵燺____ital Henri-Mondor Ap-Hp	Rodriguez et al	https://www.gisaid.org	2020-05-13	2020-03-20	Others	NAN	2020	3	High	?	NAN	-0.000688015	0.00103437	-0.000671308	0.00034148
France/IDF-10064DR/2020	0.08535	0.0458387	0.185122	0.675169	0.179013	0.206721	0.795513	0.163984	0.00207004	0.0277856	29410	high	0	0	EPI_ISL_447729	?	2020-03-20	Europe	France	France	NAN	Europe	France	France	genome	Human	B	L	H婵燺____ital Henri-Mondor Ap-Hp	H婵燺____ital Henri-Mondor Ap-Hp	Rodriguez et al	https://www.gisaid.org	2020-05-13	2020-03-20	Others	NAN	2020	3	High	?	NAN	-0.000688015	0.00103437	-0.000671308	0.00034148
Jiangsu/JS03/2020	0.08535	0.0458387	0.185122	0.675169	0.179013	0.206721	0.795513	0.163984	0.00207004	0.0277856	29410	high	0	0	EPI_ISL_411953	?	2020-01-24	Asia	China	Jiangsu	NAN	Asia	China	Jiangsu	genome	Human	B	L	NHC Key laboratory of Enteric Pathogenic Microbiology, Institute of Pathogenic Microbiology	Jiangsu Provincial Center for Disease Control & Prevention	Kangchen Zhao et al	https://www.gisaid.org	2020-02-22	2020-01-24	Others	NAN	2020	1	High	40	NAN	-0.000688015	0.00103437	-0.000671308	0.00034148
Scotland/EDB390/2020	0.08535	0.0458387	0.185122	0.675169	0.179013	0.206721	0.795513	0.163984	0.00207004	0.0277856	29410	high	0	0	EPI_ISL_425993	?	2020-03-30	Europe	United Kingdom	Scotland	NAN	Europe	United Kingdom	Scotland	genome	Human	B	L	Virology Department, Royal Infirmary of Edinburgh, NHS Lothian / School of Biological Sciences, University of Edinburgh / Institute of Genetics and Molecular Medicine, University of Edinburgh	COVID-19 Genomics UK (COG-UK) Consortium	McHugh M et al	https://www.gisaid.org	2020-04-14	2020-03-30	Others	NAN	2020	3	High	?	NAN	-0.000688015	0.00103437	-0.000671308	0.00034148
Scotland/EDB399/2020	0.08535	0.0458387	0.185122	0.675169	0.179013	0.206721	0.795513	0.163984	0.00207004	0.0277856	29410	high	0	0	EPI_ISL_425998	?	2020-03-30	Europe	United Kingdom	Scotland	NAN	Europe	United Kingdom	Scotland	genome	Human	B	L	Virology Department, Royal Infirmary of Edinburgh, NHS Lothian / School of Biological Sciences, University of Edinburgh / Institute of Genetics and Molecular Medicine, University of Edinburgh	COVID-19 Genomics UK (COG-UK) Consortium	McHugh M et al	https://www.gisaid.org	2020-04-14	2020-03-30	Others	NAN	2020	3	High	?	NAN	-0.000688015	0.00103437	-0.000671308	0.00034148
Scotland/EDB401/2020	0.08535	0.0458387	0.185122	0.675169	0.179013	0.206721	0.795513	0.163984	0.00207004	0.0277856	29410	high	0	0	EPI_ISL_425999	?	2020-03-29	Europe	United Kingdom	Scotland	NAN	Europe	United Kingdom	Scotland	genome	Human	B	L	Virology Department, Royal Infirmary of Edinburgh, NHS Lothian / School of Biological Sciences, University of Edinburgh / Institute of Genetics and Molecular Medicine, University of Edinburgh	COVID-19 Genomics UK (COG-UK) Consortium	McHugh M et al	https://www.gisaid.org	2020-04-14	2020-03-29	Others	NAN	2020	3	High	?	NAN	-0.000688015	0.00103437	-0.000671308	0.00034148
Sweden/20-50125/2020	0.08535	0.0458387	0.185122	0.675169	0.179013	0.206721	0.795513	0.163984	0.00207004	0.0277856	29410	high	0	0	EPI_ISL_429140	?	2020-03-06	Europe	Sweden	Varmland	NAN	Europe	Sweden	Varmland	genome	Human	B	L	Klinisk mikrobiologi Orebro	The Public Health Agency of Sweden	Martin Sundqvist et al	https://www.gisaid.org	2020-04-23	2020-03-06	Others	NAN	2020	3	High	16	NAN	-0.000688015	0.00103437	-0.000671308	0.00034148
Hangzhou/HZ49/2020	0.08535	0.0458387	0.185122	0.675169	0.179013	0.206721	0.795513	0.163984	0.00207004	0.0277856	29410	high	0	0	EPI_ISL_418442	?	2020-01-21	Asia	China	Zhejiang	Hangzhou	Asia	China	Zhejiang	genome	Human	B	L	Hangzhou Center for Disease Control and Prevention	Inspection Center of Hangzhou Center for Disease Control and Prevention	Yu hua et al	https://www.gisaid.org	2020-03-30	2020-01-21	Others	MT253702	2020	1	High	40	NAN	-0.000688015	0.00103437	-0.000671308	0.00034148
Hangzhou/HZCDC0048L/2020	0.08535	0.0458387	0.185122	0.675169	0.179013	0.206721	0.795513	0.163984	0.00207004	0.0277856	29410	high	0	0	EPI_ISL_421232	?	2020-01-21	Asia	China	Zhejiang	Hangzhou	Asia	China	Zhejiang	genome	Human	B	L	Hangzhou Center for Diseases Control and Prevention	Hangzhou Center for Diseases Control and Prevention	Jun Li et al	https://www.gisaid.org	2020-04-07	2020-01-21	Others	NAN	2020	1	High	35	NAN	-0.000688015	0.00103437	-0.000671308	0.00034148
USA/WI-UW-173/2020	0.08535	0.0458387	0.185122	0.675169	0.179013	0.206721	0.795513	0.163984	0.00207004	0.0277856	29410	high	0	0	EPI_ISL_428269	?	2020-03-20	North America	USA	Wisconsin	Milwaukee County	North America	USA	Wisconsin	genome	Human	B	L	University of Wisconsin-Madison AIDS Vaccine Research Laboratories	University of Wisconsin-Madison AIDS Vaccine Research Laboratories	Gage Moreno et al	https://www.gisaid.org	2020-04-20	2020-03-20	Others	NAN	2020	3	High	?	NAN	-0.000688015	0.00103437	-0.000671308	0.00034148
Hangzhou/HZ90/2020	0.08535	0.0458387	0.185122	0.675169	0.179013	0.206721	0.795513	0.163984	0.00207004	0.0277856	29410	high	0	0	EPI_ISL_418506	?	2020-01-21	Asia	China	Zhejiang	Hangzhou	Asia	China	Zhejiang	genome	Human	B	L	Hangzhou Center for Disease Control and Prevention	Inspection Center of Hanghzou Center for Disease Control and Prevention	Yu hua et al	https://www.gisaid.org	2020-03-30	2020-01-21	Others	MT253709	2020	1	High	34	NAN	-0.000688015	0.00103437	-0.000671308	0.00034148
USA/WI-UW-197/2020	0.08535	0.0458387	0.185122	0.675169	0.179013	0.206721	0.795513	0.163984	0.00207004	0.0277856	29410	high	0	0	EPI_ISL_428293	?	2020-03-24	North America	USA	Wisconsin	Milwaukee County	North America	USA	Wisconsin	genome	Human	B	L	University of Wisconsin-Madison AIDS Vaccine Research Laboratories	University of Wisconsin-Madison AIDS Vaccine Research Laboratories	Gage Moreno et al	https://www.gisaid.org	2020-04-20	2020-03-24	Others	NAN	2020	3	High	?	NAN	-0.000688015	0.00103437	-0.000671308	0.00034148
Beijing/DT-WH01/2020	0.08535	0.0458387	0.185122	0.675169	0.179013	0.206721	0.795513	0.163984	0.00207004	0.0277856	29410	high	0	0	EPI_ISL_452360	?	2020-02-01	Asia	China	Beijing	NAN	Asia	China	Hubei	genome	Human	B	L	Laboratory of Infectious Diseases Center of Beijing Ditan Hospital	Laboratory of Infectious Diseases Center of Beijing Ditan Hospital	Siyuan Yang et al	https://www.gisaid.org	2020-05-27	2020-02-01	Others	NAN	2020	2	High	19	NAN	-0.000688015	0.00103437	-0.000671308	0.00034148
Hangzhou/HZ638/2020	0.08535	0.0458387	0.185122	0.675169	0.179013	0.206721	0.795513	0.163984	0.00207004	0.0277856	29410	high	0	0	EPI_ISL_418515	?	2020-01-25	Asia	China	Zhejiang	Hangzhou	Asia	China	Zhejiang	genome	Human	B	L	Hangzhou Center for Disease Control and Prevention	Inspection Center of Hangzhou Center for Disease Control and Prevention	Yu hua et al	https://www.gisaid.org	2020-03-30	2020-01-25	Others	MT253707	2020	1	High	34	NAN	-0.000688015	0.00103437	-0.000671308	0.00034148
Hangzhou/HZCDC0090L/2020	0.08535	0.0458387	0.185122	0.675169	0.179013	0.206721	0.795513	0.163984	0.00207004	0.0277856	29410	high	0	0	EPI_ISL_421229	?	2020-01-21	Asia	China	Zhejiang	Hangzhou	Asia	China	Zhejiang	genome	Human	B	L	Hangzhou Center for Diseases Control and Prevention	Hangzhou Center for Diseases Control and Prevention	Jun Li et al	https://www.gisaid.org	2020-04-07	2020-01-21	Others	NAN	2020	1	High	34	NAN	-0.000688015	0.00103437	-0.000671308	0.00034148
Hangzhou/HZCDC0091L/2020	0.08535	0.0458387	0.185122	0.675169	0.179013	0.206721	0.795513	0.163984	0.00207004	0.0277856	29410	high	0	0	EPI_ISL_421227	?	2020-01-21	Asia	China	Zhejiang	Hangzhou	Asia	China	Zhejiang	genome	Human	B	L	Hangzhou Center for Diseases Control and Prevention	Hangzhou Center for Diseases Control and Prevention	Jun Li et al	https://www.gisaid.org	2020-04-07	2020-01-21	Others	NAN	2020	1	High	31	NAN	-0.000688015	0.00103437	-0.000671308	0.00034148
USA/WI-UW-170/2020	0.08535	0.0458387	0.185122	0.675169	0.179013	0.206721	0.795513	0.163984	0.00207004	0.0277856	29410	high	0	0	EPI_ISL_428266	?	2020-03-19	North America	USA	Wisconsin	Milwaukee County	North America	USA	Wisconsin	genome	Human	B	L	University of Wisconsin-Madison AIDS Vaccine Research Laboratories	University of Wisconsin-Madison AIDS Vaccine Research Laboratories	Gage Moreno et al	https://www.gisaid.org	2020-04-20	2020-03-19	Others	NAN	2020	3	High	?	NAN	-0.000688015	0.00103437	-0.000671308	0.00034148
Hangzhou/HZ79/2020	0.08535	0.0458387	0.185122	0.675169	0.179013	0.206721	0.795513	0.163984	0.00207004	0.0277856	29410	high	0	0	EPI_ISL_418504	?	2020-01-21	Asia	China	Zhejiang	Hangzhou	Asia	China	Zhejiang	genome	Human	B	L	Hangzhou Center for Disease Control and Prevention	Inspection Center of Hangzhou Center for Disease Control and Prevention	Yu hua et al	https://www.gisaid.org	2020-03-30	2020-01-21	Others	MT253708	2020	1	High	33	NAN	-0.000688015	0.00103437	-0.000671308	0.00034148
Hangzhou/HZCDC0049L/2020	0.08535	0.0458387	0.185122	0.675169	0.179013	0.206721	0.795513	0.163984	0.00207004	0.0277856	29410	high	0	0	EPI_ISL_421231	?	2020-01-21	Asia	China	Zhejiang	Hangzhou	Asia	China	Zhejiang	genome	Human	B	L	Hangzhou Center for Diseases Control and Prevention	Hangzhou Center for Diseases Control and Prevention	Jun Li et al	https://www.gisaid.org	2020-04-07	2020-01-21	Others	NAN	2020	1	High	40	NAN	-0.000688015	0.00103437	-0.000671308	0.00034148
USA/WI-UW-193/2020	0.08535	0.0458387	0.185122	0.675169	0.179013	0.206721	0.795513	0.163984	0.00207004	0.0277856	29410	high	0	0	EPI_ISL_428289	?	2020-03-23	North America	USA	Wisconsin	Washington County WI	North America	USA	Wisconsin	genome	Human	B	L	University of Wisconsin-Madison AIDS Vaccine Research Laboratories	University of Wisconsin-Madison AIDS Vaccine Research Laboratories	Gage Moreno et al	https://www.gisaid.org	2020-04-20	2020-03-23	Others	NAN	2020	3	High	?	NAN	-0.000688015	0.00103437	-0.000671308	0.00034148
USA/WI-UW-192/2020	0.08535	0.0458387	0.185122	0.675169	0.179013	0.206721	0.795513	0.163984	0.00207004	0.0277856	29410	high	0	0	EPI_ISL_428288	?	2020-03-23	North America	USA	Wisconsin	Milwaukee County	North America	USA	Wisconsin	genome	Human	B	L	University of Wisconsin-Madison AIDS Vaccine Research Laboratories	University of Wisconsin-Madison AIDS Vaccine Research Laboratories	Gage Moreno et al	https://www.gisaid.org	2020-04-20	2020-03-23	Others	NAN	2020	3	High	?	NAN	-0.000688015	0.00103437	-0.000671308	0.00034148
USA/WI-UW-194/2020	0.08535	0.0458387	0.185122	0.675169	0.179013	0.206721	0.795513	0.163984	0.00207004	0.0277856	29410	high	0	0	EPI_ISL_428290	?	2020-03-24	North America	USA	Wisconsin	Ozaukee County	North America	USA	Wisconsin	genome	Human	B	L	University of Wisconsin-Madison AIDS Vaccine Research Laboratories	University of Wisconsin-Madison AIDS Vaccine Research Laboratories	Gage Moreno et al	https://www.gisaid.org	2020-04-20	2020-03-24	Others	NAN	2020	3	High	?	NAN	-0.000688015	0.00103437	-0.000671308	0.00034148
USA/WI-UW-186/2020	0.08535	0.0458387	0.185122	0.675169	0.179013	0.206721	0.795513	0.163984	0.00207004	0.0277856	29410	high	0	0	EPI_ISL_428282	?	2020-03-23	North America	USA	Wisconsin	Milwaukee County	North America	USA	Wisconsin	genome	Human	B	L	University of Wisconsin-Madison AIDS Vaccine Research Laboratories	University of Wisconsin-Madison AIDS Vaccine Research Laboratories	Gage Moreno et al	https://www.gisaid.org	2020-04-20	2020-03-23	Others	NAN	2020	3	High	?	NAN	-0.000688015	0.00103437	-0.000671308	0.00034148
USA/WI-UW-185/2020	0.08535	0.0458387	0.185122	0.675169	0.179013	0.206721	0.795513	0.163984	0.00207004	0.0277856	29410	high	0	0	EPI_ISL_428281	?	2020-03-22	North America	USA	Wisconsin	Milwaukee County	North America	USA	Wisconsin	genome	Human	B	L	University of Wisconsin-Madison AIDS Vaccine Research Laboratories	University of Wisconsin-Madison AIDS Vaccine Research Laboratories	Gage Moreno et al	https://www.gisaid.org	2020-04-20	2020-03-22	Others	NAN	2020	3	High	?	NAN	-0.000688015	0.00103437	-0.000671308	0.00034148
USA/WI-UW-182/2020	0.08535	0.0458387	0.185122	0.675169	0.179013	0.206721	0.795513	0.163984	0.00207004	0.0277856	29410	high	0	0	EPI_ISL_428278	?	2020-03-22	North America	USA	Wisconsin	Milwaukee County	North America	USA	Wisconsin	genome	Human	B	L	University of Wisconsin-Madison AIDS Vaccine Research Laboratories	University of Wisconsin-Madison AIDS Vaccine Research Laboratories	Gage Moreno et al	https://www.gisaid.org	2020-04-20	2020-03-22	Others	NAN	2020	3	High	?	NAN	-0.000688015	0.00103437	-0.000671308	0.00034148
Hangzhou/HZ60/2020	0.08535	0.0458387	0.185122	0.675169	0.179013	0.206721	0.795513	0.163984	0.00207004	0.0277856	29410	high	0	0	EPI_ISL_418502	?	2020-01-22	Asia	China	Zhejiang	Hangzhou	Asia	China	Zhejiang	genome	Human	B	L	Hangzhou Center for Disease Control and Prevention	Inspection Center of Hangzhou Center for Disease Control and Prevention	Yu hua et al	https://www.gisaid.org	2020-03-30	2020-01-22	Others	MT253705	2020	1	High	41	NAN	-0.000688015	0.00103437	-0.000671308	0.00034148
USA/WI-UW-181/2020	0.08535	0.0458387	0.185122	0.675169	0.179013	0.206721	0.795513	0.163984	0.00207004	0.0277856	29410	high	0	0	EPI_ISL_428277	?	2020-03-22	North America	USA	Wisconsin	Milwaukee County	North America	USA	Wisconsin	genome	Human	B	L	University of Wisconsin-Madison AIDS Vaccine Research Laboratories	University of Wisconsin-Madison AIDS Vaccine Research Laboratories	Gage Moreno et al	https://www.gisaid.org	2020-04-20	2020-03-22	Others	NAN	2020	3	High	?	NAN	-0.000688015	0.00103437	-0.000671308	0.00034148
USA/WI-UW-196/2020	0.08535	0.0458387	0.185122	0.675169	0.179013	0.206721	0.795513	0.163984	0.00207004	0.0277856	29410	high	0	0	EPI_ISL_428292	?	2020-03-21	North America	USA	Wisconsin	Milwaukee County	North America	USA	Wisconsin	genome	Human	B	L	University of Wisconsin-Madison AIDS Vaccine Research Laboratories	University of Wisconsin-Madison AIDS Vaccine Research Laboratories	Gage Moreno et al	https://www.gisaid.org	2020-04-20	2020-03-21	Others	NAN	2020	3	High	?	NAN	-0.000688015	0.00103437	-0.000671308	0.00034148
USA/WI-UW-180/2020	0.08535	0.0458387	0.185122	0.675169	0.179013	0.206721	0.795513	0.163984	0.00207004	0.0277856	29410	high	0	0	EPI_ISL_428276	?	2020-03-21	North America	USA	Wisconsin	Ozaukee County	North America	USA	Wisconsin	genome	Human	B	L	University of Wisconsin-Madison AIDS Vaccine Research Laboratories	University of Wisconsin-Madison AIDS Vaccine Research Laboratories	Gage Moreno et al	https://www.gisaid.org	2020-04-20	2020-03-21	Others	NAN	2020	3	High	?	NAN	-0.000688015	0.00103437	-0.000671308	0.00034148
USA/WI-UW-174/2020	0.08535	0.0458387	0.185122	0.675169	0.179013	0.206721	0.795513	0.163984	0.00207004	0.0277856	29410	high	0	0	EPI_ISL_428270	?	2020-03-20	North America	USA	Wisconsin	Ozaukee County	North America	USA	Wisconsin	genome	Human	B	L	University of Wisconsin-Madison AIDS Vaccine Research Laboratories	University of Wisconsin-Madison AIDS Vaccine Research Laboratories	Gage Moreno et al	https://www.gisaid.org	2020-04-20	2020-03-20	Others	NAN	2020	3	High	?	NAN	-0.000688015	0.00103437	-0.000671308	0.00034148
USA/NV-NSPHL-A0004/2020	0.08535	0.0458387	0.185122	0.675169	0.179013	0.206721	0.795513	0.163984	0.00207004	0.0277856	29410	high	0	0	EPI_ISL_515293	?	2020-03-06	North America	USA	Nevada	NAN	North America	USA	Nevada	genome	Human	B	L	Nevada State Public Health Laboratory	Nevada State Public Health Laboratory	Richard Tillett et al	https://www.gisaid.org	2020-08-19	2020-03-06	Others	NAN	2020	3	High	?	NAN	-0.000688015	0.00103437	-0.000671308	0.00034148
Hangzhou/HZCDC0048/2020	0.08535	0.0458387	0.185122	0.675169	0.179013	0.206721	0.795513	0.163984	0.00207004	0.0277856	29410	high	0	0	EPI_ISL_421233	?	2020-01-21	Asia	China	Zhejiang	Hangzhou	Asia	China	Zhejiang	genome	Human	B	L	Hangzhou Center for Diseases Control and Prevention	Hangzhou Center for Diseases Control and Prevention	Jun Li et al	https://www.gisaid.org	2020-04-07	2020-01-21	Others	NAN	2020	1	High	35	NAN	-0.000688015	0.00103437	-0.000671308	0.00034148
USA/WI-UW-187/2020	0.08535	0.0458387	0.185122	0.675169	0.179013	0.206721	0.795513	0.163984	0.00207004	0.0277856	29410	high	0	0	EPI_ISL_428283	?	2020-03-23	North America	USA	Wisconsin	Milwaukee County	North America	USA	Wisconsin	genome	Human	B	L	University of Wisconsin-Madison AIDS Vaccine Research Laboratories	University of Wisconsin-Madison AIDS Vaccine Research Laboratories	Gage Moreno et al	https://www.gisaid.org	2020-04-20	2020-03-23	Others	NAN	2020	3	High	?	NAN	-0.000688015	0.00103437	-0.000671308	0.00034148
Hangzhou/HZ481/2020	0.08535	0.0458387	0.185122	0.675169	0.179013	0.206721	0.795513	0.163984	0.00207004	0.0277856	29410	high	0	0	EPI_ISL_418512	?	2020-01-25	Asia	China	Zhejiang	Hangzhou	Asia	China	Zhejiang	genome	Human	B	L	Hangzhou Center for Disease Control and Prevention	Inspection Center of Hangzhou Center for Disease Control and Prevention	Yu hua et al	https://www.gisaid.org	2020-03-30	2020-01-25	Others	MT253700	2020	1	High	38	NAN	-0.000688015	0.00103437	-0.000671308	0.00034148
Indonesia/JI-ITD-150Sp/2020	0.08535	0.0458387	0.185122	0.675169	0.179013	0.206721	0.795513	0.163984	0.00207004	0.0277856		high	0	0	EPI_ISL_529962	?	2020-03-16	Asia	Indonesia	East Java	Surabaya	Asia	Indonesia	East Java	genome	Human	B	L	Universitas Airlangga Hospital	Institute of Tropical Disease, Universitas Airlangga	Jezzy R Dewantari et al	https://www.gisaid.org	2020-09-10	2020-03-16	Others		2020	3	High	43	Female	-0.000688015	0.00103437	-0.000671308	0.00034148
Hangzhou/HZ477/2020	0.08535	0.0458387	0.185122	0.675169	0.179013	0.206721	0.795513	0.163984	0.00207004	0.0277856	29410	high	0	0	EPI_ISL_418511	?	2020-01-24	Asia	China	Zhejiang	Hangzhou	Asia	China	Zhejiang	genome	Human	B	L	Hangzhou Center for Disease Control and Prevention	Inspection Center of Hangzhou Center for Disease Control and Prevention	Yu hua et al	https://www.gisaid.org	2020-03-30	2020-01-24	Others	MT253699	2020	1	High	36	NAN	-0.000688015	0.00103437	-0.000671308	0.00034148
Singapore/159nan/2020	0.08535	0.0458387	0.185122	0.675169	0.179013	0.206721	0.795513	0.163984	0.00207004	0.0277856	29410	high	0	0	EPI_ISL_477177	?	2020-03-21	Asia	Singapore	Singapore	NAN	Asia	Singapore	Singapore	genome	Human	B	L	Department of Laboratory Medicine Tan Tock Seng Hospital	Department of Laboratory Medicine Tan Tock Seng Hospital	Chen YYC et al	https://www.gisaid.org	2020-06-29	2020-03-21	Others	NAN	2020	3	High	30	NAN	-0.000688015	0.00103437	-0.000671308	0.00034148
USA/WI-UW-412/2020	0.08535	0.0458387	0.185122	0.675169	0.179013	0.206721	0.795513	0.163984	0.00207004	0.0277856	29410	high	0	0	EPI_ISL_480394	?	2020-04-04	North America	USA	Wisconsin	Milwaukee County	North America	USA	Wisconsin	genome	Human	B	L	University of Wisconsin-Madison AIDS Vaccine Research Laboratories	University of Wisconsin-Madison AIDS Vaccine Research Laboratories	Gage Moreno et al	https://www.gisaid.org	2020-07-01	2020-04-04	Others	MT772561	2020	4	High	?	NAN	-0.000688015	0.00103437	-0.000671308	0.00034148
SouthKorea/KCDC2007/2020	0.08535	0.0458387	0.185122	0.675169	0.179013	0.206721	0.795513	0.163984	0.00207004	0.0277856	29410	high	0	0	EPI_ISL_426169	?	2020-02-05	Asia	South Korea	South Korea	NAN	Asia	South Korea	South Korea	genome	Human	B	L	Division of Viral Diseases, Center for Laboratory Control of Infectious Diseases, Korea Centers for Diseases Control and Prevention	Division of Viral Diseases, Center for Laboratory Control of Infectious Diseases, Korea Centers for Diseases Control and Prevention	Jeong-Min Kim et al	https://www.gisaid.org	2020-04-15	2020-02-05	Others	NAN	2020	2	High	36	NAN	-0.000688015	0.00103437	-0.000671308	0.00034148
Wuhan/HB-WH4-205/2020	0.08535	0.0458387	0.185122	0.675169	0.179013	0.206721	0.795513	0.163984	0.00207004	0.0277856	29410	high	0	0	EPI_ISL_454955	?	2020-03-01	Asia	China	Hubei	Wuhan	Asia	China	Hubei	genome	Human	B	L	Wuhan Chain Medical Labs (CMLabs)	State Key Laboratory of Biotherapy of Sichuan University	Baowen Du et al	https://www.gisaid.org	2020-05-29	2020-03-01	Others	NAN	2020	3	High	?	NAN	-0.000688015	0.00103437	-0.000671308	0.00034148
Wuhan/HB-WH4-206/2020	0.08535	0.0458387	0.185122	0.675169	0.179013	0.206721	0.795513	0.163984	0.00207004	0.0277856	29410	high	0	0	EPI_ISL_454956	?	2020-03-27	Asia	China	Hubei	Wuhan	Asia	China	Hubei	genome	Human	B	L	Wuhan Chain Medical Labs (CMLabs)	State Key Laboratory of Biotherapy of Sichuan University	Baowen Du et al	https://www.gisaid.org	2020-05-29	2020-03-27	Others	NAN	2020	3	High	?	NAN	-0.000688015	0.00103437	-0.000671308	0.00034148
USA/WI-UW-410/2020	0.08535	0.0458387	0.185122	0.675169	0.179013	0.206721	0.795513	0.163984	0.00207004	0.0277856	29410	high	0	0	EPI_ISL_480392	?	2020-03-31	North America	USA	Wisconsin	Milwaukee County	North America	USA	Wisconsin	genome	Human	B	L	University of Wisconsin-Madison AIDS Vaccine Research Laboratories	University of Wisconsin-Madison AIDS Vaccine Research Laboratories	Gage Moreno et al	https://www.gisaid.org	2020-07-01	2020-03-31	Others	MT772559	2020	3	High	?	NAN	-0.000688015	0.00103437	-0.000671308	0.00034148
USA/WI-UW-407/2020	0.08535	0.0458387	0.185122	0.675169	0.179013	0.206721	0.795513	0.163984	0.00207004	0.0277856	29410	high	0	0	EPI_ISL_480389	?	2020-03-23	North America	USA	Wisconsin	Milwaukee County	North America	USA	Wisconsin	genome	Human	B	L	University of Wisconsin-Madison AIDS Vaccine Research Laboratories	University of Wisconsin-Madison AIDS Vaccine Research Laboratories	Gage Moreno et al	https://www.gisaid.org	2020-07-01	2020-03-23	Others	MT772556	2020	3	High	?	NAN	-0.000688015	0.00103437	-0.000671308	0.00034148
Wuhan/HB-WH4-214/2020	0.08535	0.0458387	0.185122	0.675169	0.179013	0.206721	0.795513	0.163984	0.00207004	0.0277856	29410	high	0	0	EPI_ISL_454963	?	2020-03-20	Asia	China	Hubei	Wuhan	Asia	China	Hubei	genome	Human	B	L	Wuhan Chain Medical Labs (CMLabs)	State Key Laboratory of Biotherapy of Sichuan University	Baowen Du et al	https://www.gisaid.org	2020-05-29	2020-03-20	Others	NAN	2020	3	High	?	NAN	-0.000688015	0.00103437	-0.000671308	0.00034148
USA/WI-UW-402/2020	0.08535	0.0458387	0.185122	0.675169	0.179013	0.206721	0.795513	0.163984	0.00207004	0.0277856	29410	high	0	0	EPI_ISL_480384	?	2020-03-17	North America	USA	Wisconsin	Ozaukee County	North America	USA	Wisconsin	genome	Human	B	L	University of Wisconsin-Madison AIDS Vaccine Research Laboratories	University of Wisconsin-Madison AIDS Vaccine Research Laboratories	Gage Moreno et al	https://www.gisaid.org	2020-07-01	2020-03-17	Others	MT772551	2020	3	High	?	NAN	-0.000688015	0.00103437	-0.000671308	0.00034148
Wuhan/HB-WH1-135/2020	0.08535	0.0458387	0.185122	0.675169	0.179013	0.206721	0.795513	0.163984	0.00207004	0.0277856	29410	high	0	0	EPI_ISL_454912	?	2020-02-25	Asia	China	Hubei	Wuhan	Asia	China	Hubei	genome	Human	B	L	Wuhan Chain Medical Labs (CMLabs)	State Key Laboratory of Biotherapy of Sichuan University	Baowen Du et al	https://www.gisaid.org	2020-05-29	2020-02-25	Others	NAN	2020	2	High	?	NAN	-0.000688015	0.00103437	-0.000671308	0.00034148
USA/CA-SCCPHD-UC130/2020	0.08535	0.0458387	0.185122	0.675169	0.179013	0.206721	0.795513	0.163984	0.00207004	0.0277856	29410	high	0	0	EPI_ISL_435609	?	2020-03-06	North America	USA	California	Santa Clara County	North America	USA	California	genome	Human	B	L	Santa Clara County Public Health Department	Chiu Laboratory, University of California, San Francisco	Xianding Deng et al	https://www.gisaid.org	2020-05-05	2020-03-06	Others	NAN	2020	3	High	?	NAN	-0.000688015	0.00103437	-0.000671308	0.00034148
USA/CA-SCCPHD-UC122/2020	0.08535	0.0458387	0.185122	0.675169	0.179013	0.206721	0.795513	0.163984	0.00207004	0.0277856	29410	high	0	0	EPI_ISL_435601	?	2020-03-05	North America	USA	California	Santa Clara County	North America	USA	California	genome	Human	B	L	Santa Clara County Public Health Department	Chiu Laboratory, University of California, San Francisco	Xianding Deng et al	https://www.gisaid.org	2020-05-05	2020-03-05	Others	NAN	2020	3	High	?	NAN	-0.000688015	0.00103437	-0.000671308	0.00034148
Bangladesh/NIB_BCSIR_02/2020	0.08535	0.0458387	0.185122	0.675169	0.179013	0.206721	0.795513	0.163984	0.00207004	0.0277856	29410	high	0	0	EPI_ISL_458133	?	2020-05-11	Asia	Bangladesh	Dhaka	NAN	Asia	Bangladesh	Dhaka	genome	Human	B	L	National Institute of Biotechnology	Bioinformatics Division, National Institute of Biotechnology	Mohammad Uzzal Hossain et al	https://www.gisaid.org	2020-06-03	2020-05-11	Others	NAN	2020	5	High	45	NAN	-0.000688015	0.00103437	-0.000671308	0.00034148
Beijing/WH-09/2020	0.08535	0.0458387	0.185122	0.675169	0.179013	0.206721	0.795513	0.163984	0.00207004	0.0277856	29410	high	0	0	EPI_ISL_411957	MT093631	2020-01-08	Asia	China	Hubei	Wuhan	Asia	China	Hubei	genome	Human	B	L	Key Laboratory of Human Diseases, Comparative Medicine, Institute of Laboratory Animal Science	Key Laboratory of Human Diseases, Comparative Medicine, Institute of Laboratory Animal Science	Linlin et al	https://www.gisaid.org	2020-02-21	2020-01-08	Others	NAN	2020	1	High	?	NAN	-0.000688015	0.00103437	-0.000671308	0.00034148
India/TG-CCMB-J300/2020	0.08535	0.0458387	0.185122	0.675169	0.179013	0.206721	0.795513	0.163984	0.00207004	0.0277856	29410	high	0	0	EPI_ISL_458080	?	2020-04-03	Asia	India	Telangana	Adilabad	Asia	India	Telangana	genome	Human	B	L	CSIR-Centre for Cellular and Molecular Biology	CSIR-Centre for Cellular and Molecular Biology	Sakshi Shambhavi et al	https://www.gisaid.org	2020-06-03	2020-04-03	Others	NAN	2020	4	High	22	NAN	-0.000688015	0.00103437	-0.000671308	0.00034148
Wuhan/0125-A153/2020	0.08535	0.0458387	0.185122	0.675169	0.179013	0.206721	0.795513	0.163984	0.00207004	0.0277856	29410	high	0	0	EPI_ISL_493154	?	2020-01-25	Asia	China	Hubei	Wuhan	Asia	China	Hubei	genome	Human	B	L	National Virus Resource Center, Chinese Academy of Sciences, Wuhan 430071, China	Computational Virology Group, Center for Bacteria and Viruses Resources and Bioinformation, Wuhan Institute of Virology, Chinese Academy of Sciences__uhan 430071, China	Jianjun Chen et al	https://www.gisaid.org	2020-07-21	2020-01-25	Others	NAN	2020	1	High	29	NAN	-0.000688015	0.00103437	-0.000671308	0.00034148
Canada/BC_40860/2020	0.08535	0.0458387	0.185122	0.675169	0.179013	0.206721	0.795513	0.163984	0.00207004	0.0277856	29410	high	0	0	EPI_ISL_415583	?	2020-03-03	North America	Canada	British Columbia	NAN	Asia	Iran	Iran	genome	Human	B	L	BCCDC Public Health Laboratory	BCCDC Public Health Laboratory	Harrigan et al	https://www.gisaid.org	2020-03-18	2020-03-03	Others	NAN	2020	3	High	58	NAN	-0.000688015	0.00103437	-0.000671308	0.00034148
Beijing/DT-travelIT04/2020	0.08535	0.0458387	0.185122	0.675169	0.179013	0.206721	0.795513	0.163984	0.00207004	0.0277856	29410	high	0	0	EPI_ISL_452351	?	2020-03-04	Asia	China	Beijing	NAN	Europe	Italy	Lombardy	genome	Human	B	L	Laboratory of Infectious Diseases Center of Beijing Ditan Hospital	Laboratory of Infectious Diseases Center of Beijing Ditan Hospital	Siyuan Yang et al	https://www.gisaid.org	2020-05-27	2020-03-04	Others	NAN	2020	3	High	10	NAN	-0.000688015	0.00103437	-0.000671308	0.00034148
Wuhan/0125-A164/2020	0.08535	0.0458387	0.185122	0.675169	0.179013	0.206721	0.795513	0.163984	0.00207004	0.0277856	29410	high	0	0	EPI_ISL_493157	?	2020-01-25	Asia	China	Hubei	Wuhan	Asia	China	Hubei	genome	Human	B	L	National Virus Resource Center, Chinese Academy of Sciences, Wuhan 430071, China	Computational Virology Group, Center for Bacteria and Viruses Resources and Bioinformation, Wuhan Institute of Virology, Chinese Academy of Sciences__uhan 430071, China	Jianjun Chen et al	https://www.gisaid.org	2020-07-21	2020-01-25	Others	NAN	2020	1	High	52	NAN	-0.000688015	0.00103437	-0.000671308	0.00034148
Beijing/DT-travelDE01/2020	0.08535	0.0458387	0.185122	0.675169	0.179013	0.206721	0.795513	0.163984	0.00207004	0.0277856	29410	high	0	0	EPI_ISL_452329	?	2020-03-13	Asia	China	Beijing	NAN	Europe	Germany	Bavaria	genome	Human	B	L	Laboratory of Infectious Diseases Center of Beijing Ditan Hospital	Laboratory of Infectious Diseases Center of Beijing Ditan Hospital	Siyuan Yang et al	https://www.gisaid.org	2020-05-27	2020-03-13	Others	NAN	2020	3	High	29	NAN	-0.000688015	0.00103437	-0.000671308	0.00034148
USA/WI-UW-401/2020	0.08535	0.0458387	0.185122	0.675169	0.179013	0.206721	0.795513	0.163984	0.00207004	0.0277856	29410	high	0	0	EPI_ISL_480383	?	2020-03-17	North America	USA	Wisconsin	Milwaukee County	North America	USA	Wisconsin	genome	Human	B	L	University of Wisconsin-Madison AIDS Vaccine Research Laboratories	University of Wisconsin-Madison AIDS Vaccine Research Laboratories	Gage Moreno et al	https://www.gisaid.org	2020-07-01	2020-03-17	Others	MT772550	2020	3	High	?	NAN	-0.000688015	0.00103437	-0.000671308	0.00034148
Wuhan/HB-WH3-179/2020	0.08535	0.0458387	0.185122	0.675169	0.179013	0.206721	0.795513	0.163984	0.00207004	0.0277856	29410	high	0	0	EPI_ISL_454941	?	2020-03-13	Asia	China	Hubei	Wuhan	Asia	China	Hubei	genome	Human	B	L	Wuhan Chain Medical Labs (CMLabs)	State Key Laboratory of Biotherapy of Sichuan University	Baowen Du et al	https://www.gisaid.org	2020-05-29	2020-03-13	Others	NAN	2020	3	High	?	NAN	-0.000688015	0.00103437	-0.000671308	0.00034148
Wuhan/HB-WH3-176/2020	0.08535	0.0458387	0.185122	0.675169	0.179013	0.206721	0.795513	0.163984	0.00207004	0.0277856	29410	high	0	0	EPI_ISL_454940	?	2020-02-28	Asia	China	Hubei	Wuhan	Asia	China	Hubei	genome	Human	B	L	Wuhan Chain Medical Labs (CMLabs)	State Key Laboratory of Biotherapy of Sichuan University	Baowen Du et al	https://www.gisaid.org	2020-05-29	2020-02-28	Others	NAN	2020	2	High	?	NAN	-0.000688015	0.00103437	-0.000671308	0.00034148
Wuhan/HB-WH4-204/2020	0.08535	0.0458387	0.185122	0.675169	0.179013	0.206721	0.795513	0.163984	0.00207004	0.0277856	29410	high	0	0	EPI_ISL_454954	?	2020-03-17	Asia	China	Hubei	Wuhan	Asia	China	Hubei	genome	Human	B	L	Wuhan Chain Medical Labs (CMLabs)	State Key Laboratory of Biotherapy of Sichuan University	Baowen Du et al	https://www.gisaid.org	2020-05-29	2020-03-17	Others	NAN	2020	3	High	?	NAN	-0.000688015	0.00103437	-0.000671308	0.00034148
Singapore/129/2020	0.08535	0.0458387	0.185122	0.675169	0.179013	0.206721	0.795513	0.163984	0.00207004	0.0277856	29410	high	0	0	EPI_ISL_443221	?	2020-03-20	Asia	Singapore	Singapore	NAN	Asia	Singapore	Singapore	genome	Human	B	L	National Public Health Laboratory, National Centre for Infectious Diseases	National Public Health Laboratory, National Centre for Infectious Diseases	Mak Tze Minn et al	https://www.gisaid.org	2020-05-12	2020-03-20	Others	NAN	2020	3	High	65	NAN	-0.000688015	0.00103437	-0.000671308	0.00034148
Hangzhou/HZ185/2020	0.08535	0.0458387	0.185122	0.675169	0.179013	0.206721	0.795513	0.163984	0.00207004	0.0277856	29410	high	0	0	EPI_ISL_418510	?	2020-01-23	Asia	China	Zhejiang	Hangzhou	Asia	China	Zhejiang	genome	Human	B	L	Hangzhou Center for Disease Control and Prevention	Insepction Center of Hangzhou Center for Disease Control and Prevention	Yu hua et al	https://www.gisaid.org	2020-03-30	2020-01-23	Others	MT253698	2020	1	High	35	NAN	-0.000688015	0.00103437	-0.000671308	0.00034148
Hangzhou/HZ178/2020	0.08535	0.0458387	0.185122	0.675169	0.179013	0.206721	0.795513	0.163984	0.00207004	0.0277856	29410	high	0	0	EPI_ISL_418509	?	2020-01-23	Asia	China	Zhejiang	Hangzhou	Asia	China	Zhejiang	genome	Human	B	L	Hangzhou Center for Disease Control and Prevention	Inspection Center of Hangzhou Center for Disease Control and Prevention	Yu hua et al	https://www.gisaid.org	2020-03-30	2020-01-23	Others	MT253697	2020	1	High	25	NAN	-0.000688015	0.00103437	-0.000671308	0.00034148
Hangzhou/HZ-1/2020	0.08535	0.0458387	0.185122	0.675169	0.179013	0.206721	0.795513	0.163984	0.00207004	0.0277856	29410	high	0	0	EPI_ISL_406970	MT039873	2020-01-20	Asia	China	Zhejiang	Hangzhou	Asia	China	Hubei	genome	Human	B	L	Hangzhou Center for Disease and Control Microbiology Lab	Hangzhou Center for Disease and Control Microbiology Lab	Yu Hua et al	https://www.gisaid.org	2020-02-03	2020-01-20	Others	NAN	2020	1	High	32	NAN	-0.000688015	0.00103437	-0.000671308	0.00034148
Hangzhou/HZ576/2020	0.08535	0.0458387	0.185122	0.675169	0.179013	0.206721	0.795513	0.163984	0.00207004	0.0277856	29410	high	0	0	EPI_ISL_418514	?	2020-01-25	Asia	China	Zhejiang	Hangzhou	Asia	China	Zhejiang	genome	Human	B	L	Hangzhou Center for Disease Control and Prevention	Inspection Center of Hangzhou Center for Disease Control and Prevention	Yu hua et al	https://www.gisaid.org	2020-03-30	2020-01-25	Others	MT253704	2020	1	High	33	NAN	-0.000688015	0.00103437	-0.000671308	0.00034148
USA/WI-UW-168/2020	0.08535	0.0458387	0.185122	0.675169	0.179013	0.206721	0.795513	0.163984	0.00207004	0.0277856	29410	high	0	0	EPI_ISL_428264	?	2020-03-19	North America	USA	Wisconsin	Milwaukee County	North America	USA	Wisconsin	genome	Human	B	L	University of Wisconsin-Madison AIDS Vaccine Research Laboratories	University of Wisconsin-Madison AIDS Vaccine Research Laboratories	Gage Moreno et al	https://www.gisaid.org	2020-04-20	2020-03-19	Others	NAN	2020	3	High	?	NAN	-0.000688015	0.00103437	-0.000671308	0.00034148
Scotland/EDB421/2020	0.08535	0.0458387	0.185122	0.675169	0.179013	0.206721	0.795513	0.163984	0.00207004	0.0277856	29410	high	0	0	EPI_ISL_426006	?	2020-03-30	Europe	United Kingdom	Scotland	NAN	Europe	United Kingdom	Scotland	genome	Human	B	L	Virology Department, Royal Infirmary of Edinburgh, NHS Lothian / School of Biological Sciences, University of Edinburgh / Institute of Genetics and Molecular Medicine, University of Edinburgh	COVID-19 Genomics UK (COG-UK) Consortium	McHugh M et al	https://www.gisaid.org	2020-04-14	2020-03-30	Others	NAN	2020	3	High	?	NAN	-0.000688015	0.00103437	-0.000671308	0.00034148
Israel/n14289/2020	0.08535	0.0458387	0.185122	0.675169	0.179013	0.206721	0.795513	0.163984	0.00207004	0.0277856	29410	high	0	0	EPI_ISL_483725	?	2020-04-06	Asia	Israel	Central District	Kfar Saba	Asia	Israel	Central District	genome	Human	B	L	Israel Central Virology laboratory	Israel Central Virology laboratory	Neta Zuckerman et al	https://www.gisaid.org	2020-07-08	2020-04-06	Others	NAN	2020	4	High	65	NAN	-0.000688015	0.00103437	-0.000671308	0.00034148
USA/WI-CDC-0946/2020	0.08535	0.0458387	0.185122	0.675169	0.179013	0.206721	0.795513	0.163984	0.00207004	0.0277856	29410	high	0	0	EPI_ISL_509705	?	2020-04-21	North America	USA	Wisconsin	NAN	North America	USA	Wisconsin	genome	Human	B	L	Wisconsin Department of Health Services	Pathogen Discovery, Respiratory Viruses Branch, Division of Viral Diseases, Centers for Disease Control and Prevention	Ying Tao et al	https://www.gisaid.org	2020-08-05	2020-04-21	Others	MT844042	2020	4	High	?	NAN	-0.000688015	0.00103437	-0.000671308	0.00034148
Scotland/EDB413/2020	0.08535	0.0458387	0.185122	0.675169	0.179013	0.206721	0.795513	0.163984	0.00207004	0.0277856	29410	high	0	0	EPI_ISL_426004	?	2020-03-29	Europe	United Kingdom	Scotland	NAN	Europe	United Kingdom	Scotland	genome	Human	B	L	Virology Department, Royal Infirmary of Edinburgh, NHS Lothian / School of Biological Sciences, University of Edinburgh / Institute of Genetics and Molecular Medicine, University of Edinburgh	COVID-19 Genomics UK (COG-UK) Consortium	McHugh M et al	https://www.gisaid.org	2020-04-14	2020-03-29	Others	NAN	2020	3	High	?	NAN	-0.000688015	0.00103437	-0.000671308	0.00034148
Scotland/EDB410/2020	0.08535	0.0458387	0.185122	0.675169	0.179013	0.206721	0.795513	0.163984	0.00207004	0.0277856	29410	high	0	0	EPI_ISL_426002	?	2020-03-30	Europe	United Kingdom	Scotland	NAN	Europe	United Kingdom	Scotland	genome	Human	B	L	Virology Department, Royal Infirmary of Edinburgh, NHS Lothian / School of Biological Sciences, University of Edinburgh / Institute of Genetics and Molecular Medicine, University of Edinburgh	COVID-19 Genomics UK (COG-UK) Consortium	McHugh M et al	https://www.gisaid.org	2020-04-14	2020-03-30	Others	NAN	2020	3	High	?	NAN	-0.000688015	0.00103437	-0.000671308	0.00034148
Taiwan/4/2020	0.08535	0.0458387	0.185122	0.675169	0.179013	0.206721	0.795513	0.163984	0.00207004	0.0277856	29410	high	0	0	EPI_ISL_411927	?	2020-01-28	Asia	Taiwan	Taiwan	Taipei	Asia	Taiwan	Taiwan	genome	Human	B	L	Taiwan Centers for Disease Control	Taiwan Centers for Disease Control	Ji-Rong Yang et al	https://www.gisaid.org	2020-02-21	2020-01-28	Others	NAN	2020	1	High	57	NAN	-0.000688015	0.00103437	-0.000671308	0.00034148
Guangdong/20SF201/2020	0.08535	0.0458387	0.185122	0.675169	0.179013	0.206721	0.795513	0.163984	0.00207004	0.0277856	29410	high	0	0	EPI_ISL_406538	?	2020-01-23	Asia	China	Guangdong	NAN	Asia	China	Guangdong	genome	Human	B	L	Guangdong Provincial Center for Diseases Control and Prevention;Guangdong Provincial Institute of Public Health	Guangdong Provincial Center for Diseases Control and Prevention	Min Kang et al	https://www.gisaid.org	2020-01-29	2020-01-23	Others	NAN	2020	1	High	25	NAN	-0.000688015	0.00103437	-0.000671308	0.00034148
Wuhan/HB-WH2-167/2020	0.08535	0.0458387	0.185122	0.675169	0.179013	0.206721	0.795513	0.163984	0.00207004	0.0277856	29410	high	0	0	EPI_ISL_454933	?	2020-02-11	Asia	China	Hubei	Wuhan	Asia	China	Hubei	genome	Human	B	L	Wuhan Chain Medical Labs (CMLabs)	State Key Laboratory of Biotherapy of Sichuan University	Baowen Du et al	https://www.gisaid.org	2020-05-29	2020-02-11	Others	NAN	2020	2	High	?	NAN	-0.000688015	0.00103437	-0.000671308	0.00034148
Taiwan/CGMH-CGU-01/2020	0.08535	0.0458387	0.185122	0.675169	0.179013	0.206721	0.795513	0.163984	0.00207004	0.0277856	29410	high	0	0	EPI_ISL_411915	?	2020-01-25	Asia	Taiwan	Taiwan	Taoyuan	Asia	Taiwan	Taiwan	genome	Human	B	L	Laboratory Medicine	Department of Laboratory Medicine, Lin-Kou Chang Gung Memorial Hospital, Taoyuan, Taiwan.	Kuo-Chien Tsao et al	https://www.gisaid.org	2020-02-21	2020-01-25	Others	MT192759	2020	1	High	56	NAN	-0.000688015	0.00103437	-0.000671308	0.00034148
Wuhan/HB-WH2-160/2020	0.08535	0.0458387	0.185122	0.675169	0.179013	0.206721	0.795513	0.163984	0.00207004	0.0277856	29410	high	0	0	EPI_ISL_454928	?	2020-02-28	Asia	China	Hubei	Wuhan	Asia	China	Hubei	genome	Human	B	L	Wuhan Chain Medical Labs (CMLabs)	State Key Laboratory of Biotherapy of Sichuan University	Baowen Du et al	https://www.gisaid.org	2020-05-29	2020-02-28	Others	NAN	2020	2	High	?	NAN	-0.000688015	0.00103437	-0.000671308	0.00034148
USA/CA-SCCPHD-UC14/2020	0.08535	0.0458387	0.185122	0.675169	0.179013	0.206721	0.795513	0.163984	0.00207004	0.0277856	29410	high	0	0	EPI_ISL_417318	?	2020-02-29	North America	USA	California	Santa Clara County	North America	USA	California	genome	Human	B	L	Santa Clara County Public Health Department	Chiu Laboratory, University of California, San Francisco	Xianding Deng et al	https://www.gisaid.org	2020-03-25	2020-02-29	Others	MT419841	2020	2	High	?	NAN	-0.000688015	0.00103437	-0.000671308	0.00034148
Wuhan/HB-WH1-142/2020	0.08535	0.0458387	0.185122	0.675169	0.179013	0.206721	0.795513	0.163984	0.00207004	0.0277856	29410	high	0	0	EPI_ISL_454918	?	2020-03-01	Asia	China	Hubei	Wuhan	Asia	China	Hubei	genome	Human	B	L	Wuhan Chain Medical Labs (CMLabs)	State Key Laboratory of Biotherapy of Sichuan University	Baowen Du et al	https://www.gisaid.org	2020-05-29	2020-03-01	Others	NAN	2020	3	High	?	NAN	-0.000688015	0.00103437	-0.000671308	0.00034148
Hangzhou/HZ48/2020	0.08535	0.0458387	0.185122	0.675169	0.179013	0.206721	0.795513	0.163984	0.00207004	0.0277856	29410	high	0	0	EPI_ISL_418441	?	2020-01-21	Asia	China	Zhejiang	Hangzhou	Asia	China	Zhejiang	genome	Human	B	L	Hangzhou Center for Disease Control and Prevention	Inspection Center of Hangzhou Center for Disease Control and Prevention	Yu hua et al	https://www.gisaid.org	2020-03-30	2020-01-21	Others	MT253701	2020	1	High	35	NAN	-0.000688015	0.00103437	-0.000671308	0.00034148
USA/WI-UW-169/2020	0.08535	0.0458387	0.185122	0.675169	0.179013	0.206721	0.795513	0.163984	0.00207004	0.0277856	29410	high	0	0	EPI_ISL_428265	?	2020-03-19	North America	USA	Wisconsin	Ozaukee County	North America	USA	Wisconsin	genome	Human	B	L	University of Wisconsin-Madison AIDS Vaccine Research Laboratories	University of Wisconsin-Madison AIDS Vaccine Research Laboratories	Gage Moreno et al	https://www.gisaid.org	2020-04-20	2020-03-19	Others	NAN	2020	3	High	?	NAN	-0.000688015	0.00103437	-0.000671308	0.00034148
Hangzhou/HZCDC0119/2020	0.08535	0.0458387	0.185122	0.675169	0.179013	0.206721	0.795513	0.163984	0.00207004	0.0277856	29410	high	0	0	EPI_ISL_421226	?	2020-01-22	Asia	China	Zhejiang	Hangzhou	Asia	China	Zhejiang	genome	Human	B	L	Hangzhou Center for Diseases Control and Prevention	Hangzhou Center for Diseases Control and Prevention	Jun Li et al	https://www.gisaid.org	2020-04-07	2020-01-22	Others	NAN	2020	1	High	41	NAN	-0.000688015	0.00103437	-0.000671308	0.00034148
SouthKorea/KCDC2005/2020	0.08535	0.0458387	0.185122	0.675169	0.179013	0.206721	0.795513	0.163984	0.00207004	0.0277856	29410	high	0	0	EPI_ISL_426166	?	2020-02-04	Asia	South Korea	South Korea	NAN	Asia	South Korea	South Korea	genome	Human	B	L	Division of Viral Diseases, Center for Laboratory Control of Infectious Diseases, Korea Centers for Diseases Control and Prevention	Division of Viral Diseases, Center for Laboratory Control of Infectious Diseases, Korea Centers for Diseases Control and Prevention	Jeong-Min Kim et al	https://www.gisaid.org	2020-04-15	2020-02-04	Others	NAN	2020	2	High	40	NAN	-0.000688015	0.00103437	-0.000671308	0.00034148
USA/WI-UW-157/2020	0.08535	0.0458387	0.185122	0.675169	0.179013	0.206721	0.795513	0.163984	0.00207004	0.0277856	29410	high	0	0	EPI_ISL_428253	?	2020-03-15	North America	USA	Wisconsin	Milwaukee County	North America	USA	Wisconsin	genome	Human	B	L	University of Wisconsin-Madison AIDS Vaccine Research Laboratories	University of Wisconsin-Madison AIDS Vaccine Research Laboratories	Gage Moreno et al	https://www.gisaid.org	2020-04-20	2020-03-15	Others	NAN	2020	3	High	?	NAN	-0.000688015	0.00103437	-0.000671308	0.00034148
Hangzhou/ZJU-04/2020	0.08535	0.0458387	0.185122	0.675169	0.179013	0.206721	0.795513	0.163984	0.00207004	0.0277856	29410	high	0	0	EPI_ISL_416046	?	2020-01-24	Asia	China	Zhejiang	Hangzhou	Asia	China	Zhejiang	genome	Human	B	L	State Key Laboratory for Diagnosis and Treatment of Infectious Diseases, National Clinical Research Center for Infectious Diseases, First Affiliated Hospital, Zhejiang University School of Medicine, Hangzhou, China 310003	State Key Laboratory for Diagnosis and Treatment of Infectious Diseases, National Clinical Research Center for Infectious Diseases, First Affiliated Hospital, Zhejiang University School of Medicine, Hangzhou, China 310003	Hangping Yao et al	https://www.gisaid.org	2020-03-20	2020-01-24	Others	NAN	2020	1	High	34	NAN	-0.000688015	0.00103437	-0.000671308	0.00034148
Latvia/044/2020	0.085347	0.045837	0.185125	0.675223	0.179124	0.206721	0.795513	0.163984	0.00207004	0.0277856	29410	high	0	0	EPI_ISL_486426	?	2020-03-22	Europe	Latvia	Latvia	NAN	Europe	Latvia	Latvia	genome	Human	B	L	Latvijas Infektolo濠礯____as centrs	Latvian Biomedical Research and Study Centre	Ivars Silami婵燺____lis et al	https://www.gisaid.org	2020-07-10	2020-03-22	Others	NAN	2020	3	High	?	NAN	-0.000693296	0.00106007	-0.00066012	0.000345167
USA/NC_200310/2020	0.0853567	0.0460032	0.184802	0.675109	0.178897	0.206721	0.795513	0.164376	0.00207004	0.0277856	29410	high	0	0	EPI_ISL_454816	?	2020-03-20	North America	USA	North Carolina	NAN	North America	USA	North Carolina	genome	Human	B.1	G	Dirk Dittmer	Dirk Dittmer	Bailey et al	https://www.gisaid.org	2020-05-28	2020-03-20	Others	NAN	2020	3	High	?	NAN	-0.000239461	0.00115742	-0.000763713	0.000346729
Sichuan/SC-WCH4-289/2020	0.0853498	0.0458526	0.185121	0.675169	0.178936	0.206721	0.795513	0.163984	0.00207004	0.0277856	29410	high	0	0	EPI_ISL_451391	?	2020-02-13	Asia	China	Sichuan	NAN	Asia	China	Sichuan	genome	Human	B	L	West China Hospital of Sichuan University	State Key Laboratory of Biotherapy of Sichuan University	Baowen Du et al	https://www.gisaid.org	2020-05-24	2020-02-13	Others	NAN	2020	2	High	50	NAN	-0.000664387	0.00101478	-0.000672022	0.000347211
Sichuan/SC-WCH4-291/2020	0.0853498	0.0458526	0.185121	0.675169	0.178936	0.206721	0.795513	0.163984	0.00207004	0.0277856	29410	high	0	0	EPI_ISL_451393	?	2020-02-15	Asia	China	Sichuan	NAN	Asia	China	Sichuan	genome	Human	B	L	West China Hospital of Sichuan University	State Key Laboratory of Biotherapy of Sichuan University	Baowen Du et al	https://www.gisaid.org	2020-05-24	2020-02-15	Others	NAN	2020	2	High	78	NAN	-0.000664387	0.00101478	-0.000672022	0.000347211
Netherlands/NA_361/2020	0.0853507	0.045998	0.184838	0.675159	0.17919	0.206721	0.795513	0.164376	0.00207004	0.0277856	29410	high	0	0	EPI_ISL_455165	?	2020-03-30	Europe	Netherlands	Netherlands	NAN	Europe	Netherlands	Netherlands	genome	Human	B.1	G	Dutch COVID-19 response team	Erasmus Medical Center	Bas Oude Munnink et al	https://www.gisaid.org	2020-05-29	2020-03-30	Others	NAN	2020	3	High	?	NAN	-0.000299158	0.00117215	-0.000742625	0.000348098
Wuhan/HB-WH2-168/2020	0.0853504	0.0458398	0.185124	0.675169	0.178938	0.206721	0.795513	0.163984	0.00207004	0.0277856	29410	high	0	0	EPI_ISL_454934	?	2020-02-11	Asia	China	Hubei	Wuhan	Asia	China	Hubei	genome	Human	B	L	Wuhan Chain Medical Labs (CMLabs)	State Key Laboratory of Biotherapy of Sichuan University	Baowen Du et al	https://www.gisaid.org	2020-05-29	2020-02-11	Others	NAN	2020	2	High	?	NAN	-0.000680762	0.00102337	-0.000671145	0.000348932
USA/CA-CDPH007/2020	0.0853496	0.0458388	0.185112	0.675168	0.179103	0.206721	0.795513	0.163984	0.00207004	0.0277856	29410	high	0	0	EPI_ISL_515900	?	2020-03-25	North America	USA	California	Madera County	North America	USA	California	genome	Human	B	L	California Department of Public Health	California Department of Public Health	CDPH IDLB COVIDNet et al	https://www.gisaid.org	2020-08-20	2020-03-25	Others	NAN	2020	3	High	?	NAN	-0.000689715	0.00105239	-0.000673061	0.000349884
Portugal/PT1256/2020	0.0854942	0.0459639	0.185193	0.675346	0.179067	0.20659	0.795513	0.163984	0.00207004	0.0277856	29410	high	0	0	EPI_ISL_511217	?	2020-03-18	Europe	Portugal	Portugal	NAN	Europe	Portugal	Portugal	genome	Human	B.1	G	Instituto Nacional de Saude (INSA) and Instituto Gulbenkian de Ciencia (IGC)	Instituto Nacional de Saude (INSA) and Instituto Gulbenkian de Ciencia (IGC)	Borges et al et al	https://www.gisaid.org	2020-08-07	2020-03-18	Others	NAN	2020	3	High	?	NAN	-0.000616501	0.000900577	-0.000839142	0.000353499
England/LOND-D3D4B/2020	0.0853702	0.0460775	0.185008	0.675371	0.178833	0.206721	0.795513	0.164115	0.00207004	0.0277856	29410	high	0	0	EPI_ISL_449646	?	2020-04-04	Europe	United Kingdom	England	NAN	Europe	United Kingdom	England	genome	Human	B.1	G	University College London, Great Ormond Street Hospital for Children NHS Foundation Trust, Imperial College Healthcare NHS Trust	COVID-19 Genomics UK (COG-UK) Consortium	Sergi Castellano et al	https://www.gisaid.org	2020-05-19	2020-04-04	Others	NAN	2020	4	High	?	NAN	-0.000284972	0.000964428	-0.000713709	0.000355586
England/LOND-125FE6D/2020	0.0853702	0.0460775	0.185008	0.675371	0.178833	0.206721	0.795513	0.164115	0.00207004	0.0277856	29410	high	0	0	EPI_ISL_516878	?	2020-04-06	Europe	United Kingdom	England	NAN	Europe	United Kingdom	England	genome	Human	B.1	G	North West London Pathology, Imperial College Healthcare NHS Trust	Wellcome Sanger Institute for the COVID-19 Genomics UK Consortium	Ling Li et al	https://www.gisaid.org	2020-08-24	2020-04-06	Others	NAN	2020	4	High	?	NAN	-0.000284972	0.000964428	-0.000713709	0.000355586
England/LOND-D54AE/2020	0.0853702	0.0460775	0.185008	0.675371	0.178833	0.206721	0.795513	0.164115	0.00207004	0.0277856	29410	high	0	0	EPI_ISL_444226	?	2020-04-15	Europe	United Kingdom	England	NAN	Europe	United Kingdom	England	genome	Human	B.1	G	University College London, Great Ormond Street Hospital for Children NHS Foundation Trust, Imperial College Healthcare NHS Trust	COVID-19 Genomics UK (COG-UK) Consortium	Sergi Castellano et al	https://www.gisaid.org	2020-05-13	2020-04-15	Others	NAN	2020	4	High	?	NAN	-0.000284972	0.000964428	-0.000713709	0.000355586
USA/WI-UW-302/2020	0.0857486	0.0456279	0.184812	0.675219	0.178907	0.206198	0.795771	0.164376	0.00207004	0.0277856	29410	high	0	0	EPI_ISL_436596	?	2020-04-13	North America	USA	Wisconsin	Milwaukee County	North America	USA	Wisconsin	genome	Human	B.13	L	University of Wisconsin-Madison AIDS Vaccine Research Laboratories	University of Wisconsin-Madison AIDS Vaccine Research Laboratories	Gage Moreno et al	https://www.gisaid.org	2020-05-06	2020-04-13	Others	MT706410	2020	4	High	?	NAN	-0.000663008	0.0015047	-0.00125034	0.000356112
Fujian/IM3520016T/2020	0.0851884	0.045689	0.184886	0.675405	0.178994	0.207244	0.795642	0.164246	0.00207004	0.0277856	29410	high	0	0	EPI_ISL_431783	?	2020-03-19	Asia	China	Fujian	NAN	Asia	China	Fujian	genome	Human	B.6	O	Fujian Center for Disease Control and Prevention	Fujian Center for Disease Control and Prevention	Lin Qi et al	https://www.gisaid.org	2020-04-29	2020-03-19	Others	NAN	2020	3	High	34	NAN	-0.000543638	0.00147907	-0.000461454	0.000357259
Fujian/IM3520017T/2020	0.0851884	0.045689	0.184886	0.675405	0.178994	0.207244	0.795642	0.164246	0.00207004	0.0277856	29410	high	0	0	EPI_ISL_431784	?	2020-03-18	Asia	China	Fujian	NAN	Asia	China	Fujian	genome	Human	B.6	O	Fujian Center for Disease Control and Prevention	Fujian Center for Disease Control and Prevention	Lin Qi et al	https://www.gisaid.org	2020-04-29	2020-03-18	Others	NAN	2020	3	High	37	NAN	-0.000543638	0.00147907	-0.000461454	0.000357259
Singapore/134/2020	0.0853672	0.0459455	0.185061	0.675155	0.178833	0.206721	0.795513	0.164115	0.00207004	0.0277856	29410	high	0	0	EPI_ISL_443226	?	2020-03-16	Asia	Singapore	Singapore	NAN	Asia	Singapore	Singapore	genome	Human	B	L	National Public Health Laboratory, National Centre for Infectious Diseases	National Public Health Laboratory, National Centre for Infectious Diseases	Mak Tze Minn et al	https://www.gisaid.org	2020-05-12	2020-03-16	Others	NAN	2020	3	High	36	NAN	-0.000512072	0.000970629	-0.000715815	0.000360679
Singapore/167/2020	0.0853672	0.0459455	0.185061	0.675155	0.178833	0.206721	0.795513	0.164115	0.00207004	0.0277856	29410	high	0	0	EPI_ISL_462285	?	2020-03-19	Asia	Singapore	Singapore	NAN	Asia	Singapore	Singapore	genome	Human	B	L	National Public Health Laboratory, National Centre for Infectious Diseases	National Public Health Laboratory, National Centre for Infectious Diseases	Mak TM et al	https://www.gisaid.org	2020-06-08	2020-03-19	Others	NAN	2020	3	High	52	NAN	-0.000512072	0.000970629	-0.000715815	0.000360679
Portugal/PT1282/2020	0.0855274	0.0456315	0.184826	0.675223	0.17873	0.206459	0.795771	0.164376	0.00207004	0.0277856	29410	high	0	0	EPI_ISL_511243	?	2020-03-23	Europe	Portugal	Portugal	NAN	Europe	Portugal	Portugal	genome	Human	B.1	G	Instituto Nacional de Saude (INSA) and Instituto Gulbenkian de Ciencia (IGC)	Instituto Nacional de Saude (INSA) and Instituto Gulbenkian de Ciencia (IGC)	Borges et al et al	https://www.gisaid.org	2020-08-07	2020-03-23	Others	NAN	2020	3	High	?	NAN	-0.000613986	0.00148577	-0.00094825	0.000360699
Wuhan/HB-WH2-159/2020	0.0853598	0.0458369	0.185144	0.67516	0.178949	0.206721	0.795513	0.163984	0.00207004	0.0277856	29410	high	0	0	EPI_ISL_454927	?	2020-02-28	Asia	China	Hubei	Wuhan	Asia	China	Hubei	genome	Human	B	L	Wuhan Chain Medical Labs (CMLabs)	State Key Laboratory of Biotherapy of Sichuan University	Baowen Du et al	https://www.gisaid.org	2020-05-29	2020-02-28	Others	NAN	2020	2	High	?	NAN	-0.000705286	0.00100563	-0.000680834	0.000361363
Wuhan/HB-WH2-156/2020	0.0855336	0.0458118	0.185121	0.675521	0.179193	0.206459	0.795513	0.163984	0.00207004	0.0277856	29410	high	0	0	EPI_ISL_454924	?	2020-02-28	Asia	China	Hubei	Wuhan	Asia	China	Hubei	genome	Human	B	L	Wuhan Chain Medical Labs (CMLabs)	State Key Laboratory of Biotherapy of Sichuan University	Baowen Du et al	https://www.gisaid.org	2020-05-29	2020-02-28	Others	NAN	2020	2	High	?	NAN	-0.000685018	0.00117355	-0.000874984	0.000365342
USA/CA-CZB-1032/2020	0.0853629	0.0458375	0.18515	0.675151	0.179014	0.206721	0.795513	0.163984	0.00207004	0.0277856	29410	high	0	0	EPI_ISL_436673	?	2020-04-01	North America	USA	California	Santa Clara County	North America	USA	California	genome	Human	B.19	L	County of Santa Clara Public Health Department	Chan-Zuckerberg Biohub	CZB Cliahub Consortium et al	https://www.gisaid.org	2020-05-07	2020-04-01	Others	MT438750	2020	4	High	?	NAN	-0.000720977	0.00100193	-0.000685005	0.000366389
USA/CA-CZB-1048/2020	0.0853629	0.0458375	0.18515	0.675151	0.179014	0.206721	0.795513	0.163984	0.00207004	0.0277856	29410	high	0	0	EPI_ISL_437048	?	2020-04-04	North America	USA	California	Santa Clara County	North America	USA	California	genome	Human	B.19	L	County of Santa Clara Public Health	Chan-Zuckerberg Biohub	CZB Cliahub Consortium et al	https://www.gisaid.org	2020-05-08	2020-04-04	Others	MT449641	2020	4	High	?	NAN	-0.000720977	0.00100193	-0.000685005	0.000366389
USA/CA-CZB-1040/2020	0.0853629	0.0458375	0.18515	0.675151	0.179014	0.206721	0.795513	0.163984	0.00207004	0.0277856	29410	high	0	0	EPI_ISL_436681	?	2020-04-03	North America	USA	California	Santa Clara County	North America	USA	California	genome	Human	B.19	L	County of Santa Clara Public Health Department	Chan-Zuckerberg Biohub	CZB Cliahub Consortium et al	https://www.gisaid.org	2020-05-07	2020-04-03	Others	MT438758	2020	4	High	?	NAN	-0.000720977	0.00100193	-0.000685005	0.000366389
Pingxiang/JX5/2020	0.0853526	0.0458397	0.18513	0.675169	0.179123	0.206721	0.795513	0.163984	0.00207004	0.0277856	29410	high	0	0	EPI_ISL_421252	?	2020-01-11	Asia	China	Jiangxi	Pingxiang	Asia	China	Jiangxi	genome	Human	B	L	Jiangxi Province Center for Disease Control and Prevention	Jiangxi Province Center for Disease Control and Prevention	JianXiong Li et al	https://www.gisaid.org	2020-04-07	2020-01-11	Others	NAN	2020	1	High	49	NAN	-0.000707934	0.00103619	-0.00067348	0.000367351
Jiangxi/IVDC-JX-002/2020	0.0853526	0.0458397	0.18513	0.675169	0.179123	0.206721	0.795513	0.163984	0.00207004	0.0277856	29410	high	0	0	EPI_ISL_408486	?	2020-01-11	Asia	China	Jiangxi	Pingxiang	Asia	China	Jiangxi	genome	Human	B	L	National Institute for Viral Disease Control and Prevention, China CDC	National Institute for Viral Disease Control & Prevention, CCDC	Wenjie Tan et al	https://www.gisaid.org	2020-02-09	2020-01-11	Others	NAN	2020	1	High	50	NAN	-0.000707934	0.00103619	-0.00067348	0.000367351
Spain/Barcelona_VH7458/2020	0.0853425	0.0461025	0.184958	0.675361	0.179165	0.206721	0.795513	0.164115	0.00207004	0.0277856	29410	high	0	0	EPI_ISL_444974	?	2020-04-06	Europe	Spain	Catalunya	NAN	Europe	Spain	Catalunya	genome	Human	B.1.5	G	Hospital Universitari Vall d'Hebron - Vall d'Hebron Institut de Recerca	Hospital Universitari Vall d'Hebron	Cristina Andr__ et al	https://www.gisaid.org	2020-05-14	2020-04-06	Others	NAN	2020	4	High	32	NAN	-0.000252372	0.00102021	-0.000690184	0.000367598
Japan/DP0752/2020	0.0853842	0.0458523	0.184792	0.675187	0.179302	0.206721	0.795513	0.164376	0.00207004	0.0277856	29410	high	0	0	EPI_ISL_416622	?	2020-02-17	Asia	Japan	Japan	NAN	Asia	Japan	Japan	genome	Human	B	O	Japanese Quarantine Stations	Pathogen Genomics Center, National Institute of Infectious Diseases	Tsuyoshi Sekizuka et al	https://www.gisaid.org	2020-03-23	2020-02-17	Others	LC571025	2020	2	High	?	NAN	-0.000415752	0.00136833	-0.000783378	0.000368724
USA/PA-MGEL97/2020	0.0856551	0.0459245	0.184941	0.67509	0.178802	0.206328	0.795513	0.164115	0.00207004	0.0277856	29410	high	0	0	EPI_ISL_454377	?	2020	North America	USA	Pennsylvania	Pittsburgh	North America	USA	Pennsylvania	genome	Human	B.1	G	UPMC Clinical Microbiology Laboratory	Microbial Genome Sequencing Center, Microbial Genomic Epidemiological Laboratory	Mustapha M. Mustapha et al	https://www.gisaid.org	2020-05-28	2020-05-28	Others	NAN	2020	5	High	?	NAN	-0.000485139	0.00106232	-0.00113479	0.000369121
Wuhan/IPBCAMS-WH-05/2020	0.0854144	0.0457471	0.184947	0.67567	0.17908	0.206721	0.795513	0.164115	0.00207004	0.0277856	29410	high	0	0	EPI_ISL_403928	MT019533	2020-01-01	Asia	China	Hubei	Wuhan	Asia	China	Hubei	genome	Human	B	L	Institute of Pathogen Biology, Chinese Academy of Medical Sciences & Peking Union Medical College	Institute of Pathogen Biology, Chinese Academy of Medical Sciences & Peking Union Medical College	Lili Ren et al	https://www.gisaid.org	2020-01-21	2020-01-01	Others	NAN	2020	1	High	61	NAN	-0.000527144	0.00144183	-0.000726361	0.000371544
SouthAfrica/KRISP-0113/2020	0.0853586	0.0458847	0.184912	0.675021	0.179107	0.206721	0.795513	0.164115	0.00207004	0.0277856	29410	high	0	0	EPI_ISL_467467	?	2020-04-05	Africa	South Africa	KwaZulu-Natal	Berea	Africa	South Africa	KwaZulu-Natal	genome	Human	B.1.106	G	AMPATH-DBN	KRISP, KZN Research Innovation and Sequencing Platform	Giandhari J et al	https://www.gisaid.org	2020-06-14	2020-04-05	Others	NAN	2020	4	High	90	NAN	-0.000501789	0.00115494	-0.000746396	0.00037253
Singapore/486/2020	0.0853482	0.0458267	0.185113	0.675228	0.179208	0.206721	0.795513	0.163984	0.00207004	0.0277856	29410	high	0	0	EPI_ISL_476820	?	2020-03-25	Asia	Singapore	Singapore	NAN	Asia	Singapore	Singapore	genome	Human	B	L	Department of Laboratory Medicine, Tan Tock Seng Hospital	Department of Laboratory Medicine, Tan Tock Seng Hospital	Chen YYC et al	https://www.gisaid.org	2020-06-26	2020-03-25	Others	NAN	2020	3	High	72	NAN	-0.000701	0.00109142	-0.000663232	0.000372836
USA/CA-CZB-59X004/2020	0.0853255	0.0458389	0.18514	0.675153	0.179009	0.206721	0.795513	0.163984	0.00207004	0.0277856	29410	high	0	0	EPI_ISL_450486	?	2020-03-31	North America	USA	California	NAN	North America	USA	California	genome	Human	B	L	unknown	Data Science	Carroll et al	https://www.gisaid.org	2020-05-05	2020-03-31	Others	MT394530	2020	3	High	?	NAN	-0.000703571	0.0010127	-0.000636378	0.000374486
Nigeria/ED25-CV163/2020	0.0853536	0.0459995	0.184899	0.675049	0.179064	0.206721	0.795513	0.164115	0.00207004	0.0277856		high	0	0	EPI_ISL_527882	?	2020-05-09	Africa	Nigeria	Edo		Africa	Nigeria	Edo	genome	Human	B.1	G	Nigeria Centre for Disease Control (NCDC)	African Centre of Excellence for Genomics of Infectious Diseases (ACEGID), Redeemer's University, Ede, Osun State, Nigeria	Oluniyi P.E. et al et al	https://www.gisaid.org	2020-09-05	2020-05-09	Others		2020	5	High	?	?	-0.000363625	0.00106538	-0.000747095	0.000374612
USA/WI-UW-253/2020	0.0855388	0.0460195	0.184556	0.675257	0.179001	0.206459	0.795513	0.165031	0.00207004	0.0277856	29410	high	1	3.4e-05	EPI_ISL_428727	?	2020-03-26	North America	USA	Wisconsin	NAN	North America	USA	Wisconsin	genome	Human	B	L	University of Wisconsin-Madison AIDS Vaccine Research Laboratories	University of Wisconsin-Madison AIDS Vaccine Research Laboratories	Gage Moreno et al	https://www.gisaid.org	2020-04-21	2020-03-26	Others	NAN	2020	3	High	?	NAN	-1.29e-05	0.00142031	-0.00104226	0.000376242
Spain/Madrid_H12_2107/2020	0.08539	0.0461276	0.184777	0.675176	0.179076	0.206721	0.795513	0.164507	0.00207004	0.0277856	29410	high	0	0	EPI_ISL_421177	?	2020-03-27	Europe	Spain	Madrid	NAN	Europe	Spain	Madrid	genome	Human	B.1.5	G	Hospital Universitario 12 de Octubre	Hospital Universitario 12 de Octubre	Esther Viedma et al	https://www.gisaid.org	2020-04-07	2020-03-27	Others	NAN	2020	3	High	35	NAN	-0.000104898	0.0011017	-0.000814904	0.00037643
Taiwan/TSGH-07/2020	0.0852784	0.0460186	0.184864	0.675523	0.178856	0.206851	0.795513	0.164376	0.00207004	0.0277856	29410	high	0	0	EPI_ISL_427394	?	2020-03-22	Asia	Taiwan	New Taipei City	NAN	Asia	Taiwan	New Taipei City	genome	Human	B.1	G	TSGH-CP molecular lab	TSGH-CP molecular lab	Cherng-Lih Perng et al	https://www.gisaid.org	2020-04-18	2020-03-22	Others	NAN	2020	3	High	23	NAN	-0.000167857	0.00121138	-0.000596469	0.00037653
Taiwan/128/2020	0.0852784	0.0460186	0.184864	0.675523	0.178856	0.206851	0.795513	0.164376	0.00207004	0.0277856	29410	high	0	0	EPI_ISL_420083	?	2020-03-18	Asia	Taiwan	Taiwan	NAN	Asia	Taiwan	Taiwan	genome	Human	B.1	G	Centers for Disease Control, R.O.C. (Taiwan)	Centers for Disease Control, R.O.C. (Taiwan)	Ji-Rong Yang et al	https://www.gisaid.org	2020-04-05	2020-03-18	Others	NAN	2020	3	High	23	NAN	-0.000167857	0.00121138	-0.000596469	0.00037653
Netherlands/ZuidHolland_58/2020	0.0853396	0.0459993	0.184897	0.675067	0.179109	0.206721	0.795513	0.164246	0.00207004	0.0277856	29410	high	0	0	EPI_ISL_422926	?	2020-03-23	Europe	Netherlands	South Holland	NAN	Europe	Netherlands	South Holland	genome	Human	B.1	G	Dutch COVID-19 response team	Erasmus Medical Center	Bas Oude Munnink et al	https://www.gisaid.org	2020-04-11	2020-03-23	Others	NAN	2020	3	High	?	NAN	-0.000360644	0.00107872	-0.00072668	0.000377389
USA/CA-ALSR-0474-SAN/2020	0.0852659	0.0458406	0.185135	0.675439	0.178932	0.206851	0.795513	0.163984	0.00207004	0.0277856	29410	high	0	0	EPI_ISL_483164	?	2020-04-15	North America	USA	California	San Diego	North America	USA	California	genome	Human	B.1	G	San Diego County Public Health Laboratory	Andersen lab at Scripps Research	SEARCH Alliance San Diego with Tracy Basler et al	https://www.gisaid.org	2020-07-07	2020-04-15	Others	NAN	2020	4	High	?	NAN	-0.000612205	0.00110096	-0.000522605	0.000377858
Netherlands/NA_90/2020	0.0853589	0.0457508	0.185089	0.675124	0.178851	0.206721	0.795513	0.164115	0.00207004	0.0277856	29410	high	0	0	EPI_ISL_422850	?	2020-03-16	Europe	Netherlands	Netherlands	NAN	Europe	Netherlands	Netherlands	genome	Human	B.1	O	Dutch COVID-19 response team	Erasmus Medical Center	Bas Oude Munnink et al	https://www.gisaid.org	2020-04-11	2020-03-16	Others	NAN	2020	3	High	?	NAN	-0.000738633	0.00111724	-0.000688634	0.000380536
USA/NY-NYUMC312/2020	0.0853589	0.0457508	0.185089	0.675124	0.178851	0.206721	0.795513	0.164115	0.00207004	0.0277856	29410	high	0	0	EPI_ISL_430339	?	2020-03-30	North America	USA	New York	Manhattan	North America	USA	New York	genome	Human	B.1	O	NYU Langone Health	Departments of Pathology and Medicine, New York University School of Medicine	Maria Aguero-Rosenfeld et al	https://www.gisaid.org	2020-04-26	2020-03-30	Others	NAN	2020	3	High	78	NAN	-0.000738633	0.00111724	-0.000688634	0.000380536
Colombia/GUR-0574/2020	0.0853311	0.0460374	0.184612	0.675403	0.17898	0.206721	0.795513	0.164769	0.00207004	0.0277856	29410	high	0	0	EPI_ISL_447747	?	2020-03-28	South America	Colombia	Boyaca	Santa Sofia	South America	Colombia	Boyaca	genome	Human	B.1.5	G	Grupo de Investigaciones Microbiol__icas-UR (GIMUR), Departamento de Biolog__, Facultad de Ciencias Naturales, Universidad del Rosario, Bogot_, Colombia	Grupo de Investigaciones Microbiol__icas-UR (GIMUR), Departamento de Biolog__, Facultad de Ciencias Naturales, Universidad del Rosario, Bogot_, Colombia Instituto Nacional de Salud, Bogot_, Colombia Icahn School of Medicine at Mount Sinai, New York, USA	Juan David Ram__ez et al	https://www.gisaid.org	2020-05-18	2020-03-28	Others	NAN	2020	3	High	64	NAN	2.59e-05	0.00140736	-0.000734555	0.000380935
Colombia/GUR-0459/2020	0.0853311	0.0460374	0.184612	0.675403	0.17898	0.206721	0.795513	0.164769	0.00207004	0.0277856	29410	high	0	0	EPI_ISL_447746	?	2020-03-28	South America	Colombia	Cundinamarca	Zipaquira	South America	Colombia	Cundinamarca	genome	Human	B.1.5	G	Grupo de Investigaciones Microbiol__icas-UR (GIMUR), Departamento de Biolog__, Facultad de Ciencias Naturales, Universidad del Rosario, Bogot_, Colombia	Grupo de Investigaciones Microbiol__icas-UR (GIMUR), Departamento de Biolog__, Facultad de Ciencias Naturales, Universidad del Rosario, Bogot_, Colombia Instituto Nacional de Salud, Bogot_, Colombia Icahn School of Medicine at Mount Sinai, New York, USA	Juan David Ram__ez et al	https://www.gisaid.org	2020-05-18	2020-03-28	Others	NAN	2020	3	High	20	NAN	2.59e-05	0.00140736	-0.000734555	0.000380935
Colombia/GUR-0458/2020	0.0853311	0.0460374	0.184612	0.675403	0.17898	0.206721	0.795513	0.164769	0.00207004	0.0277856	29410	high	0	0	EPI_ISL_447745	?	2020-03-28	South America	Colombia	Cundinamarca	Madrid CO	South America	Colombia	Cundinamarca	genome	Human	B.1.5	G	Grupo de Investigaciones Microbiol__icas-UR (GIMUR), Departamento de Biolog__, Facultad de Ciencias Naturales, Universidad del Rosario, Bogot_, Colombia	Grupo de Investigaciones Microbiol__icas-UR (GIMUR), Departamento de Biolog__, Facultad de Ciencias Naturales, Universidad del Rosario, Bogot_, Colombia Instituto Nacional de Salud, Bogot_, Colombia Icahn School of Medicine at Mount Sinai, New York, USA	Juan David Ram__ez et al	https://www.gisaid.org	2020-05-18	2020-03-28	Others	NAN	2020	3	High	35	NAN	2.59e-05	0.00140736	-0.000734555	0.000380935
Japan/DP0361/2020	0.0853489	0.0458469	0.185142	0.675129	0.179056	0.206721	0.795513	0.163984	0.00207004	0.0277856	29410	high	0	0	EPI_ISL_416599	?	2020-02-16	Asia	Japan	Japan	NAN	Asia	Japan	Japan	genome	Human	B	O	Japanese Quarantine Stations	Pathogen Genomics Center, National Institute of Infectious Diseases	Tsuyoshi Sekizuka et al	https://www.gisaid.org	2020-03-23	2020-02-16	Others	LC570997	2020	2	High	?	NAN	-0.000711749	0.000999701	-0.000671345	0.000381856
Switzerland/BS-UHB-42189793/2020	0.0853536	0.0460127	0.184857	0.675269	0.17871	0.206721	0.795513	0.164376	0.00207004	0.0277856		high	0	0	EPI_ISL_528052	?	2020-03-13	Europe	Switzerland	Basel-Stadt		Europe	Switzerland	Basel-Stadt	genome	Human	B.1	G	University Hospital Basel, Clinical Virology	University Hospital Basel, Clinical Bacteriology	Madlen Stange et al	https://www.gisaid.org	2020-09-06	2020-03-13	Others		2020	3	High	?	Male	-0.000220659	0.00112626	-0.000729175	0.000381996
Switzerland/BS-UHB-42199917/2020	0.0853536	0.0460127	0.184857	0.675269	0.17871	0.206721	0.795513	0.164376	0.00207004	0.0277856		high	0	0	EPI_ISL_528259	?	2020-03-20	Europe	Switzerland	Basel-Stadt		Europe	Switzerland	Basel-Stadt	genome	Human	B.1	G	University Hospital Basel, Clinical Virology	University Hospital Basel, Clinical Bacteriology	Madlen Stange et al	https://www.gisaid.org	2020-09-06	2020-03-20	Others		2020	3	High	?	Female	-0.000220659	0.00112626	-0.000729175	0.000381996
Switzerland/BS-UHB-42190378/2020	0.0853536	0.0460127	0.184857	0.675269	0.17871	0.206721	0.795513	0.164376	0.00207004	0.0277856		high	0	0	EPI_ISL_528070	?	2020-03-13	Europe	Switzerland	Basel-Stadt		Europe	Switzerland	Basel-Stadt	genome	Human	B.1	G	University Hospital Basel, Clinical Virology	University Hospital Basel, Clinical Bacteriology	Madlen Stange et al	https://www.gisaid.org	2020-09-06	2020-03-13	Others		2020	3	High	?	Female	-0.000220659	0.00112626	-0.000729175	0.000381996
Switzerland/BS-UHB-42202218/2020	0.0853536	0.0460127	0.184857	0.675269	0.17871	0.206721	0.795513	0.164376	0.00207004	0.0277856		high	0	0	EPI_ISL_528325	?	2020-03-21	Europe	Switzerland	Basel-Stadt		Europe	Switzerland	Basel-Stadt	genome	Human	B.1	G	University Hospital Basel, Clinical Virology	University Hospital Basel, Clinical Bacteriology	Madlen Stange et al	https://www.gisaid.org	2020-09-06	2020-03-21	Others		2020	3	High	?	Male	-0.000220659	0.00112626	-0.000729175	0.000381996
Scotland/EDB1583/2020	0.0853608	0.0457516	0.184941	0.675051	0.179174	0.206721	0.795513	0.164115	0.00207004	0.0277856	29410	high	1	3.4e-05	EPI_ISL_433088	?	2020-04-13	Europe	United Kingdom	Scotland	NAN	Europe	United Kingdom	Scotland	genome	Human	B.1	G	Virology Department, Royal Infirmary of Edinburgh, NHS Lothian / School of Biological Sciences, University of Edinburgh / Institute of Genetics and Molecular Medicine, University of Edinburgh	COVID-19 Genomics UK (COG-UK) Consortium	McHugh M et al	https://www.gisaid.org	2020-04-29	2020-04-13	Others	NAN	2020	4	High	?	NAN	-0.000661078	0.00126672	-0.000730617	0.000382287
USA/NH_0029/2020	0.0853649	0.0459256	0.184768	0.675537	0.179269	0.206721	0.795513	0.164507	0.00207004	0.0277856	29410	high	0	0	EPI_ISL_424876	?	2020-03-06	North America	USA	New Hampshire	NAN	North America	USA	New Hampshire	genome	Human	B.1	G	NH Dept. of Health and Human Services Public Health Labs	Pathogen Discovery, Respiratory Viruses Branch, Division of Viral Diseases, Centers for Disease Control and Prevention	Yan Li et al	https://www.gisaid.org	2020-04-13	2020-03-06	Others	NAN	2020	3	High	72	NAN	-0.000234263	0.00142838	-0.00072491	0.00038863
Singapore/108/2020	0.0853412	0.0458441	0.185152	0.675156	0.179121	0.206721	0.795513	0.163984	0.00207004	0.0277856	29410	high	0	0	EPI_ISL_443200	?	2020-03-18	Asia	Singapore	Singapore	NAN	Asia	Singapore	Singapore	genome	Human	B	L	National Public Health Laboratory, National Centre for Infectious Diseases	National Public Health Laboratory, National Centre for Infectious Diseases	Mak Tze Minn et al	https://www.gisaid.org	2020-05-12	2020-03-18	Others	NAN	2020	3	High	26	NAN	-0.000723759	0.00100774	-0.000655466	0.000392866
Iceland/431/2020	0.0853516	0.0458527	0.185139	0.675146	0.178855	0.206721	0.795513	0.163984	0.00207004	0.0277856	29410	high	0	0	EPI_ISL_424455	?	2020-03-20	Europe	Iceland	Reykjavik	NAN	Europe	Iceland	Reykjavik	genome	Human	B	L	The National University Hospital of Iceland	deCODE genetics	Daniel F Gudbjartsson et al	https://www.gisaid.org	2020-04-13	2020-03-20	Others	NAN	2020	3	High	37	NAN	-0.000676423	0.000982232	-0.000673521	0.000393539
Wales/PHWC-2B825/2020	0.0855029	0.0458418	0.18503	0.67553	0.178695	0.206459	0.795513	0.164115	0.00207004	0.0277856	29410	high	1	3.4e-05	EPI_ISL_445767	?	2020-04-09	Europe	United Kingdom	Wales	NAN	Europe	United Kingdom	Wales	genome	Human	B.1	G	Wales Specialist Virology Centre	Public Health Wales Microbiology Cardiff	Catherine Moore et al	https://www.gisaid.org	2020-05-16	2020-04-09	Others	NAN	2020	4	High	?	NAN	-0.000507905	0.00118882	-0.000852013	0.00039425
Guangdong/20SF014/2020	0.0853332	0.0458369	0.185107	0.675247	0.179248	0.206721	0.795513	0.163984	0.00207004	0.0277856	29410	high	0	0	EPI_ISL_403934	?	2020-01-15	Asia	China	Guangdong	Shenzhen	Asia	China	Guangdong	genome	Human	B	L	Guangdong Provincial Center for Diseases Control and Prevention; Guangdong Provincial Public Health	Department of Microbiology, Guangdong Provincial Center for Diseases Control and Prevention	Min Kang et al	https://www.gisaid.org	2020-01-22	2020-01-15	Others	NAN	2020	1	High	63	NAN	-0.000683761	0.00109816	-0.000642479	0.00039442
Estonia/ChVir1985/2020	0.085433	0.0460166	0.18467	0.675234	0.179256	0.20659	0.795513	0.164638	0.00207004	0.0277856	29410	high	0	0	EPI_ISL_420067	?	2020-03-20	Europe	Estonia	Estonia	NAN	Europe	Estonia	Estonia	genome	Human	B.1	G	Health Board Laboratory of Communicable Diseases	Charit_ Universit__smedizin Berlin, Institute of Virology	Victor M Corman et al	https://www.gisaid.org	2020-04-04	2020-03-20	Others	NAN	2020	3	High	?	NAN	-0.000135538	0.00133872	-0.000879713	0.000394543
England/20104009002/2020	0.0853356	0.0460009	0.184905	0.675055	0.179127	0.206721	0.795513	0.164115	0.00207004	0.0277856	29410	high	0	0	EPI_ISL_417233	?	2020-03-02	Europe	United Kingdom	England	NAN	Europe	United Kingdom	England	genome	Human	B.1	G	Respiratory Virus Unit, Microbiology Services Colindale, Public Health England	Respiratory Virus Unit, Microbiology Services Colindale, Public Health England	Monica Galiano et al	https://www.gisaid.org	2020-03-25	2020-03-02	Others	NAN	2020	3	High	55	NAN	-0.000370809	0.00106748	-0.000721181	0.000394633
Iceland/103/2020	0.0853356	0.0460009	0.184905	0.675055	0.179127	0.206721	0.795513	0.164115	0.00207004	0.0277856	29410	high	0	0	EPI_ISL_417698	?	2020-03-10	Europe	Iceland	Reykjavik	NAN	Europe	Italy	Italy	genome	Human	B.1	G	The National University Hospital of Iceland	deCODE genetics	Daniel F Gudbjartsson et al	https://www.gisaid.org	2020-03-27	2020-03-10	Others	NAN	2020	3	High	50	NAN	-0.000370809	0.00106748	-0.000721181	0.000394633
England/20108003302/2020	0.0853356	0.0460009	0.184905	0.675055	0.179127	0.206721	0.795513	0.164115	0.00207004	0.0277856	29410	high	0	0	EPI_ISL_417248	?	2020-03-03	Europe	United Kingdom	England	NAN	Europe	United Kingdom	England	genome	Human	B.1	G	Respiratory Virus Unit, Microbiology Services Colindale, Public Health England	Respiratory Virus Unit, Microbiology Services Colindale, Public Health England	Monica Galiano et al	https://www.gisaid.org	2020-03-25	2020-03-03	Others	NAN	2020	3	High	58	NAN	-0.000370809	0.00106748	-0.000721181	0.000394633
England/BRIS-12F5A1/2020	0.0853356	0.0460009	0.184905	0.675055	0.179127	0.206721	0.795513	0.164115	0.00207004	0.0277856	29410	high	0	0	EPI_ISL_488219	?	2020-03-03	Europe	United Kingdom	England	NAN	Europe	United Kingdom	England	genome	Human	B.1	G	PHE South West Regional Laboratory, National Infection Service	Wellcome Sanger Institute for the COVID-19 Genomics UK Consortium	Stephanie Hutchings et al	https://www.gisaid.org	2020-07-14	2020-03-03	Others	NAN	2020	3	High	?	NAN	-0.000370809	0.00106748	-0.000721181	0.000394633
Netherlands/un-EMC-750/2020	0.0853356	0.0460009	0.184905	0.675055	0.179127	0.206721	0.795513	0.164115	0.00207004	0.0277856	29410	high	0	0	EPI_ISL_523506	?	2020-04-15	Europe	Netherlands	Netherlands	NAN	Europe	Netherlands	Netherlands	genome	Human	B.1	G	Dutch COVID-19 response team	Erasmus Medical Center	Bas Oude Munnink et al	https://www.gisaid.org	2020-08-26	2020-04-15	Others	NAN	2020	4	High	?	NAN	-0.000370809	0.00106748	-0.000721181	0.000394633
Netherlands/Utrecht_10022/2020	0.0853356	0.0460009	0.184905	0.675055	0.179127	0.206721	0.795513	0.164115	0.00207004	0.0277856	29410	high	0	0	EPI_ISL_454771	?	2020-03-23	Europe	Netherlands	Utrecht	NAN	Europe	Netherlands	Utrecht	genome	Human	B.1	G	Dutch COVID-19 response team	National Institute for Public Health and the Environment (RIVM)	Adam Meijer et al	https://www.gisaid.org	2020-05-29	2020-03-23	Others	NAN	2020	3	High	86	NAN	-0.000370809	0.00106748	-0.000721181	0.000394633
NewZealand/20VR1278/2020	0.0853356	0.0460009	0.184905	0.675055	0.179127	0.206721	0.795513	0.164115	0.00207004	0.0277856	29410	high	0	0	EPI_ISL_456203	?	2020-03-20	Oceania	New Zealand	Auckland	NAN	Oceania	New Zealand	Auckland	genome	Human	B.1	G	LabPLUS	Institute of Environmental Science and Research (ESR)	Matt Storey et al	https://www.gisaid.org	2020-06-02	2020-03-20	Others	NAN	2020	3	High	?	NAN	-0.000370809	0.00106748	-0.000721181	0.000394633
Iceland/69/2020	0.0853356	0.0460009	0.184905	0.675055	0.179127	0.206721	0.795513	0.164115	0.00207004	0.0277856	29410	high	0	0	EPI_ISL_417749	?	2020-03-08	Europe	Iceland	Reykjavik	NAN	Europe	Italy	Italy	genome	Human	B.1	G	The National University Hospital of Iceland	deCODE genetics	Daniel F Gudbjartsson et al	https://www.gisaid.org	2020-03-27	2020-03-08	Others	NAN	2020	3	High	59	NAN	-0.000370809	0.00106748	-0.000721181	0.000394633
England/BRIS-12F750/2020	0.0853356	0.0460009	0.184905	0.675055	0.179127	0.206721	0.795513	0.164115	0.00207004	0.0277856	29410	high	0	0	EPI_ISL_488349	?	2020-03-09	Europe	United Kingdom	England	NAN	Europe	United Kingdom	England	genome	Human	B.1	G	PHE South West Regional Laboratory, National Infection Service	Wellcome Sanger Institute for the COVID-19 Genomics UK Consortium	Stephanie Hutchings et al	https://www.gisaid.org	2020-07-14	2020-03-09	Others	NAN	2020	3	High	?	NAN	-0.000370809	0.00106748	-0.000721181	0.000394633
England/BRIS-12F617/2020	0.0853356	0.0460009	0.184905	0.675055	0.179127	0.206721	0.795513	0.164115	0.00207004	0.0277856	29410	high	0	0	EPI_ISL_488253	?	2020-03-06	Europe	United Kingdom	England	NAN	Europe	United Kingdom	England	genome	Human	B.1	G	PHE South West Regional Laboratory, National Infection Service	Wellcome Sanger Institute for the COVID-19 Genomics UK Consortium	Stephanie Hutchings et al	https://www.gisaid.org	2020-07-14	2020-03-06	Others	NAN	2020	3	High	?	NAN	-0.000370809	0.00106748	-0.000721181	0.000394633
Iceland/14/2020	0.0853356	0.0460009	0.184905	0.675055	0.179127	0.206721	0.795513	0.164115	0.00207004	0.0277856	29410	high	0	0	EPI_ISL_417736	?	2020-03-01	Europe	Iceland	Reykjavik	NAN	Europe	Italy	Italy	genome	Human	B.1	G	The National University Hospital of Iceland	deCODE genetics	Daniel F Gudbjartsson et al	https://www.gisaid.org	2020-03-27	2020-03-01	Others	NAN	2020	3	High	46	NAN	-0.000370809	0.00106748	-0.000721181	0.000394633
Netherlands/ZuidHolland_52/2020	0.0853356	0.0460009	0.184905	0.675055	0.179127	0.206721	0.795513	0.164115	0.00207004	0.0277856	29410	high	0	0	EPI_ISL_422920	?	2020-03-19	Europe	Netherlands	South Holland	NAN	Europe	Netherlands	South Holland	genome	Human	B.1	G	Dutch COVID-19 response team	Erasmus Medical Center	Bas Oude Munnink et al	https://www.gisaid.org	2020-04-11	2020-03-19	Others	NAN	2020	3	High	?	NAN	-0.000370809	0.00106748	-0.000721181	0.000394633
England/20110000706/2020	0.0853356	0.0460009	0.184905	0.675055	0.179127	0.206721	0.795513	0.164115	0.00207004	0.0277856	29410	high	0	0	EPI_ISL_417302	?	2020-03-05	Europe	United Kingdom	England	NAN	Europe	United Kingdom	England	genome	Human	B.1	G	Respiratory Virus Unit, Microbiology Services Colindale, Public Health England	Respiratory Virus Unit, Microbiology Services Colindale, Public Health England	Monica Galiano et al	https://www.gisaid.org	2020-03-25	2020-03-05	Others	NAN	2020	3	High	58	NAN	-0.000370809	0.00106748	-0.000721181	0.000394633
Portugal/PT0781/2020	0.0853356	0.0460009	0.184905	0.675055	0.179127	0.206721	0.795513	0.164115	0.00207004	0.0277856	29410	high	0	0	EPI_ISL_511040	?	2020-03-15	Europe	Portugal	Portugal	NAN	Europe	Portugal	Portugal	genome	Human	B.1	G	Instituto Nacional de Saude (INSA)	Instituto Nacional de Saude (INSA)	Borges et al et al	https://www.gisaid.org	2020-08-07	2020-03-15	Others	NAN	2020	3	High	?	NAN	-0.000370809	0.00106748	-0.000721181	0.000394633
Portugal/PT0013/2020	0.0853356	0.0460009	0.184905	0.675055	0.179127	0.206721	0.795513	0.164115	0.00207004	0.0277856	29410	high	0	0	EPI_ISL_417998	?	2020-03-08	Europe	Portugal	Portugal	NAN	Europe	Portugal	Portugal	genome	Human	B.1	G	Centro Hospital do Porto, E.P.E. - H. Geral de Santo Antonio	Instituto Nacional de Saude (INSA)	Guiomar et al et al	https://www.gisaid.org	2020-03-28	2020-03-08	Others	NAN	2020	3	High	?	NAN	-0.000370809	0.00106748	-0.000721181	0.000394633
Wales/PHWC-16095D/2020	0.0853356	0.0460009	0.184905	0.675055	0.179127	0.206721	0.795513	0.164115	0.00207004	0.0277856	29410	high	0	0	EPI_ISL_472997	?	2020-05-18	Europe	United Kingdom	Wales	NAN	Europe	United Kingdom	Wales	genome	Human	B.1	G	Wales Specialist Virology Centre Sequencing lab: Pathogen Genomics Unit	COVID-19 Genomics UK (COG-UK) Consortium	Catherine Moore et al	https://www.gisaid.org	2020-06-23	2020-05-18	Others	NAN	2020	5	High	?	NAN	-0.000370809	0.00106748	-0.000721181	0.000394633
Portugal/PT0303/2020	0.0853356	0.0460009	0.184905	0.675055	0.179127	0.206721	0.795513	0.164115	0.00207004	0.0277856	29410	high	0	0	EPI_ISL_454019	?	2020-03-14	Europe	Portugal	Portugal	NAN	Europe	Portugal	Portugal	genome	Human	B.1	G	unknown	Instituto Nacional de Saude (INSA)	Borges et al et al	https://www.gisaid.org	2020-05-28	2020-03-14	Others	NAN	2020	3	High	?	NAN	-0.000370809	0.00106748	-0.000721181	0.000394633
Portugal/PT0482/2020	0.0853356	0.0460009	0.184905	0.675055	0.179127	0.206721	0.795513	0.164115	0.00207004	0.0277856	29410	high	0	0	EPI_ISL_454206	?	2020-03-29	Europe	Portugal	Portugal	NAN	Europe	Portugal	Portugal	genome	Human	B.1	G	unknown	Instituto Nacional de Saude (INSA)	Borges et al et al	https://www.gisaid.org	2020-05-28	2020-03-29	Others	NAN	2020	3	High	?	NAN	-0.000370809	0.00106748	-0.000721181	0.000394633
Portugal/PT0293/2020	0.0853356	0.0460009	0.184905	0.675055	0.179127	0.206721	0.795513	0.164115	0.00207004	0.0277856	29410	high	0	0	EPI_ISL_454009	?	2020-03-12	Europe	Portugal	Portugal	NAN	Europe	Portugal	Portugal	genome	Human	B.1	G	unknown	Instituto Nacional de Saude (INSA)	Borges et al et al	https://www.gisaid.org	2020-05-28	2020-03-12	Others	NAN	2020	3	High	?	NAN	-0.000370809	0.00106748	-0.000721181	0.000394633
England/20110000606/2020	0.0853356	0.0460009	0.184905	0.675055	0.179127	0.206721	0.795513	0.164115	0.00207004	0.0277856	29410	high	0	0	EPI_ISL_417301	?	2020-03-06	Europe	United Kingdom	England	NAN	Europe	United Kingdom	England	genome	Human	B.1	G	Respiratory Virus Unit, Microbiology Services Colindale, Public Health England	Respiratory Virus Unit, Microbiology Services Colindale, Public Health England	Monica Galiano et al	https://www.gisaid.org	2020-03-25	2020-03-06	Others	NAN	2020	3	High	61	NAN	-0.000370809	0.00106748	-0.000721181	0.000394633
England/201060017/2020	0.0853356	0.0460009	0.184905	0.675055	0.179127	0.206721	0.795513	0.164115	0.00207004	0.0277856	29410	high	0	0	EPI_ISL_464362	?	2020-03-04	Europe	United Kingdom	England	NAN	Europe	United Kingdom	England	genome	Human	B.1	G	Respiratory Virus Unit, Microbiology Services Colindale, Public Health England	Respiratory Virus Unit, Microbiology Services Colindale, Public Health England	PHE Covid Sequencing Team et al	https://www.gisaid.org	2020-06-11	2020-03-04	Others	NAN	2020	3	High	47	NAN	-0.000370809	0.00106748	-0.000721181	0.000394633
Georgia/Tb/2020	0.0853356	0.0460009	0.184905	0.675055	0.179127	0.206721	0.795513	0.164115	0.00207004	0.0277856	29410	high	0	0	EPI_ISL_416482	?	2020-03-13	Asia	Georgia	Tbilisi	NAN	Asia	Georgia	Tbilisi	genome	Human	B.1	G	R. G. Lugar Center for Public Health Research, National Center for Disease Control and Public Health (NCDC) of Georgia.	R. G. Lugar Center for Public Health Research, National Center for Disease Control and Public Health (NCDC) of Georgia.	Adam Kotorashvili et al	https://www.gisaid.org	2020-03-22	2020-03-13	Others	NAN	2020	3	High	?	NAN	-0.000370809	0.00106748	-0.000721181	0.000394633
Portugal/PT0018/2020	0.0853356	0.0460009	0.184905	0.675055	0.179127	0.206721	0.795513	0.164115	0.00207004	0.0277856	29410	high	0	0	EPI_ISL_418003	?	2020-03-10	Europe	Portugal	Portugal	NAN	Europe	Portugal	Portugal	genome	Human	B.1	G	H Braga	Instituto Nacional de Saude (INSA)	Guiomar et al et al	https://www.gisaid.org	2020-03-28	2020-03-10	Others	NAN	2020	3	High	27	NAN	-0.000370809	0.00106748	-0.000721181	0.000394633
Portugal/PT0014/2020	0.0853356	0.0460009	0.184905	0.675055	0.179127	0.206721	0.795513	0.164115	0.00207004	0.0277856	29410	high	0	0	EPI_ISL_417999	?	2020-03-07	Europe	Portugal	Portugal	NAN	Europe	Portugal	Portugal	genome	Human	B.1	G	Centro Hospital do Porto, E.P.E. - H. Geral de Santo Antonio	Instituto Nacional de Saude (INSA)	Guiomar et al et al	https://www.gisaid.org	2020-03-28	2020-03-07	Others	NAN	2020	3	High	?	NAN	-0.000370809	0.00106748	-0.000721181	0.000394633
Portugal/PT0301/2020	0.0853356	0.0460009	0.184905	0.675055	0.179127	0.206721	0.795513	0.164115	0.00207004	0.0277856	29410	high	0	0	EPI_ISL_454017	?	2020-03-14	Europe	Portugal	Portugal	NAN	Europe	Portugal	Portugal	genome	Human	B.1	G	unknown	Instituto Nacional de Saude (INSA)	Borges et al et al	https://www.gisaid.org	2020-05-28	2020-03-14	Others	NAN	2020	3	High	?	NAN	-0.000370809	0.00106748	-0.000721181	0.000394633
England/OXON-B0667/2020	0.0853356	0.0460009	0.184905	0.675055	0.179127	0.206721	0.795513	0.164115	0.00207004	0.0277856	29410	high	0	0	EPI_ISL_478896	?	2020	Europe	United Kingdom	England	NAN	Europe	United Kingdom	England	genome	Human	B.1	G	Oxford Viromics, NDM, University of Oxford; Oxford University Hospitals; Basingstoke and North Hampshire Hospital	COVID-19 Genomics UK (COG-UK) Consortium	Tanya Golubchik et al	https://www.gisaid.org	2020-06-30	2020-06-30	Others	NAN	2020	6	High	?	NAN	-0.000370809	0.00106748	-0.000721181	0.000394633
England/EXET-136DAF/2020	0.0853356	0.0460009	0.184905	0.675055	0.179127	0.206721	0.795513	0.164115	0.00207004	0.0277856	29410	high	0	0	EPI_ISL_471924	?	2020-04-07	Europe	United Kingdom	England	NAN	Europe	United Kingdom	England	genome	Human	B.1	G	University of Exeter	COVID-19 Genomics UK (COG-UK) Consortium	Ben Temperton et al	https://www.gisaid.org	2020-06-23	2020-04-07	Others	NAN	2020	4	High	?	NAN	-0.000370809	0.00106748	-0.000721181	0.000394633
Australia/SAP433/2020	0.0853356	0.0460009	0.184905	0.675055	0.179127	0.206721	0.795513	0.164115	0.00207004	0.0277856	29410	high	0	0	EPI_ISL_508124	?	2020-03-18	Oceania	Australia	South Australia	NAN	Oceania	Australia	South Australia	genome	Human	B.1	G	SA Pathology	SA Pathology	Lex Leong et al	https://www.gisaid.org	2020-08-04	2020-03-18	Others	NAN	2020	3	High	?	NAN	-0.000370809	0.00106748	-0.000721181	0.000394633
Wales/PHWC-2B579/2020	0.0853356	0.0460009	0.184905	0.675055	0.179127	0.206721	0.795513	0.164115	0.00207004	0.0277856	29410	high	0	0	EPI_ISL_445727	?	2020-04-10	Europe	United Kingdom	Wales	NAN	Europe	United Kingdom	Wales	genome	Human	B.1	G	Wales Specialist Virology Centre	Public Health Wales Microbiology Cardiff	Catherine Moore et al	https://www.gisaid.org	2020-05-16	2020-04-10	Others	NAN	2020	4	High	?	NAN	-0.000370809	0.00106748	-0.000721181	0.000394633
Portugal/PT0256/2020	0.0853356	0.0460009	0.184905	0.675055	0.179127	0.206721	0.795513	0.164115	0.00207004	0.0277856	29410	high	0	0	EPI_ISL_453970	?	2020-04-03	Europe	Portugal	Portugal	NAN	Europe	Portugal	Portugal	genome	Human	B.1	G	unknown	Instituto Nacional de Saude (INSA)	Borges et al et al	https://www.gisaid.org	2020-05-28	2020-04-03	Others	NAN	2020	4	High	?	NAN	-0.000370809	0.00106748	-0.000721181	0.000394633
Portugal/PT0288/2020	0.0853356	0.0460009	0.184905	0.675055	0.179127	0.206721	0.795513	0.164115	0.00207004	0.0277856	29410	high	0	0	EPI_ISL_454004	?	2020-03-10	Europe	Portugal	Portugal	NAN	Europe	Portugal	Portugal	genome	Human	B.1	G	unknown	Instituto Nacional de Saude (INSA)	Borges et al et al	https://www.gisaid.org	2020-05-28	2020-03-10	Others	NAN	2020	3	High	?	NAN	-0.000370809	0.00106748	-0.000721181	0.000394633
India/GJ-GBRC42/2020	0.0853851	0.0460002	0.184923	0.675011	0.178948	0.206721	0.795513	0.164115	0.00207004	0.0277856	29410	high	0	0	EPI_ISL_444473	?	2020-04-29	Asia	India	Gujarat	Ahmedabad	Asia	India	Gujarat	genome	Human	B.1	G	B.J. Medical College and Civil hospital	Gujarat Biotechnology Research Centre	Zuber Saiyed et al	https://www.gisaid.org	2020-05-13	2020-04-29	Others	NAN	2020	4	High	34	NAN	-0.000384492	0.00101673	-0.000789264	0.000395296
Scotland/EDB2605/2020	0.085297	0.0458294	0.185041	0.675218	0.179268	0.206721	0.795513	0.164115	0.00207004	0.0277856	29410	high	0	0	EPI_ISL_439238	?	2020-04-25	Europe	United Kingdom	Scotland	NAN	Europe	United Kingdom	Scotland	genome	Human	B.1	G	Virology Department, Royal Infirmary of Edinburgh, NHS Lothian / School of Biological Sciences, University of Edinburgh / Institute of Genetics and Molecular Medicine, University of Edinburgh	COVID-19 Genomics UK (COG-UK) Consortium	McHugh M et al	https://www.gisaid.org	2020-05-12	2020-04-25	Others	NAN	2020	4	High	?	NAN	-0.000635082	0.00116394	-0.000609978	0.000399035
Singapore/469/2020	0.085352	0.0458399	0.185124	0.675169	0.179207	0.206721	0.795513	0.163984	0.00207004	0.0277856	29410	high	0	0	EPI_ISL_476795	?	2020-02-19	Asia	Singapore	Singapore	NAN	Asia	Singapore	Singapore	genome	Human	B	O	Department of Laboratory Medicine, Tan Tock Seng Hospital	Department of Laboratory Medicine, Tan Tock Seng Hospital	Chen YYC et al	https://www.gisaid.org	2020-06-26	2020-02-19	Others	NAN	2020	2	High	54	NAN	-0.000712544	0.00104962	-0.000673932	0.000400046
Wuhan/0126-C100/2020	0.085352	0.0458399	0.185124	0.675169	0.179207	0.206721	0.795513	0.163984	0.00207004	0.0277856	29410	high	0	0	EPI_ISL_493182	?	2020-01-26	Asia	China	Hubei	Wuhan	Asia	China	Hubei	genome	Human	B	O	National Virus Resource Center, Chinese Academy of Sciences, Wuhan 430071, China	Computational Virology Group, Center for Bacteria and Viruses Resources and Bioinformation, Wuhan Institute of Virology, Chinese Academy of Sciences__uhan 430071, China	Jianjun Chen et al	https://www.gisaid.org	2020-07-21	2020-01-26	Others	NAN	2020	1	High	?	NAN	-0.000712544	0.00104962	-0.000673932	0.000400046
Singapore/470/2020	0.085352	0.0458399	0.185124	0.675169	0.179207	0.206721	0.795513	0.163984	0.00207004	0.0277856	29410	high	0	0	EPI_ISL_477170	?	2020-02-16	Asia	Singapore	Singapore	NAN	Asia	Singapore	Singapore	genome	Human	B.1	GH	Department of Laboratory Medicine Tan Tock Seng Hospital	Department of Laboratory Medicine Tan Tock Seng Hospital	Chen YYC et al	https://www.gisaid.org	2020-06-29	2020-02-16	Others	NAN	2020	2	High	54	NAN	-0.000712544	0.00104962	-0.000673932	0.000400046
Sweden/20-50240/2020	0.0854403	0.045978	0.184655	0.675218	0.179271	0.20659	0.795513	0.164769	0.00207004	0.0277856	29410	high	0	0	EPI_ISL_455881	?	2020-03-07	Europe	Sweden	Stockholm	NAN	Europe	Sweden	Stockholm	genome	Human	B.1	G	Karolinska Universitetslaboratoriet	The Public Health Agency of Sweden	Anna-Malin Linde et al	https://www.gisaid.org	2020-06-01	2020-03-07	Others	NAN	2020	3	High	43	NAN	-0.000166726	0.00138554	-0.000891855	0.000400182
HongKong/HKU-908a/2020	0.0852805	0.0461589	0.184852	0.675292	0.179007	0.206851	0.795513	0.164376	0.00207004	0.0277856	29410	high	0	0	EPI_ISL_434569	?	2020-01-27	Asia	Hong Kong	Hong Kong	NAN	Asia	Hong Kong	Hong Kong	genome	Human	B	O	unknown	Microbiology	To et al	https://www.gisaid.org	2020-04-20	2020-01-27	Others	MT114418	2020	1	High	?	NAN	-8.84e-05	0.00103656	-0.00063999	0.000400622
HongKong/HKU-908b/2020	0.0852805	0.0461589	0.184852	0.675292	0.179007	0.206851	0.795513	0.164376	0.00207004	0.0277856	29410	high	0	0	EPI_ISL_434570	?	2020-01-29	Asia	Hong Kong	Hong Kong	NAN	Asia	Hong Kong	Hong Kong	genome	Human	B	O	unknown	Microbiology	To et al	https://www.gisaid.org	2020-04-20	2020-01-29	Others	MT114419	2020	1	High	?	NAN	-8.84e-05	0.00103656	-0.00063999	0.000400622
USA/CO-CDC-5607/2020	0.0853501	0.0460005	0.185125	0.675133	0.178969	0.206721	0.795513	0.163984	0.00207004	0.0277856	29410	high	0	0	EPI_ISL_452130	?	2020-03-07	North America	USA	Colorado	NAN	North America	USA	Colorado	genome	Human	B	L	CO Department of Public Health and Environment	Pathogen Discovery, Respiratory Viruses Branch, Division of Viral Diseases, Centers for Disease Control and Prevention	Jing Zhang et al	https://www.gisaid.org	2020-05-26	2020-03-07	Others	MT512430	2020	3	High	32	NAN	-0.000533443	0.00086555	-0.00068662	0.000400918
Scotland/EDB355/2020	0.0853838	0.0456364	0.18508	0.675118	0.179127	0.206721	0.795771	0.164115	0.00207004	0.0277856	29410	high	1	3.4e-05	EPI_ISL_425979	?	2020-03-29	Europe	United Kingdom	Scotland	NAN	Europe	United Kingdom	Scotland	genome	Human	B	L	Virology Department, Royal Infirmary of Edinburgh, NHS Lothian / School of Biological Sciences, University of Edinburgh / Institute of Genetics and Molecular Medicine, University of Edinburgh	COVID-19 Genomics UK (COG-UK) Consortium	McHugh M et al	https://www.gisaid.org	2020-04-14	2020-03-29	Others	NAN	2020	3	High	?	NAN	-0.000883117	0.00125477	-0.000717201	0.000403317
Scotland/CVR2319/2020	0.0853599	0.0460002	0.184933	0.675021	0.179089	0.206721	0.795513	0.164115	0.00207004	0.0277856	29410	high	0	0	EPI_ISL_477901	?	2020-04-13	Europe	United Kingdom	Scotland	NAN	Europe	United Kingdom	Scotland	genome	Human	B.1	G	West of Scotland Specialist Virology Centre, NHSGGC / MRC-University of Glasgow Centre for Virus Research	COVID-19 Genomics UK (COG-UK) Consortium	Ana da Silva Filipe et al	https://www.gisaid.org	2020-06-30	2020-04-13	Others	NAN	2020	4	High	?	NAN	-0.000403907	0.00102559	-0.000752339	0.00040347
Spain/MD-003676/2020	0.0855631	0.0461335	0.184876	0.675166	0.179204	0.206459	0.795513	0.164246	0.00207004	0.0277856	29410	high	0	0	EPI_ISL_467260	?	2020-04-02	Europe	Spain	Madrid	NAN	Europe	Spain	Madrid	genome	Human	B.1.5	G	Hospital General Universitario Gregorio Mara___n	SeqCOVID-SPAIN consortium/IBV(CSIC)	Laura P__ez-Lago et al	https://www.gisaid.org	2020-06-12	2020-04-02	Others	NAN	2020	4	High	49	NAN	-0.000233392	0.000999831	-0.00103036	0.000405317
Wales/PHWC-2ACDF/2020	0.0853657	0.0459833	0.185144	0.675302	0.179215	0.206721	0.795513	0.163984	0.00207004	0.0277856	29410	high	0	0	EPI_ISL_445691	?	2020-04-05	Europe	United Kingdom	Wales	NAN	Europe	United Kingdom	Wales	genome	Human	B.1.35	G	Wales Specialist Virology Centre	Public Health Wales Microbiology Cardiff	Catherine Moore et al	https://www.gisaid.org	2020-05-16	2020-04-05	Others	NAN	2020	4	High	?	NAN	-0.000560564	0.000938107	-0.000682701	0.000405813
Iceland/244/2020	0.0853587	0.0460016	0.184927	0.675008	0.178931	0.206721	0.795513	0.164115	0.00207004	0.0277856	29410	high	0	0	EPI_ISL_417572	?	2020-03-17	Europe	Iceland	Reykjavik	NAN	Europe	Iceland	Reykjavik	genome	Human	B.1	G	The National University Hospital of Iceland	deCODE genetics	Daniel F Gudbjartsson et al	https://www.gisaid.org	2020-03-27	2020-03-17	Others	NAN	2020	3	High	23	NAN	-0.000380944	0.00101104	-0.000753233	0.000410124
Scotland/CVR2537/2020	0.085422	0.0460849	0.184744	0.675114	0.178824	0.206721	0.795513	0.164507	0.00207004	0.0277856	29410	high	0	0	EPI_ISL_473513	?	2020-04-15	Europe	United Kingdom	Scotland	NAN	Europe	United Kingdom	Scotland	genome	Human	B.1.5	G	West of Scotland Specialist Virology Centre, NHSGGC / MRC-University of Glasgow Centre for Virus Research	COVID-19 Genomics UK (COG-UK) Consortium	Ana da Silva Filipe et al	https://www.gisaid.org	2020-06-23	2020-04-15	Others	NAN	2020	4	High	?	NAN	-0.00010776	0.00112689	-0.000868567	0.000410768
Portugal/PT0891/2020	0.0853572	0.0460251	0.18492	0.675014	0.178963	0.206721	0.795513	0.164115	0.00207004	0.0277856	29410	high	0	0	EPI_ISL_511149	?	2020-03-20	Europe	Portugal	Portugal	NAN	Europe	Portugal	Portugal	genome	Human	B.1	G	Instituto Nacional de Saude (INSA)	Instituto Nacional de Saude (INSA)	Borges et al et al	https://www.gisaid.org	2020-08-07	2020-03-20	Others	NAN	2020	3	High	?	NAN	-0.000352981	0.00100143	-0.000753797	0.000410835
Portugal/PT0032/2020	0.0853572	0.0460251	0.18492	0.675014	0.178963	0.206721	0.795513	0.164115	0.00207004	0.0277856	29410	high	0	0	EPI_ISL_418017	?	2020-03-16	Europe	Portugal	Portugal	NAN	Europe	Portugal	Portugal	genome	Human	B.1	G	CHMT	Instituto Nacional de Saude (INSA)	Guiomar et al et al	https://www.gisaid.org	2020-03-28	2020-03-16	Others	NAN	2020	3	High	45	NAN	-0.000352981	0.00100143	-0.000753797	0.000410835
Portugal/PT0892/2020	0.0853572	0.0460251	0.18492	0.675014	0.178963	0.206721	0.795513	0.164115	0.00207004	0.0277856	29410	high	0	0	EPI_ISL_511150	?	2020-03-20	Europe	Portugal	Portugal	NAN	Europe	Portugal	Portugal	genome	Human	B.1	G	Instituto Nacional de Saude (INSA)	Instituto Nacional de Saude (INSA)	Borges et al et al	https://www.gisaid.org	2020-08-07	2020-03-20	Others	NAN	2020	3	High	?	NAN	-0.000352981	0.00100143	-0.000753797	0.000410835
England/LOND-D38D1/2020	0.0854945	0.0459945	0.185195	0.675346	0.178805	0.20659	0.795513	0.163984	0.00207004	0.0277856	29410	high	0	0	EPI_ISL_441004	?	2020-04-02	Europe	United Kingdom	England	NAN	Europe	United Kingdom	England	genome	Human	B.1	G	University College London, Great Ormond Street Hospital for Children NHS Foundation Trust, Imperial College Healthcare NHS Trust	COVID-19 Genomics UK (COG-UK) Consortium	Sergi Castellano et al	https://www.gisaid.org	2020-05-12	2020-04-02	Others	NAN	2020	4	High	?	NAN	-0.000557656	0.000843877	-0.000840853	0.000411814
India/OR-ILSCV27713/2020	0.0853555	0.0460017	0.18488	0.675025	0.179142	0.206721	0.795513	0.164246	0.00207004	0.0277856	29410	high	0	0	EPI_ISL_481121	?	2020-05-21	Asia	India	Odisha	NAN	Asia	India	Odisha	genome	Human	B.1	G	Immunogenomics lab, Institute of Life Sciences, Bhubaneswar	Immunogenomics lab, Institute of Life Sciences, Bhubaneswar	Sunil Raghav et al	https://www.gisaid.org	2020-07-02	2020-05-21	Others	NAN	2020	5	High	50	NAN	-0.000359181	0.00108208	-0.000756788	0.000412164
Hangzhou/HZCDC6706/2020	0.0852757	0.0458595	0.185207	0.675296	0.17903	0.206851	0.795513	0.163984	0.00207004	0.0277856	29410	high	0	0	EPI_ISL_421222	?	2020-03-14	Asia	China	Zhejiang	Hangzhou	Asia	China	Zhejiang	genome	Human	B	O	Hangzhou Center for Diseases Control and Prevention	Hangzhou Center for Diseases Control and Prevention	Jun Li et al	https://www.gisaid.org	2020-04-07	2020-03-14	Others	NAN	2020	3	High	37	NAN	-0.000703923	0.000979327	-0.000539967	0.000412276
Australia/WA109/2020	0.085484	0.0459949	0.184638	0.675159	0.178759	0.20659	0.795513	0.164769	0.00207004	0.0277856	29406	high	0	0	EPI_ISL_512762	?	2020-03-20	Oceania	Australia	Western Australia	NAN	Oceania	Australia	Western Australia	genome	Human	B.1	G	PathWest Laboratory Medicine WA	PathWest Laboratory Medicine WA Microbial Surveillance Unit	PathWest Laboratory Medicine WA Microbial Surveillance Unit et al	https://www.gisaid.org	2020-08-12	2020-03-20	Others	NAN	2020	3	High	43	NAN	-9.47e-05	0.00131507	-0.000961657	0.000415098
Australia/WA108/2020	0.085484	0.0459949	0.184638	0.675159	0.178759	0.20659	0.795513	0.164769	0.00207004	0.0277856	29406	high	0	0	EPI_ISL_512761	?	2020-03-18	Oceania	Australia	Western Australia	NAN	Oceania	Australia	Western Australia	genome	Human	B.1	G	PathWest Laboratory Medicine WA	PathWest Laboratory Medicine WA Microbial Surveillance Unit	PathWest Laboratory Medicine WA Microbial Surveillance Unit et al	https://www.gisaid.org	2020-08-12	2020-03-18	Others	NAN	2020	3	High	36	NAN	-9.47e-05	0.00131507	-0.000961657	0.000415098
USA/CA-CDC-0139/2020	0.0853576	0.0458306	0.185133	0.675253	0.178727	0.206721	0.795513	0.163984	0.00207004	0.0277856	29410	high	0	0	EPI_ISL_447886	?	2020-03-23	North America	USA	California	NAN	North America	USA	California	genome	Human	B	L	unknown	Pathogen Discovery	Ying Tao et al	https://www.gisaid.org	2020-05-18	2020-03-23	Others	MT481992	2020	3	High	31	NAN	-0.000653971	0.00102889	-0.00066806	0.000416231
SaudiArabia/KAUST-JEDDAH755/2020	0.0852628	0.0458394	0.185145	0.675417	0.17918	0.206851	0.795513	0.163984	0.00207004	0.0277856	29410	high	0	0	EPI_ISL_512998	?	2020-04-02	Asia	Saudi Arabia	Jeddah	NAN	Asia	Saudi Arabia	Jeddah	genome	Human	B.1	G	Pathogen Genomics Lab King Abdullah University of Science and Technology(KAUST)	Pathogen Genomics Lab King Abdullah University of Science and Technology(KAUST)	Amit Kumar Subudhi et al	https://www.gisaid.org	2020-08-12	2020-04-02	Others	NAN	2020	4	High	59	NAN	-0.000656587	0.00110965	-0.000519285	0.000416524
USA/CA-ALSR-0525-IPL/2020	0.0853359	0.0458402	0.185198	0.675323	0.179194	0.206721	0.795513	0.163984	0.00207004	0.0277856	29410	high	0	0	EPI_ISL_483202	?	2020-04-10	North America	USA	California	Imperial County	North America	USA	California	genome	Human	B.1	G	UC San Diego Center for Advanced Laboratory Medicine	Andersen lab at Scripps Research	SEARCH Alliance San Diego with David Pride et al	https://www.gisaid.org	2020-07-07	2020-04-10	Others	NAN	2020	4	High	?	NAN	-0.000738579	0.00102574	-0.000618758	0.000417146
USA/CA-ALSR-0771-IPL/2020	0.0853359	0.0458402	0.185198	0.675323	0.179194	0.206721	0.795513	0.163984	0.00207004	0.0277856	29410	high	0	0	EPI_ISL_483347	?	2020-04-10	North America	USA	California	Imperial County	North America	USA	California	genome	Human	B.1	G	UC San Diego Center for Advanced Laboratory Medicine	Andersen lab at Scripps Research	SEARCH Alliance San Diego with David Pride et al	https://www.gisaid.org	2020-07-07	2020-04-10	Others	NAN	2020	4	High	?	NAN	-0.000738579	0.00102574	-0.000618758	0.000417146
USA/CA-CZB-2304/2020	0.085285	0.0459802	0.185017	0.675078	0.178877	0.206851	0.795513	0.164115	0.00207004	0.0277856	29410	high	0	0	EPI_ISL_513788	?	2020-05-13	North America	USA	California	Santa Clara County	North America	USA	California	genome	Human	B.19	L	County of Santa Clara Public Health Department	Chan-Zuckerberg Biohub	CZB Cliahub Consortium et al	https://www.gisaid.org	2020-08-13	2020-05-13	Others	NAN	2020	5	High	?	NAN	-0.000448299	0.000965652	-0.000625531	0.000419571
Netherlands/NA_347/2020	0.0853703	0.0460173	0.184909	0.675002	0.17891	0.206721	0.795513	0.164115	0.00207004	0.0277856	29410	high	0	0	EPI_ISL_455152	?	2020-04-05	Europe	Netherlands	Netherlands	NAN	Europe	Netherlands	Netherlands	genome	Human	B.1	G	Dutch COVID-19 response team	Erasmus Medical Center	Bas Oude Munnink et al	https://www.gisaid.org	2020-05-29	2020-04-05	Others	NAN	2020	4	High	?	NAN	-0.000349698	0.00100919	-0.000774388	0.000419576
England/OXON-B2717/2020	0.085357	0.0460015	0.184895	0.675078	0.178762	0.206721	0.795513	0.164246	0.00207004	0.0277856	29410	high	0	0	EPI_ISL_479170	?	2020-04-19	Europe	United Kingdom	England	NAN	Europe	United Kingdom	England	genome	Human	B.1	G	Oxford Viromics, NDM, University of Oxford; Oxford University Hospitals; Basingstoke and North Hampshire Hospital	COVID-19 Genomics UK (COG-UK) Consortium	Tanya Golubchik et al	https://www.gisaid.org	2020-06-30	2020-04-19	Others	NAN	2020	4	High	?	NAN	-0.000316201	0.00104675	-0.00074854	0.000419979
SouthAfrica/KRISP-K000649/2020	0.0857378	0.0460191	0.184698	0.675159	0.179167	0.206328	0.795513	0.164507	0.00207004	0.0277856	29410	high	0	0	EPI_ISL_509293	?	2020-07-13	Africa	South Africa	KwaZulu-Natal	Zululand	Africa	South Africa	KwaZulu-Natal	genome	Human	B.1.5	G	NHLS-IALCH	KRISP, KZN Research Innovation and Sequencing Platform	Giandhari J et al	https://www.gisaid.org	2020-08-05	2020-07-13	Others	NAN	2020	7	High	8	NAN	-0.000214911	0.00125815	-0.00129437	0.000420734
Luxembourg/LNS2913521/2020	0.0854397	0.045972	0.184908	0.675669	0.178793	0.20659	0.795513	0.164115	0.00207004	0.0277856	29410	high	0	0	EPI_ISL_429746	?	2020-03-26	Europe	Luxembourg	Luxembourg	NAN	Europe	Luxembourg	Luxembourg	genome	Human	B.1	G	Laboratoire National de Sante, Microbiology, Virology	Laboratoire National de Sante, Microbiology, Epidemiology and Microbial Genomics	Anke Wienecke-Baldacchino et al	https://www.gisaid.org	2020-04-24	2020-03-26	Others	NAN	2020	3	High	71	NAN	-0.000238655	0.00124106	-0.000784163	0.000421046
Portugal/PT1269/2020	0.085265	0.0458173	0.185174	0.675392	0.179155	0.206851	0.795513	0.163984	0.00207004	0.0277856	29410	high	0	0	EPI_ISL_511230	?	2020-03-19	Europe	Portugal	Portugal	NAN	Europe	Portugal	Portugal	genome	Human	B.1	G	Instituto Nacional de Saude (INSA) and Instituto Gulbenkian de Ciencia (IGC)	Instituto Nacional de Saude (INSA) and Instituto Gulbenkian de Ciencia (IGC)	Borges et al et al	https://www.gisaid.org	2020-08-07	2020-03-19	Others	NAN	2020	3	High	?	NAN	-0.00070764	0.00109222	-0.000517847	0.000421514
Wuhan/HB-WH4-197/2020	0.0853527	0.0458388	0.185132	0.675112	0.178813	0.206721	0.795513	0.163984	0.00207004	0.0277856	29410	high	0	0	EPI_ISL_454951	?	2020-03-25	Asia	China	Hubei	Wuhan	Asia	China	Hubei	genome	Human	B	L	Wuhan Chain Medical Labs (CMLabs)	State Key Laboratory of Biotherapy of Sichuan University	Baowen Du et al	https://www.gisaid.org	2020-05-29	2020-03-25	Others	NAN	2020	3	High	?	NAN	-0.000686824	0.000987482	-0.000679366	0.00042229
Netherlands/ZuidHolland_62/2020	0.0853181	0.04556	0.184831	0.675221	0.179233	0.206721	0.795771	0.164376	0.00207004	0.0277856	29410	high	0	0	EPI_ISL_422930	?	2020-03-23	Europe	Netherlands	South Holland	NAN	Europe	Netherlands	South Holland	genome	Human	B.1	G	Dutch COVID-19 response team	Erasmus Medical Center	Bas Oude Munnink et al	https://www.gisaid.org	2020-04-11	2020-03-23	Others	NAN	2020	3	High	?	NAN	-0.000713976	0.00161057	-0.000661068	0.000424437
Japan/PG-0114/2020	0.0853587	0.0458482	0.185144	0.675102	0.179167	0.206721	0.795513	0.163984	0.00207004	0.0277856	29410	high	0	0	EPI_ISL_479850	?	2020-02-13	Asia	Japan	Kanto	NAN	Asia	Japan	Kanto	genome	Human	B	O	Gunma Prefectural Institute of Public Health and Environmental Sciences	Pathogen Genomics Center, National Institute of Infectious Diseases	Tsuyoshi Sekizuka et al	https://www.gisaid.org	2020-07-01	2020-02-13	Others	NAN	2020	2	High	?	NAN	-0.000733468	0.000998244	-0.000687641	0.000424919
Portugal/PT0375/2020	0.0856589	0.0461322	0.185113	0.675243	0.179034	0.206328	0.795513	0.163984	0.00207004	0.0277856	29410	high	0	0	EPI_ISL_454091	?	2020-03-19	Europe	Portugal	Portugal	NAN	Europe	Portugal	Portugal	genome	Human	B.1.5	G	unknown	Instituto Nacional de Saude (INSA)	Borges et al et al	https://www.gisaid.org	2020-05-28	2020-03-19	Others	NAN	2020	3	High	?	NAN	-0.000424781	0.000774938	-0.00110219	0.000425123
Bahrein/BAH-02/2020	0.0857378	0.0458151	0.184824	0.674988	0.178952	0.206328	0.795513	0.164376	0.00207004	0.0277856	29410	high	0	0	EPI_ISL_483543	?	2020-03-11	Asia	Bahrain	Bahrain	NAN	Asia	Bahrain	Bahrain	genome	Human	B.4	O	Kingdom of Bahrein Ministry of Health	Erasmus Medical Center	Bas Oude Munnink et al	https://www.gisaid.org	2020-07-07	2020-03-11	Others	NAN	2020	3	High	?	NAN	-0.000544051	0.00125379	-0.00127489	0.00042545
Belarus/ChVir2073/2020	0.0854038	0.0460075	0.184551	0.675327	0.179194	0.206721	0.795513	0.165031	0.00207004	0.0277856	29410	high	0	0	EPI_ISL_419693	?	2020-03-20	Europe	Belarus	Belarus	NAN	Europe	Belarus	Belarus	genome	Human	B.1	G	The Republican Research and Practical Center for Epidemiology and Microbiology	Charit_ Universit__smedizin Berlin, Institute of Virology	Victor M Corman et al	https://www.gisaid.org	2020-04-03	2020-03-20	Others	NAN	2020	3	High	?	NAN	-4.23e-06	0.00148587	-0.000852383	0.000425977
USA/WI-UW-228/2020	0.0853218	0.0461014	0.184866	0.675286	0.179271	0.206721	0.795513	0.164376	0.00207004	0.0277856	29410	high	0	0	EPI_ISL_428324	?	2020-03-26	North America	USA	Wisconsin	Milwaukee County	North America	USA	Wisconsin	genome	Human	B	L	University of Wisconsin-Madison AIDS Vaccine Research Laboratories	University of Wisconsin-Madison AIDS Vaccine Research Laboratories	Gage Moreno et al	https://www.gisaid.org	2020-04-20	2020-03-26	Others	NAN	2020	3	High	?	NAN	-0.000196953	0.0010984	-0.000690077	0.000426867
Wuhan/HB-WH2-169/2020	0.0854114	0.0454274	0.184879	0.675349	0.179096	0.206721	0.795771	0.164246	0.00207004	0.0277856	29410	high	0	0	EPI_ISL_454935	?	2020-02-11	Asia	China	Hubei	Wuhan	Asia	China	Hubei	genome	Human	B	L	Wuhan Chain Medical Labs (CMLabs)	State Key Laboratory of Biotherapy of Sichuan University	Baowen Du et al	https://www.gisaid.org	2020-05-29	2020-02-11	Others	NAN	2020	2	High	?	NAN	-0.000859015	0.00170706	-0.000751959	0.000428109
Kuwait/KU17/2020	0.085342	0.0461175	0.185001	0.675373	0.179241	0.206721	0.795513	0.164115	0.00207004	0.0277856	29410	high	0	0	EPI_ISL_416542	?	2020-03-02	Asia	Kuwait	Kuwait	Dasman	Asia	Kuwait	Kuwait	genome	Human	B.4	O	Dasman Diabetes Institute	Dasman Diabetes Institute	Fahd Al-Mulla et al	https://www.gisaid.org	2020-03-23	2020-03-02	Others	NAN	2020	3	High	?	NAN	-0.000281461	0.000976942	-0.000680681	0.000428853
Sichuan/SC-WCH-082/2020	0.0853874	0.0457561	0.18526	0.675448	0.178989	0.206721	0.795513	0.163984	0.00207004	0.0277856	29410	high	0	0	EPI_ISL_451374	?	2020-01-31	Asia	China	Sichuan	NAN	Asia	China	Sichuan	genome	Human	B	L	West China Hospital of Sichuan University	State Key Laboratory of Biotherapy of Sichuan University	Baowen Du et al	https://www.gisaid.org	2020-05-24	2020-01-31	Others	NAN	2020	1	High	49	NAN	-0.000833296	0.00105946	-0.000654108	0.00042888
Hangzhou/ZJU-03/2020	0.0853501	0.045879	0.185121	0.675169	0.178745	0.206721	0.795513	0.163984	0.00207004	0.0277856	29410	high	0	0	EPI_ISL_416044	?	2020-01-25	Asia	China	Zhejiang	Hangzhou	Asia	China	Zhejiang	genome	Human	B	L	State Key Laboratory for Diagnosis and Treatment of Infectious Diseases, National Clinical Research Center for Infectious Diseases, First Affiliated Hospital, Zhejiang University School of Medicine, Hangzhou, China 310003	State Key Laboratory for Diagnosis and Treatment of Infectious Diseases, National Clinical Research Center for Infectious Diseases, First Affiliated Hospital, Zhejiang University School of Medicine, Hangzhou, China 310003	Hangping Yao et al	https://www.gisaid.org	2020-03-20	2020-01-25	Others	NAN	2020	1	High	32	NAN	-0.000615929	0.000971006	-0.000673749	0.00042889
India/WB-S14/2020	0.0852976	0.0460313	0.184872	0.675658	0.178991	0.206721	0.795513	0.164246	0.00207004	0.0277856	29410	high	4	0.000136008	EPI_ISL_455644	?	2020-04-02	Asia	India	West Bengal	East Medinipur	Asia	India	West Bengal	genome	Human	B.1	G	ICMR-National Institute of Cholera and Enteric Diseases	National Institute of Biomedical Genomics	Arindam Maitra et al	https://www.gisaid.org	2020-06-01	2020-04-02	Others	NAN	2020	4	High	49	NAN	-0.000150613	0.00124504	-0.000605615	0.000430489
England/LIVE-A6233/2020	0.0854304	0.0458209	0.185179	0.675357	0.178707	0.20659	0.795513	0.163984	0.00207004	0.0277856	29410	high	0	0	EPI_ISL_499695	?	2020-03-21	Europe	United Kingdom	England	NAN	Europe	United Kingdom	England	genome	Human	B.1	G	Liverpool Clinical Laboratories	COVID-19 Genomics UK (COG-UK) Consortium	Sam Haldenby et al	https://www.gisaid.org	2020-07-28	2020-03-21	Others	NAN	2020	3	High	?	NAN	-0.000690725	0.00101889	-0.00074358	0.000432512
Portugal/PT1501/2020	0.0853361	0.0460003	0.184912	0.675031	0.178817	0.206721	0.795513	0.164115	0.00207004	0.0277856	29410	high	0	0	EPI_ISL_511460	?	2020-03-15	Europe	Portugal	Portugal	NAN	Europe	Portugal	Portugal	genome	Human	B.1	G	Instituto Nacional de Saude (INSA)	Instituto Nacional de Saude (INSA)	Borges et al et al	https://www.gisaid.org	2020-08-07	2020-03-15	Others	NAN	2020	3	High	?	NAN	-0.000345862	0.00102445	-0.000722681	0.000433074
Nepal/61/2020	0.085351	0.0458405	0.185149	0.675147	0.179224	0.206721	0.795513	0.163984	0.00207004	0.0277856	29410	high	0	0	EPI_ISL_410301	MT072688	2020-01-13	Asia	Nepal	Kathmandu	Kathmandu	Asia	China	Hubei	genome	Human	B	L	National Influenza Centre, National Public Health Laboratory, Kathmandu, Nepal	The University of Hong Kong	Ranjit Sah et al	https://www.gisaid.org	2020-02-14	2020-01-13	Others	MT072688	2020	1	High	32	NAN	-0.00074068	0.00102053	-0.000670416	0.00043384
Wales/PHWC-163A93/2020	0.085122	0.0458335	0.184699	0.675379	0.179105	0.207374	0.795513	0.164507	0.00207004	0.0277856	29410	high	0	0	EPI_ISL_474036	?	2020-05-12	Europe	United Kingdom	Wales	NAN	Europe	United Kingdom	Wales	genome	Human	B.1.5.9	G	Originating lab: Wales Specialist Virology Centre Sequencing lab: Pathogen Genomics Unit	COVID-19 Genomics UK (COG-UK) Consortium	Catherine Moore et al	https://www.gisaid.org	2020-06-23	2020-05-12	Others	NAN	2020	5	High	?	NAN	-0.000240663	0.00153151	-0.000423254	0.000437533
Wales/PHWC-15E61F/2020	0.085122	0.0458335	0.184699	0.675379	0.179105	0.207374	0.795513	0.164507	0.00207004	0.0277856	29410	high	0	0	EPI_ISL_472823	?	2020-05-15	Europe	United Kingdom	Wales	NAN	Europe	United Kingdom	Wales	genome	Human	B.1.5.9	G	Wales Specialist Virology Centre Sequencing lab: Pathogen Genomics Unit	COVID-19 Genomics UK (COG-UK) Consortium	Catherine Moore et al	https://www.gisaid.org	2020-06-23	2020-05-15	Others	NAN	2020	5	High	?	NAN	-0.000240663	0.00153151	-0.000423254	0.000437533
Wales/PHWC-15D874/2020	0.085122	0.0458335	0.184699	0.675379	0.179105	0.207374	0.795513	0.164507	0.00207004	0.0277856	29410	high	0	0	EPI_ISL_472746	?	2020-05-15	Europe	United Kingdom	Wales	NAN	Europe	United Kingdom	Wales	genome	Human	B.1.5.9	G	Wales Specialist Virology Centre Sequencing lab: Pathogen Genomics Unit	COVID-19 Genomics UK (COG-UK) Consortium	Catherine Moore et al	https://www.gisaid.org	2020-06-23	2020-05-15	Others	NAN	2020	5	High	?	NAN	-0.000240663	0.00153151	-0.000423254	0.000437533
Spain/Barcelona_VH7924/2020	0.0854333	0.0460863	0.185089	0.675154	0.1788	0.20659	0.795513	0.164115	0.00207004	0.0277856	29410	high	0	0	EPI_ISL_450337	?	2020-03-25	Europe	Spain	Catalunya	NAN	Europe	Spain	Catalunya	genome	Human	B.1.5	G	Hospital Universitari Vall d'Hebron - Vall d'Hebron Institut de Recerca	Hospital Universitari Vall d'Hebron	Cristina Andr__ et al	https://www.gisaid.org	2020-05-20	2020-03-25	Others	NAN	2020	3	High	51	NAN	-0.000404527	0.000804803	-0.000809516	0.000437838
Scotland/CVR2240/2020	0.0853287	0.0459901	0.184819	0.675614	0.179239	0.206721	0.795513	0.164376	0.00207004	0.0277856	29410	high	0	0	EPI_ISL_477881	?	2020-04-12	Europe	United Kingdom	Scotland	NAN	Europe	United Kingdom	Scotland	genome	Human	B.1	G	West of Scotland Specialist Virology Centre, NHSGGC / MRC-University of Glasgow Centre for Virus Research	COVID-19 Genomics UK (COG-UK) Consortium	Ana da Silva Filipe et al	https://www.gisaid.org	2020-06-30	2020-04-12	Others	NAN	2020	4	High	?	NAN	-0.000187897	0.00134375	-0.000661211	0.000438486
Scotland/CVR2495/2020	0.0853287	0.0459901	0.184819	0.675614	0.179239	0.206721	0.795513	0.164376	0.00207004	0.0277856	29410	high	0	0	EPI_ISL_477956	?	2020-04-15	Europe	United Kingdom	Scotland	NAN	Europe	United Kingdom	Scotland	genome	Human	B.1	G	West of Scotland Specialist Virology Centre, NHSGGC / MRC-University of Glasgow Centre for Virus Research	COVID-19 Genomics UK (COG-UK) Consortium	Ana da Silva Filipe et al	https://www.gisaid.org	2020-06-30	2020-04-15	Others	NAN	2020	4	High	?	NAN	-0.000187897	0.00134375	-0.000661211	0.000438486
Singapore/172/2020	0.0853948	0.0461612	0.184685	0.675484	0.178869	0.206721	0.795513	0.164507	0.00207004	0.0277856	29410	high	2	6.8e-05	EPI_ISL_462290	?	2020-03-19	Asia	Singapore	Singapore	NAN	Asia	Singapore	Singapore	genome	Human	B.1.5	G	National Public Health Laboratory, National Centre for Infectious Diseases	National Public Health Laboratory, National Centre for Infectious Diseases	Mak TM et al	https://www.gisaid.org	2020-06-08	2020-03-19	Others	NAN	2020	3	High	21	NAN	0.000104213	0.00123152	-0.000804493	0.000439834
Australia/NSW39/2020	0.0852067	0.0459905	0.184949	0.675264	0.178742	0.206982	0.795513	0.164115	0.00207004	0.0277856	29409	high	0	0	EPI_ISL_417397	?	2020-03-11	Oceania	Australia	New South Wales	Sydney	Oceania	Australia	New South Wales	genome	Human	B.1	G	Centre for Infectious Diseases and Microbiology Public Health	NSW Health Pathology - Institute of Clinical Pathology and Medical Research; Westmead Hospital; University of Sydney	Maddocks S et al	https://www.gisaid.org	2020-03-25	2020-03-11	Others	NAN	2020	3	High	30	NAN	-0.000305544	0.0010703	-0.000511455	0.000440486
USA/CA-SCCPHD-UC133/2020	0.0852716	0.0461093	0.185092	0.675221	0.179025	0.206851	0.795513	0.164115	0.00207004	0.0277856	29410	high	0	0	EPI_ISL_435612	?	2020-03-07	North America	USA	California	Santa Clara County	North America	USA	California	genome	Human	B	L	Santa Clara County Public Health Department	Chiu Laboratory, University of California, San Francisco	Xianding Deng et al	https://www.gisaid.org	2020-05-05	2020-03-07	Others	NAN	2020	3	High	?	NAN	-0.000368989	0.000833837	-0.000584625	0.000442034
Finland/12A55SVI/2020	0.0853584	0.0460034	0.184883	0.675158	0.178664	0.206721	0.795513	0.164246	0.00207004	0.0277856	29410	high	0	0	EPI_ISL_481544	?	2020-04-12	Europe	Finland	Uusimaa	NAN	Europe	Finland	Uusimaa	genome	Human	B.1	G	Department of Virology and Immunology, University of Helsinki and Helsinki University Hospital, Huslab Finland	Department of Virology, Faculty of Medicine, University of Helsinki, Helsinki, Finland	Teemu Smura et al	https://www.gisaid.org	2020-07-03	2020-04-12	Others	NAN	2020	4	High	90	NAN	-0.000273773	0.00107144	-0.000743092	0.000444122
USA/CA-ALSR-1522/2020	0.0852638	0.0460228	0.185169	0.675367	0.178882	0.206851	0.795513	0.163984	0.00207004	0.0277856	29410	high	0	0	EPI_ISL_494641	?	2020-05-03	North America	USA	California	San Diego	North America	USA	California	genome	Human	B.1	G	Scripps Medical Laboratory	Andersen lab at Scripps Research	SEARCH Alliance San Diego with Michael Quigley et al	https://www.gisaid.org	2020-07-22	2020-05-03	Others	NAN	2020	5	High	?	NAN	-0.000472324	0.000871795	-0.000534446	0.000446261
Russia/Moscow-71604/2020	0.085331	0.0459576	0.185042	0.675056	0.179208	0.206721	0.795513	0.164115	0.00207004	0.0277856	29410	high	0	0	EPI_ISL_428876	?	2020-03-19	Europe	Russia	Moscow Region	NAN	Europe	Russia	Moscow Region	genome	Human	B.1	G	State Research Center of Virology and Biotechnology VECTOR, Department of Collection of Microorganisms	State Research Center of Virology and Biotechnology VECTOR, Department of Collection of Microorganisms	Sergey A. Bodnev et al	https://www.gisaid.org	2020-04-22	2020-03-19	Others	NAN	2020	3	High	27	NAN	-0.000544777	0.000985495	-0.000684199	0.000446266
USA/MN-MDH-1549/2020	0.0854345	0.0458632	0.1852	0.675092	0.17916	0.20659	0.795513	0.163984	0.00207004	0.0277856		high	0	0	EPI_ISL_527614	?	2020-08-03	North America	USA	Minnesota		North America	USA	Minnesota	genome	Human	B.1	G	Minnesota Department of Health, Public Health Laboratory	Minnesota Department of Health, Public Health Laboratory	Matt Plumb et al	https://www.gisaid.org	2020-09-04	2020-08-03	Others		2020	8	High	?	?	-0.000782642	0.000922085	-0.000780915	0.000448126
USA/MN-MDH-1537/2020	0.0854345	0.0458632	0.1852	0.675092	0.17916	0.20659	0.795513	0.163984	0.00207004	0.0277856		high	0	0	EPI_ISL_527602	?	2020-08-03	North America	USA	Minnesota		North America	USA	Minnesota	genome	Human	B.1	G	Minnesota Department of Health, Public Health Laboratory	Minnesota Department of Health, Public Health Laboratory	Matt Plumb et al	https://www.gisaid.org	2020-09-04	2020-08-03	Others		2020	8	High	?	?	-0.000782642	0.000922085	-0.000780915	0.000448126
Belgium/ULG-10178/2020	0.08536	0.0460023	0.184917	0.675017	0.178782	0.206721	0.795513	0.164115	0.00207004	0.0277856	29410	high	0	0	EPI_ISL_455966	?	2020-05-09	Europe	Belgium	Li__e	NAN	Europe	Belgium	Li__e	genome	Human	B.1	G	Department of Clinical Microbiology	GIGA Medical Genomics	Keith Durkin et al	https://www.gisaid.org	2020-06-01	2020-05-09	Others	NAN	2020	5	High	71	NAN	-0.000351754	0.00100811	-0.000755635	0.000451244
Belgium/ULG-10177/2020	0.08536	0.0460023	0.184917	0.675017	0.178782	0.206721	0.795513	0.164115	0.00207004	0.0277856	29410	high	0	0	EPI_ISL_455965	?	2020-05-09	Europe	Belgium	Li__e	NAN	Europe	Belgium	Li__e	genome	Human	B.1	G	Department of Clinical Microbiology	GIGA Medical Genomics	Keith Durkin et al	https://www.gisaid.org	2020-06-01	2020-05-09	Others	NAN	2020	5	High	74	NAN	-0.000351754	0.00100811	-0.000755635	0.000451244
India/MH-NCCS-NR342/2020	0.0853611	0.046002	0.184924	0.67502	0.178773	0.206721	0.795513	0.164115	0.00207004	0.0277856	29410	high	0	0	EPI_ISL_496586	?	2020-05-03	Asia	India	Maharashtra	NAN	Asia	India	Maharashtra	genome	Human	B.1	G	National Centre For Cell Science	National Centre For Cell Science	Dhiraj Paul et al	https://www.gisaid.org	2020-07-24	2020-05-03	Others	NAN	2020	5	High	42	NAN	-0.000356272	0.00100205	-0.000755417	0.000454308
Italy/APU-UniMI-141PT/2020	0.0853729	0.0459487	0.185025	0.674964	0.178897	0.206721	0.795513	0.164115	0.00207004	0.0277856	29410	high	0	0	EPI_ISL_525555	?	2020-04-07	Europe	Italy	Apulia	Lecce	Europe	Italy	Apulia	genome	Human	B.1	G	Istituto Zooprofilattico Sperimentale Puglia e Basilicata; Dipartimento di Bioscienze, Biotecnologie e Biofarmaceutica dell__niversit_ degli Studi di Bari __.Moro_; Istituto di Biomembrane. Bioenergetica e Biotecnologie Molecolari del Consiglio Nazionale delle Ricerche di Bari	Beaconlab (Bioinformatics, Evolution and Comparative Genomics lab), Dept of Biosciences, University on Milan	Parisi A. et al	https://www.gisaid.org	2020-08-31	2020-04-07	Others	NAN	2020	8	High	52	Male	-0.000529077	0.000949055	-0.00075414	0.000454387
England/LOND-D6D75/2020	0.0853589	0.0459303	0.18492	0.675007	0.178751	0.206721	0.795513	0.164115	0.00207004	0.0277856	29410	high	0	0	EPI_ISL_478430	?	2020-04-01	Europe	United Kingdom	England	NAN	Europe	United Kingdom	England	genome	Human	B.1	G	University College London, Great Ormond Street Hospital for Children NHS Foundation Trust, Imperial College Healthcare NHS Trust	COVID-19 Genomics UK (COG-UK) Consortium	Sergi Castellano et al	https://www.gisaid.org	2020-06-30	2020-04-01	Others	NAN	2020	4	High	?	NAN	-0.000424884	0.00106556	-0.00074949	0.000454738
Oman/B-2106/2020	0.0853643	0.0457962	0.185193	0.675113	0.178824	0.206721	0.795513	0.163984	0.00207004	0.0277856	29410	high	0	0	EPI_ISL_525424	?	2020-04-21	Asia	Oman	South Batinah	Nakhal	Asia	Oman	South Batinah	genome	Human	B.1.1.27	O	Oman-National Influenza Center	Biotechnology & OMICs Laboratory	Samira Al-Mahruqi et al	https://www.gisaid.org	2020-08-29	2020-04-21	Others	NAN	2020	8	High	?	Male	-0.00078686	0.000969021	-0.000679614	0.000456045
USA/WI-UW-106/2020	0.0853588	0.0460099	0.184921	0.67502	0.178773	0.206721	0.795513	0.164115	0.00207004	0.0277856	29410	high	0	0	EPI_ISL_425163	?	2020-03-30	North America	USA	Wisconsin	Dane County	North America	USA	Wisconsin	genome	Human	B.1	G	University of Wisconsin-Madison AIDS Vaccine Research Laboratories	University of Wisconsin-Madison AIDS Vaccine Research Laboratories	Gage Moreno et al	https://www.gisaid.org	2020-04-14	2020-03-30	Others	NAN	2020	3	High	?	NAN	-0.00034608	0.000997003	-0.000753459	0.00045792
USA/CA-ALSR-0538-SAN/2020	0.0852714	0.0458935	0.185238	0.675262	0.179099	0.206851	0.795513	0.163984	0.00207004	0.0277856	29410	high	0	0	EPI_ISL_483210	?	2020-04-29	North America	USA	California	San Diego	North America	USA	California	genome	Human	B.1	G	UC San Diego Center for Advanced Laboratory Medicine	Andersen lab at Scripps Research	SEARCH Alliance San Diego with David Pride et al	https://www.gisaid.org	2020-07-07	2020-04-29	Others	NAN	2020	4	High	?	NAN	-0.000713464	0.000914339	-0.000534774	0.000458084
USA/CA-ALSR-0531-SAN/2020	0.0852714	0.0458935	0.185238	0.675262	0.179099	0.206851	0.795513	0.163984	0.00207004	0.0277856	29410	high	0	0	EPI_ISL_483205	?	2020-04-29	North America	USA	California	San Diego	North America	USA	California	genome	Human	B.1	G	UC San Diego Center for Advanced Laboratory Medicine	Andersen lab at Scripps Research	SEARCH Alliance San Diego with David Pride et al	https://www.gisaid.org	2020-07-07	2020-04-29	Others	NAN	2020	4	High	?	NAN	-0.000713464	0.000914339	-0.000534774	0.000458084
USA/CA-ALSR-0732-SAN/2020	0.0852714	0.0458935	0.185238	0.675262	0.179099	0.206851	0.795513	0.163984	0.00207004	0.0277856	29410	high	0	0	EPI_ISL_483330	?	2020-04-29	North America	USA	California	San Diego	North America	USA	California	genome	Human	B.1	G	UC San Diego Center for Advanced Laboratory Medicine	Andersen lab at Scripps Research	SEARCH Alliance San Diego with David Pride et al	https://www.gisaid.org	2020-07-07	2020-04-29	Others	NAN	2020	4	High	?	NAN	-0.000713464	0.000914339	-0.000534774	0.000458084
Luxembourg/LNS2128808/2020	0.0853589	0.0458968	0.184914	0.675021	0.179288	0.206721	0.795513	0.164115	0.00207004	0.0277856	29410	high	0	0	EPI_ISL_417530	?	2020-03-18	Europe	Luxembourg	Luxembourg	NAN	Europe	Luxembourg	Luxembourg	genome	Human	B.1	G	Laboratoire Nationale de Sant_, Microbiology, Virology	Laboratoire Nationale de Sant_, Microbiology, Epidemiology and Microbial Genomics	Anke Wienecke-Baldacchino et al	https://www.gisaid.org	2020-03-27	2020-03-18	Others	NAN	2020	3	High	82	NAN	-0.000513061	0.00115936	-0.000747753	0.00046065
England/LOND-12613F0/2020	0.0853573	0.0459951	0.184743	0.675083	0.178715	0.206721	0.795513	0.164507	0.00207004	0.0277856	29410	high	0	0	EPI_ISL_524690	?	2020-04-02	Europe	United Kingdom	England	NAN	Europe	United Kingdom	England	genome	Human	B.1	G	North West London Pathology, Imperial College Healthcare NHS Trust	Wellcome Sanger Institute for the COVID-19 Genomics UK Consortium	Ling Li et al	https://www.gisaid.org	2020-08-28	2020-04-02	Others	NAN	2020	8	High	?	?	-0.000179913	0.00119495	-0.000778414	0.000461155
England/LOND-D52A4/2020	0.0853573	0.0459951	0.184743	0.675083	0.178715	0.206721	0.795513	0.164507	0.00207004	0.0277856	29410	high	0	0	EPI_ISL_444204	?	2020-04-15	Europe	United Kingdom	England	NAN	Europe	United Kingdom	England	genome	Human	B.1	G	University College London, Great Ormond Street Hospital for Children NHS Foundation Trust, Imperial College Healthcare NHS Trust	COVID-19 Genomics UK (COG-UK) Consortium	Sergi Castellano et al	https://www.gisaid.org	2020-05-13	2020-04-15	Others	NAN	2020	4	High	?	NAN	-0.000179913	0.00119495	-0.000778414	0.000461155
England/LOND-D50E6/2020	0.0853573	0.0459951	0.184743	0.675083	0.178715	0.206721	0.795513	0.164507	0.00207004	0.0277856	29410	high	0	0	EPI_ISL_444201	?	2020-04-15	Europe	United Kingdom	England	NAN	Europe	United Kingdom	England	genome	Human	B.1	G	University College London, Great Ormond Street Hospital for Children NHS Foundation Trust, Imperial College Healthcare NHS Trust	COVID-19 Genomics UK (COG-UK) Consortium	Sergi Castellano et al	https://www.gisaid.org	2020-05-13	2020-04-15	Others	NAN	2020	4	High	?	NAN	-0.000179913	0.00119495	-0.000778414	0.000461155
England/LOND-1260986/2020	0.0853573	0.0459951	0.184743	0.675083	0.178715	0.206721	0.795513	0.164507	0.00207004	0.0277856	29410	high	0	0	EPI_ISL_516832	?	2020-04-04	Europe	United Kingdom	England	NAN	Europe	United Kingdom	England	genome	Human	B.1	G	North West London Pathology, Imperial College Healthcare NHS Trust	Wellcome Sanger Institute for the COVID-19 Genomics UK Consortium	Ling Li et al	https://www.gisaid.org	2020-08-24	2020-04-04	Others	NAN	2020	4	High	?	NAN	-0.000179913	0.00119495	-0.000778414	0.000461155
England/LOND-D55E7/2020	0.0853573	0.0459951	0.184743	0.675083	0.178715	0.206721	0.795513	0.164507	0.00207004	0.0277856	29410	high	0	0	EPI_ISL_449703	?	2020-04-16	Europe	United Kingdom	England	NAN	Europe	United Kingdom	England	genome	Human	B.1	G	University College London, Great Ormond Street Hospital for Children NHS Foundation Trust, Imperial College Healthcare NHS Trust	COVID-19 Genomics UK (COG-UK) Consortium	Sergi Castellano et al	https://www.gisaid.org	2020-05-19	2020-04-16	Others	NAN	2020	4	High	?	NAN	-0.000179913	0.00119495	-0.000778414	0.000461155
England/LOND-126079B/2020	0.0853573	0.0459951	0.184743	0.675083	0.178715	0.206721	0.795513	0.164507	0.00207004	0.0277856	29410	high	0	0	EPI_ISL_524710	?	2020-04-05	Europe	United Kingdom	England	NAN	Europe	United Kingdom	England	genome	Human	B.1	G	North West London Pathology, Imperial College Healthcare NHS Trust	Wellcome Sanger Institute for the COVID-19 Genomics UK Consortium	Ling Li et al	https://www.gisaid.org	2020-08-28	2020-04-05	Others	NAN	2020	8	High	?	?	-0.000179913	0.00119495	-0.000778414	0.000461155
Spain/MD-HLP-40/2020	0.0853688	0.0461203	0.184717	0.675062	0.179104	0.206721	0.795513	0.164507	0.00207004	0.0277856		high	0	0	EPI_ISL_530044	?	2020-04-12	Europe	Spain	Madrid		Europe	Spain	Madrid	genome	Human	B.1.5	G	Hospital Universitario La Paz	Hospital Universitario La Paz	Elias Dahdouh et al	https://www.gisaid.org	2020-09-10	2020-04-12	Others		2020	4	High	78	Male	-8.47e-05	0.0011345	-0.000811642	0.000461586
Scotland/EDB3837/2020	0.0853371	0.045863	0.184908	0.675303	0.178576	0.206721	0.795513	0.164115	0.00207004	0.0277856	29410	high	0	0	EPI_ISL_439335	?	2020-04-30	Europe	United Kingdom	Scotland	NAN	Europe	United Kingdom	Scotland	genome	Human	B	L	Virology Department, Royal Infirmary of Edinburgh, NHS Lothian / School of Biological Sciences, University of Edinburgh / Institute of Genetics and Molecular Medicine, University of Edinburgh	COVID-19 Genomics UK (COG-UK) Consortium	McHugh M et al	https://www.gisaid.org	2020-05-12	2020-04-30	Others	NAN	2020	4	High	?	NAN	-0.00038816	0.00121544	-0.000681577	0.000461771
USA/CA-CZB-1970/2020	0.0850809	0.0457637	0.184927	0.675194	0.178959	0.207374	0.795513	0.164115	0.00207004	0.0277856	29410	high	0	0	EPI_ISL_486242	?	2020-05-06	North America	USA	California	Orange County CA	North America	USA	California	genome	Human	B.1.1	GR	Orange County Public Health Laboratory	Chan-Zuckerberg Biohub	CZB Cliahub Consortium et al	https://www.gisaid.org	2020-07-10	2020-05-06	Others	NAN	2020	5	High	?	NAN	-0.000532602	0.00130964	-0.000338785	0.000461813
Spain/Madrid_LP30_2226/2020	0.0853913	0.0462138	0.18497	0.675123	0.178972	0.206721	0.795513	0.164115	0.00207004	0.0277856	29410	high	0	0	EPI_ISL_428682	?	2020-03-11	Europe	Spain	Madrid	NAN	Europe	Spain	Madrid	genome	Human	B.1.5	G	Hospital Universitario La Paz	Hospital Universitario 12 de Octubre	Elias Dahdouh et al	https://www.gisaid.org	2020-04-21	2020-03-11	Others	NAN	2020	3	High	92	NAN	-0.0001919	0.000810459	-0.000789957	0.000464245
USA/CA-ALSR-0668-SAN/2020	0.0852645	0.0457622	0.185177	0.675398	0.179234	0.206851	0.795513	0.163984	0.00207004	0.0277856	29410	high	0	0	EPI_ISL_483290	?	2020-05-01	North America	USA	California	San Diego	North America	USA	California	genome	Human	B.1	G	UC San Diego Center for Advanced Laboratory Medicine	Andersen lab at Scripps Research	SEARCH Alliance San Diego with David Pride et al	https://www.gisaid.org	2020-07-07	2020-05-01	Others	NAN	2020	5	High	?	NAN	-0.000772638	0.00115044	-0.000512122	0.000464491
USA/CA-ALSR-0934-SAN/2020	0.0852645	0.0457622	0.185177	0.675398	0.179234	0.206851	0.795513	0.163984	0.00207004	0.0277856	29410	high	0	0	EPI_ISL_483423	?	2020-05-01	North America	USA	California	San Diego	North America	USA	California	genome	Human	B.1	G	UC San Diego Center for Advanced Laboratory Medicine	Andersen lab at Scripps Research	SEARCH Alliance San Diego with David Pride et al	https://www.gisaid.org	2020-07-07	2020-05-01	Others	NAN	2020	5	High	?	NAN	-0.000772638	0.00115044	-0.000512122	0.000464491
Scotland/EDB075/2020	0.0853525	0.0458873	0.184967	0.675666	0.17927	0.206721	0.795513	0.164115	0.00207004	0.0277856	29410	high	0	0	EPI_ISL_425872	?	2020-03-20	Europe	United Kingdom	Scotland	NAN	Europe	United Kingdom	Scotland	genome	Human	B	L	Virology Department, Royal Infirmary of Edinburgh, NHS Lothian / School of Biological Sciences, University of Edinburgh / Institute of Genetics and Molecular Medicine, University of Edinburgh	COVID-19 Genomics UK (COG-UK) Consortium	McHugh M et al	https://www.gisaid.org	2020-04-14	2020-03-20	Others	NAN	2020	3	High	?	NAN	-0.00041842	0.00131449	-0.000649794	0.000464699
Scotland/CVR1652/2020	0.0853939	0.0459208	0.18507	0.674945	0.17896	0.206721	0.795513	0.164115	0.00207004	0.0277856	29410	high	1	3.4e-05	EPI_ISL_433643	?	2020-04-06	Europe	United Kingdom	Scotland	NAN	Europe	United Kingdom	Scotland	genome	Human	B.1.5	G	West of Scotland Specialist Virology Centre, NHSGGC / MRC-University of Glasgow Centre for Virus Research	COVID-19 Genomics UK (COG-UK) Consortium	Ana da Silva Filipe et al	https://www.gisaid.org	2020-04-29	2020-04-06	Others	NAN	2020	4	High	?	NAN	-0.000612441	0.000930682	-0.000773907	0.000465795
Oman/RESP-20-3700/2020	0.0853511	0.0458429	0.185188	0.675051	0.178905	0.206721	0.795513	0.163984	0.00207004	0.0277856	29410	high	0	0	EPI_ISL_457986	?	2020-03-20	Asia	Oman	Muscat	NAN	Asia	Oman	Muscat	genome	Human	B	L	Oman-NIC	Oman-NIC	Samira Al-Maruqi et al	https://www.gisaid.org	2020-06-02	2020-03-20	Others	NAN	2020	3	High	19	NAN	-0.000757784	0.000919883	-0.000673765	0.000466277
Spain/MD-003657/2020	0.0853519	0.0460908	0.184952	0.675065	0.178783	0.206721	0.795513	0.164115	0.00207004	0.0277856	29410	high	0	0	EPI_ISL_467239	?	2020-04-01	Europe	Spain	Madrid	NAN	Europe	Spain	Madrid	genome	Human	A	O	Hospital General Universitario Gregorio Mara___n	SeqCOVID-SPAIN consortium/IBV(CSIC)	Laura P__ez-Lago et al	https://www.gisaid.org	2020-06-12	2020-04-01	Others	NAN	2020	4	High	82	NAN	-0.000282522	0.000908162	-0.000738327	0.000468721
Scotland/CVR140/2020	0.0853471	0.0459644	0.185121	0.675062	0.178803	0.206721	0.795513	0.163984	0.00207004	0.0277856	29410	high	0	0	EPI_ISL_425684	?	2020-03-16	Europe	United Kingdom	Scotland	NAN	Europe	United Kingdom	Scotland	genome	Human	B.1	G	West of Scotland Specialist Virology Centre, NHSGGC / MRC-University of Glasgow Centre for Virus Research	COVID-19 Genomics UK (COG-UK) Consortium	Ana da Silva Filipe et al	https://www.gisaid.org	2020-04-14	2020-03-16	Others	NAN	2020	3	High	?	NAN	-0.000561292	0.000865398	-0.000689035	0.000470123
Scotland/CVR1513/2020	0.0853471	0.0459644	0.185121	0.675062	0.178803	0.206721	0.795513	0.163984	0.00207004	0.0277856	29410	high	0	0	EPI_ISL_493742	?	2020-04-03	Europe	United Kingdom	Scotland	NAN	Europe	United Kingdom	Scotland	genome	Human	B.1	G	West of Scotland Specialist Virology Centre, NHSGGC / MRC-University of Glasgow Centre for Virus Research	COVID-19 Genomics UK (COG-UK) Consortium	Ana da Silva Filipe et al	https://www.gisaid.org	2020-07-21	2020-04-03	Others	NAN	2020	4	High	?	NAN	-0.000561292	0.000865398	-0.000689035	0.000470123
Scotland/CVR2827/2020	0.0853471	0.0459644	0.185121	0.675062	0.178803	0.206721	0.795513	0.163984	0.00207004	0.0277856	29410	high	0	0	EPI_ISL_473589	?	2020-04-21	Europe	United Kingdom	Scotland	NAN	Europe	United Kingdom	Scotland	genome	Human	B.1	G	West of Scotland Specialist Virology Centre, NHSGGC / MRC-University of Glasgow Centre for Virus Research	COVID-19 Genomics UK (COG-UK) Consortium	Ana da Silva Filipe et al	https://www.gisaid.org	2020-06-23	2020-04-21	Others	NAN	2020	4	High	?	NAN	-0.000561292	0.000865398	-0.000689035	0.000470123
Scotland/CVR2965/2020	0.0853471	0.0459644	0.185121	0.675062	0.178803	0.206721	0.795513	0.163984	0.00207004	0.0277856	29410	high	0	0	EPI_ISL_473637	?	2020-04-23	Europe	United Kingdom	Scotland	NAN	Europe	United Kingdom	Scotland	genome	Human	B.1	G	West of Scotland Specialist Virology Centre, NHSGGC / MRC-University of Glasgow Centre for Virus Research	COVID-19 Genomics UK (COG-UK) Consortium	Ana da Silva Filipe et al	https://www.gisaid.org	2020-06-23	2020-04-23	Others	NAN	2020	4	High	?	NAN	-0.000561292	0.000865398	-0.000689035	0.000470123
Scotland/CVR2304/2020	0.0853471	0.0459644	0.185121	0.675062	0.178803	0.206721	0.795513	0.163984	0.00207004	0.0277856	29410	high	0	0	EPI_ISL_453044	?	2020-04-13	Europe	United Kingdom	Scotland	NAN	Europe	United Kingdom	Scotland	genome	Human	B.1	G	West of Scotland Specialist Virology Centre, NHSGGC / MRC-University of Glasgow Centre for Virus Research	COVID-19 Genomics UK (COG-UK) Consortium	Ana da Silva Filipe et al	https://www.gisaid.org	2020-05-27	2020-04-13	Others	NAN	2020	4	High	?	NAN	-0.000561292	0.000865398	-0.000689035	0.000470123
Scotland/CVR2731/2020	0.0853471	0.0459644	0.185121	0.675062	0.178803	0.206721	0.795513	0.163984	0.00207004	0.0277856	29410	high	0	0	EPI_ISL_473551	?	2020-04-18	Europe	United Kingdom	Scotland	NAN	Europe	United Kingdom	Scotland	genome	Human	B.1	G	West of Scotland Specialist Virology Centre, NHSGGC / MRC-University of Glasgow Centre for Virus Research	COVID-19 Genomics UK (COG-UK) Consortium	Ana da Silva Filipe et al	https://www.gisaid.org	2020-06-23	2020-04-18	Others	NAN	2020	4	High	?	NAN	-0.000561292	0.000865398	-0.000689035	0.000470123
Scotland/CVR2131/2020	0.0853471	0.0459644	0.185121	0.675062	0.178803	0.206721	0.795513	0.163984	0.00207004	0.0277856	29410	high	0	0	EPI_ISL_477859	?	2020-04-10	Europe	United Kingdom	Scotland	NAN	Europe	United Kingdom	Scotland	genome	Human	B.1	G	West of Scotland Specialist Virology Centre, NHSGGC / MRC-University of Glasgow Centre for Virus Research	COVID-19 Genomics UK (COG-UK) Consortium	Ana da Silva Filipe et al	https://www.gisaid.org	2020-06-30	2020-04-10	Others	NAN	2020	4	High	?	NAN	-0.000561292	0.000865398	-0.000689035	0.000470123
Scotland/GCVR-173C9A/2020	0.0853471	0.0459644	0.185121	0.675062	0.178803	0.206721	0.795513	0.163984	0.00207004	0.0277856	29410	high	0	0	EPI_ISL_459153	?	2020-04-06	Europe	United Kingdom	Scotland	NAN	Europe	United Kingdom	Scotland	genome	Human	B.1	G	NHSGGC West of Scotland Specialist Virology Centre / MRC-University of Glasgow Centre for Virus Research	Wellcome Sanger Institute for the COVID-19 Genomics UK Consortium	Ana da Silva Filipe et al	https://www.gisaid.org	2020-06-04	2020-04-06	Others	NAN	2020	4	High	?	NAN	-0.000561292	0.000865398	-0.000689035	0.000470123
Scotland/GCVR-1704C2/2020	0.0853471	0.0459644	0.185121	0.675062	0.178803	0.206721	0.795513	0.163984	0.00207004	0.0277856	29410	high	0	0	EPI_ISL_459559	?	2020-03-23	Europe	United Kingdom	Scotland	NAN	Europe	United Kingdom	Scotland	genome	Human	B.1	G	NHSGGC West of Scotland Specialist Virology Centre / MRC-University of Glasgow Centre for Virus Research	Wellcome Sanger Institute for the COVID-19 Genomics UK Consortium	Ana da Silva Filipe et al	https://www.gisaid.org	2020-06-04	2020-03-23	Others	NAN	2020	3	High	?	NAN	-0.000561292	0.000865398	-0.000689035	0.000470123
Scotland/GCVR-173043/2020	0.0853471	0.0459644	0.185121	0.675062	0.178803	0.206721	0.795513	0.163984	0.00207004	0.0277856	29410	high	0	0	EPI_ISL_524572	?	2020-04-05	Europe	United Kingdom	Scotland	NAN	Europe	United Kingdom	Scotland	genome	Human	B.1	G	NHSGGC West of Scotland Specialist Virology Centre / MRC-University of Glasgow Centre for Virus Research	Wellcome Sanger Institute for the COVID-19 Genomics UK Consortium	Ana da Silva Filipe et al	https://www.gisaid.org	2020-08-28	2020-04-05	Others	NAN	2020	8	High	?	?	-0.000561292	0.000865398	-0.000689035	0.000470123
Scotland/GCVR-172202/2020	0.0853471	0.0459644	0.185121	0.675062	0.178803	0.206721	0.795513	0.163984	0.00207004	0.0277856	29410	high	0	0	EPI_ISL_469930	?	2020-03-30	Europe	United Kingdom	Scotland	NAN	Europe	United Kingdom	Scotland	genome	Human	B.1	G	NHSGGC West of Scotland Specialist Virology Centre / MRC-University of Glasgow Centre for Virus Research	Wellcome Sanger Institute for the COVID-19 Genomics UK Consortium	Ana da Silva Filipe et al	https://www.gisaid.org	2020-06-18	2020-03-30	Others	NAN	2020	3	High	?	NAN	-0.000561292	0.000865398	-0.000689035	0.000470123
Scotland/CVR375/2020	0.0853471	0.0459644	0.185121	0.675062	0.178803	0.206721	0.795513	0.163984	0.00207004	0.0277856	29410	high	0	0	EPI_ISL_433287	?	2020-03-21	Europe	United Kingdom	Scotland	NAN	Europe	United Kingdom	Scotland	genome	Human	B.1	G	West of Scotland Specialist Virology Centre, NHSGGC / MRC-University of Glasgow Centre for Virus Research	COVID-19 Genomics UK (COG-UK) Consortium	Ana da Silva Filipe et al	https://www.gisaid.org	2020-04-29	2020-03-21	Others	NAN	2020	3	High	?	NAN	-0.000561292	0.000865398	-0.000689035	0.000470123
Spain/Valencia219/2020	0.0855156	0.0460003	0.185262	0.675227	0.178829	0.206459	0.795513	0.163984	0.00207004	0.0277856	29410	high	0	0	EPI_ISL_436314	?	2020-03-25	Europe	Spain	Comunitat Valenciana	Valencia	Europe	Spain	Comunitat Valenciana	genome	Human	B.1.5	G	Servicio de Microbiologia. Hospital Clinico Universitario de Valencia	Sequencing and Bioinformatics Service and Molecular Epidemiology Research Group. FISABIO-Public Health	Beatriz Beamud et al	https://www.gisaid.org	2020-05-06	2020-03-25	Others	NAN	2020	3	High	74	NAN	-0.000645023	0.000739279	-0.000870731	0.000471609
USA/CA-ALSR-1546/2020	0.0852861	0.0458415	0.185287	0.675321	0.178976	0.206851	0.795513	0.163984	0.00207004	0.0277856	29410	high	0	0	EPI_ISL_494655	?	2020-05-11	North America	USA	California	San Diego	North America	USA	California	genome	Human	B.1	G	Scripps Medical Laboratory	Andersen lab at Scripps Research	SEARCH Alliance San Diego with Michael Quigley et al	https://www.gisaid.org	2020-07-22	2020-05-11	Others	NAN	2020	5	High	?	NAN	-0.000783044	0.000921073	-0.00053353	0.000472346
USA/MN-CDC-6186/2020	0.0853588	0.0459778	0.184918	0.67502	0.178722	0.206721	0.795513	0.164115	0.00207004	0.0277856		high	0	0	EPI_ISL_527667	?	2020-04-21	North America	USA	Minnesota		North America	USA	Minnesota	genome	Human	B.1	G	MN PHL Division, Minnesota Department of Health	Pathogen Discovery, Respiratory Viruses Branch, Division of Viral Diseases, Centers for Disease Control and Prevention	Yan Li et al	https://www.gisaid.org	2020-09-04	2020-04-21	Others		2020	4	High	?	Female	-0.00036914	0.00102471	-0.000751547	0.000474321
USA/MN-CDC-6535/2020	0.0853588	0.0459778	0.184918	0.67502	0.178722	0.206721	0.795513	0.164115	0.00207004	0.0277856		high	0	0	EPI_ISL_527722	?	2020-04-14	North America	USA	Minnesota		North America	USA	Minnesota	genome	Human	B.1	G	MN PHL Division, Minnesota Department of Health	Pathogen Discovery, Respiratory Viruses Branch, Division of Viral Diseases, Centers for Disease Control and Prevention	Yan Li et al	https://www.gisaid.org	2020-09-04	2020-04-14	Others		2020	4	High	?	Female	-0.00036914	0.00102471	-0.000751547	0.000474321
USA/MN-CDC-6536/2020	0.0853588	0.0459778	0.184918	0.67502	0.178722	0.206721	0.795513	0.164115	0.00207004	0.0277856		high	0	0	EPI_ISL_527723	?	2020-04-22	North America	USA	Minnesota		North America	USA	Minnesota	genome	Human	B.1	G	MN PHL Division, Minnesota Department of Health	Pathogen Discovery, Respiratory Viruses Branch, Division of Viral Diseases, Centers for Disease Control and Prevention	Yan Li et al	https://www.gisaid.org	2020-09-04	2020-04-22	Others		2020	4	High	?	Female	-0.00036914	0.00102471	-0.000751547	0.000474321
USA/MN-CDC-6568/2020	0.0853588	0.0459778	0.184918	0.67502	0.178722	0.206721	0.795513	0.164115	0.00207004	0.0277856		high	0	0	EPI_ISL_527732	?	2020-04-19	North America	USA	Minnesota		North America	USA	Minnesota	genome	Human	B.1	G	MN PHL Division, Minnesota Department of Health	Pathogen Discovery, Respiratory Viruses Branch, Division of Viral Diseases, Centers for Disease Control and Prevention	Yan Li et al	https://www.gisaid.org	2020-09-04	2020-04-19	Others		2020	4	High	?	Female	-0.00036914	0.00102471	-0.000751547	0.000474321
USA/MN-CDC-6555/2020	0.0853588	0.0459778	0.184918	0.67502	0.178722	0.206721	0.795513	0.164115	0.00207004	0.0277856		high	0	0	EPI_ISL_527729	?	2020-04-16	North America	USA	Minnesota		North America	USA	Minnesota	genome	Human	B.1	G	MN PHL Division, Minnesota Department of Health	Pathogen Discovery, Respiratory Viruses Branch, Division of Viral Diseases, Centers for Disease Control and Prevention	Yan Li et al	https://www.gisaid.org	2020-09-04	2020-04-16	Others		2020	4	High	?	Male	-0.00036914	0.00102471	-0.000751547	0.000474321
USA/CA-SR0312/2020	0.0854708	0.0454753	0.185008	0.675411	0.178733	0.20659	0.795771	0.164115	0.00207004	0.0277856	29410	high	0	0	EPI_ISL_445166	?	2020-03-22	North America	USA	California	San Diego	North America	USA	California	genome	Human	B.1	G	Scripps Medical Laboratory	Andersen lab at Scripps Research	SEARCH Alliance San Diego with Michael Quigley et al	https://www.gisaid.org	2020-05-15	2020-03-22	Others	NAN	2020	3	High	?	NAN	-0.00087962	0.00151861	-0.000801327	0.000474559
England/NORT-29F71E/2020	0.0852403	0.0457603	0.185243	0.675414	0.179074	0.206982	0.795513	0.163984	0.00207004	0.0277856	29410	high	0	0	EPI_ISL_488051	?	2020-04-29	Europe	United Kingdom	England	NAN	Europe	United Kingdom	England	genome	Human	B.1.99	G	NU-OMICS DNA Sequencing research facility, Northumbria University	Wellcome Sanger Institute for the COVID-19 Genomics UK Consortium	Chris Duncan et al	https://www.gisaid.org	2020-07-14	2020-04-29	Others	NAN	2020	4	High	?	NAN	-0.000806987	0.00107976	-0.000463814	0.000475393
Foshan/20SF207/2020	0.0852982	0.0458369	0.185293	0.675282	0.179033	0.206721	0.795513	0.163984	0.00207004	0.0277856	29410	high	0	0	EPI_ISL_406534	?	2020-01-22	Asia	China	Guangdong	Foshan	Asia	China	Guangdong	genome	Human	B	L	Guangdong Provincial Center for Diseases Control and Prevention; Guangdong Provincial Public Health	Guangdong Provincial Center for Diseases Control and Prevention	Min Kang et al	https://www.gisaid.org	2020-01-29	2020-01-22	Others	NAN	2020	1	High	57	NAN	-0.000810536	0.000912582	-0.000553126	0.000475435
SouthAfrica/KRISP-0127/2020	0.0854937	0.0460674	0.184804	0.675093	0.178674	0.20659	0.795513	0.164376	0.00207004	0.0277856	29410	high	0	0	EPI_ISL_467479	?	2020-05-13	Africa	South Africa	KwaZulu-Natal	NAN	Africa	South Africa	KwaZulu-Natal	genome	Human	B.1.5	G	Molecular Diagnostics Services (MDS)	KRISP, KZN Research Innovation and Sequencing Platform	Giandhari J et al	https://www.gisaid.org	2020-06-14	2020-05-13	Others	NAN	2020	5	High	35	NAN	-0.000177443	0.00106026	-0.000954301	0.000475883
England/20119027904/2020	0.0857448	0.0459812	0.184774	0.675097	0.179285	0.206328	0.795513	0.164507	0.00207004	0.0277856	29410	high	3	0.000102006	EPI_ISL_465038	?	2020-03-14	Europe	United Kingdom	England	NAN	Europe	United Kingdom	England	genome	Human	B.1.11	G	Respiratory Virus Unit, Microbiology Services Colindale, Public Health England	Respiratory Virus Unit, Microbiology Services Colindale, Public Health England	PHE Covid Sequencing Team et al	https://www.gisaid.org	2020-06-11	2020-03-14	Others	NAN	2020	3	High	37	NAN	-0.000349653	0.00121294	-0.0012937	0.000476283
Italy/ABR-IZSGC-TE46428/2020	0.0853594	0.0459727	0.185049	0.675038	0.178747	0.206721	0.795513	0.164115	0.00207004	0.0277856		high	0	0	EPI_ISL_528996	?	2020-05-14	Europe	Italy	Abruzzo		Europe	Italy	Abruzzo	genome	Human	B.1	G	Servizio di igiene epidemiologia e sanit_ pubblica (SIESP)-Chieti	Istitituto Zooprofilattico Sperimentale dell'Abruzzo e Molise "G.Caporale"	Lorusso A et al	https://www.gisaid.org	2020-09-09	2020-05-14	Others		2020	5	High	4	Male	-0.000489542	0.000913054	-0.000723484	0.000477123
Italy/ABR-IZSGC-TE49273/2020	0.0853594	0.0459727	0.185049	0.675038	0.178747	0.206721	0.795513	0.164115	0.00207004	0.0277856		high	0	0	EPI_ISL_529003	?	2020-05-16	Europe	Italy	Abruzzo		Europe	Italy	Abruzzo	genome	Human	B.1	G	Servizio di igiene epidemiologia e sanit_ pubblica (SIESP)-Chieti	Istitituto Zooprofilattico Sperimentale dell'Abruzzo e Molise "G.Caporale"	Lorusso A et al	https://www.gisaid.org	2020-09-09	2020-05-16	Others		2020	5	High	17	Female	-0.000489542	0.000913054	-0.000723484	0.000477123
Italy/ABR-IZSGC-TE46424/2020	0.0853594	0.0459727	0.185049	0.675038	0.178747	0.206721	0.795513	0.164115	0.00207004	0.0277856		high	0	0	EPI_ISL_528995	?	2020-05-14	Europe	Italy	Abruzzo		Europe	Italy	Abruzzo	genome	Human	B.1	G	Servizio di igiene epidemiologia e sanit_ pubblica (SIESP)-Chieti	Istitituto Zooprofilattico Sperimentale dell'Abruzzo e Molise "G.Caporale"	Lorusso A et al	https://www.gisaid.org	2020-09-09	2020-05-14	Others		2020	5	High	40	Female	-0.000489542	0.000913054	-0.000723484	0.000477123
Italy/ABR-IZSGC-TE49482/2020	0.0853594	0.0459727	0.185049	0.675038	0.178747	0.206721	0.795513	0.164115	0.00207004	0.0277856		high	0	0	EPI_ISL_529005	?	2020-05-16	Europe	Italy	Abruzzo		Europe	Italy	Abruzzo	genome	Human	B.1	G	Servizio di igiene epidemiologia e sanit_ pubblica (SIESP)-Chieti	Istitituto Zooprofilattico Sperimentale dell'Abruzzo e Molise "G.Caporale"	Lorusso A et al	https://www.gisaid.org	2020-09-09	2020-05-16	Others		2020	5	High	73	Female	-0.000489542	0.000913054	-0.000723484	0.000477123
Spain/Gandia661/2020	0.0853277	0.0459782	0.184873	0.675374	0.178584	0.206721	0.795513	0.164246	0.00207004	0.0277856	29410	high	0	0	EPI_ISL_455727	?	2020-03-31	Europe	Spain	Comunitat Valenciana	Gandia	Europe	Spain	Comunitat Valenciana	genome	Human	B.1.74	G	Servicio de Microbiologia. Hospital Clinico Universitario de Valencia	Sequencing and Bioinformatics Service and Molecular Epidemiology Research Group. FISABIO-Public Health, and SeqCOVID-Spain Consortium	David Navarro et al	https://www.gisaid.org	2020-06-01	2020-03-31	Others	NAN	2020	3	High	56	NAN	-0.000225392	0.00116527	-0.00067584	0.000477869
Portugal/PT0003/2020	0.0853277	0.0459782	0.184873	0.675374	0.178584	0.206721	0.795513	0.164246	0.00207004	0.0277856	29410	high	0	0	EPI_ISL_417987	?	2020-03-03	Europe	Portugal	Portugal	NAN	Europe	Portugal	Portugal	genome	Human	B.1.74	G	Centro Hospitalar e Universitario de Sao Joao, Porto	Instituto Nacional de Saude (INSA)	Guiomar et al et al	https://www.gisaid.org	2020-03-28	2020-03-03	Others	NAN	2020	3	High	60	NAN	-0.000225392	0.00116527	-0.00067584	0.000477869
Spain/Valencia44/2020	0.0853277	0.0459782	0.184873	0.675374	0.178584	0.206721	0.795513	0.164246	0.00207004	0.0277856	29410	high	0	0	EPI_ISL_420128	?	2020-03-12	Europe	Spain	Comunitat Valenciana	Valencia	Europe	Spain	Comunitat Valenciana	genome	Human	B.1.74	G	Servicio de Microbiologia. Hospital Clinico Universitario de Valencia	Sequencing and Bioinformatics Service and Molecular Epidemiology Research Group. FISABIO-Public Health	Griselda De Marco et al	https://www.gisaid.org	2020-04-05	2020-03-12	Others	NAN	2020	3	High	75	NAN	-0.000225392	0.00116527	-0.00067584	0.000477869
Spain/Valencia86/2020	0.0853277	0.0459782	0.184873	0.675374	0.178584	0.206721	0.795513	0.164246	0.00207004	0.0277856	29410	high	0	0	EPI_ISL_425210	?	2020-03-25	Europe	Spain	Comunitat Valenciana	Valencia	Europe	Spain	Comunitat Valenciana	genome	Human	B.1.74	G	Servicio de Microbiologia. Hospital Clinico Universitario de Valencia	Sequencing and Bioinformatics Service and Molecular Epidemiology Research Group. FISABIO-Public Health	Loreto Ferr_s Abad et al	https://www.gisaid.org	2020-04-14	2020-03-25	Others	NAN	2020	3	High	52	NAN	-0.000225392	0.00116527	-0.00067584	0.000477869
Portugal/PT0025/2020	0.0853277	0.0459782	0.184873	0.675374	0.178584	0.206721	0.795513	0.164246	0.00207004	0.0277856	29410	high	0	0	EPI_ISL_418010	?	2020-03-03	Europe	Portugal	Portugal	NAN	Europe	Portugal	Portugal	genome	Human	B.1.74	G	CHULC - H Curry Cabral	Instituto Nacional de Saude (INSA)	Guiomar et al et al	https://www.gisaid.org	2020-03-28	2020-03-03	Others	NAN	2020	3	High	17	NAN	-0.000225392	0.00116527	-0.00067584	0.000477869
Spain/CastillaLaMancha201306/2020	0.0853277	0.0459782	0.184873	0.675374	0.178584	0.206721	0.795513	0.164246	0.00207004	0.0277856	29410	high	0	0	EPI_ISL_455327	?	2020-03-02	Europe	Spain	Castilla la Mancha	NAN	Europe	Spain	Castilla la Mancha	genome	Human	B.1.74	G	Consejeria de Sanidad y Asuntos Sociales	Instituto de Salud Carlos III	Iglesias-Caballero et al	https://www.gisaid.org	2020-05-29	2020-03-02	Others	NAN	2020	3	High	44	NAN	-0.000225392	0.00116527	-0.00067584	0.000477869
Spain/Valencia77/2020	0.0853277	0.0459782	0.184873	0.675374	0.178584	0.206721	0.795513	0.164246	0.00207004	0.0277856	29410	high	0	0	EPI_ISL_425201	?	2020-03-19	Europe	Spain	Comunitat Valenciana	Valencia	Europe	Spain	Comunitat Valenciana	genome	Human	B.1.74	G	Servicio de Microbiologia. Hospital Clinico Universitario de Valencia	Sequencing and Bioinformatics Service and Molecular Epidemiology Research Group. FISABIO-Public Health	Mariana Reyes-Prieto et al	https://www.gisaid.org	2020-04-14	2020-03-19	Others	NAN	2020	3	High	55	NAN	-0.000225392	0.00116527	-0.00067584	0.000477869
Spain/Valencia64/2020	0.0853277	0.0459782	0.184873	0.675374	0.178584	0.206721	0.795513	0.164246	0.00207004	0.0277856	29410	high	0	0	EPI_ISL_425188	?	2020-03-16	Europe	Spain	Comunitat Valenciana	Valencia	Europe	Spain	Comunitat Valenciana	genome	Human	B.1.74	G	Servicio de Microbiolog__. Consorcio Hospital General Universitario de Valencia	Sequencing and Bioinformatics Service and Molecular Epidemiology Research Group. FISABIO-Public Health	Paula Ruiz-Hueso et al	https://www.gisaid.org	2020-04-14	2020-03-16	Others	NAN	2020	3	High	42	NAN	-0.000225392	0.00116527	-0.00067584	0.000477869
Spain/Valencia302/2020	0.0853277	0.0459782	0.184873	0.675374	0.178584	0.206721	0.795513	0.164246	0.00207004	0.0277856	29410	high	0	0	EPI_ISL_436397	?	2020-03-22	Europe	Spain	Comunitat Valenciana	Valencia	Europe	Spain	Comunitat Valenciana	genome	Human	B.1.74	G	Servicio de Microbiologia. Hospital Clinico Universitario de Valencia	Sequencing and Bioinformatics Service and Molecular Epidemiology Research Group. FISABIO-Public Health	Loreto Ferr_s Abad et al	https://www.gisaid.org	2020-05-06	2020-03-22	Others	NAN	2020	3	High	63	NAN	-0.000225392	0.00116527	-0.00067584	0.000477869
Spain/Valencia200/2020	0.0853277	0.0459782	0.184873	0.675374	0.178584	0.206721	0.795513	0.164246	0.00207004	0.0277856	29410	high	0	0	EPI_ISL_436295	?	2020-03-12	Europe	Spain	Comunitat Valenciana	Valencia	Europe	Spain	Comunitat Valenciana	genome	Human	B.1.74	G	Servicio de Microbiologia. Hospital Clinico Universitario de Valencia	Sequencing and Bioinformatics Service and Molecular Epidemiology Research Group. FISABIO-Public Health	Lidia Ruiz Roldan et al	https://www.gisaid.org	2020-05-06	2020-03-12	Others	NAN	2020	3	High	74	NAN	-0.000225392	0.00116527	-0.00067584	0.000477869
Spain/Valencia88/2020	0.0853277	0.0459782	0.184873	0.675374	0.178584	0.206721	0.795513	0.164246	0.00207004	0.0277856	29410	high	0	0	EPI_ISL_425212	?	2020-03-11	Europe	Spain	Comunitat Valenciana	Valencia	Europe	Spain	Comunitat Valenciana	genome	Human	B.1.74	G	Servicio de Microbiolog__. Consorcio Hospital General Universitario de Valencia	Sequencing and Bioinformatics Service and Molecular Epidemiology Research Group. FISABIO-Public Health	David Navarro et al	https://www.gisaid.org	2020-04-14	2020-03-11	Others	NAN	2020	3	High	77	NAN	-0.000225392	0.00116527	-0.00067584	0.000477869
Portugal/PT0011/2020	0.0853277	0.0459782	0.184873	0.675374	0.178584	0.206721	0.795513	0.164246	0.00207004	0.0277856	29410	high	0	0	EPI_ISL_417996	?	2020-03-08	Europe	Portugal	Portugal	NAN	Europe	Portugal	Portugal	genome	Human	B.1.74	G	CHULC - H Curry Cabral	Instituto Nacional de Saude (INSA)	Guiomar et al et al	https://www.gisaid.org	2020-03-28	2020-03-08	Others	NAN	2020	3	High	44	NAN	-0.000225392	0.00116527	-0.00067584	0.000477869
Portugal/PT0285/2020	0.0853277	0.0459782	0.184873	0.675374	0.178584	0.206721	0.795513	0.164246	0.00207004	0.0277856	29410	high	0	0	EPI_ISL_454000	?	2020-03-09	Europe	Portugal	Portugal	NAN	Europe	Portugal	Portugal	genome	Human	B.1.74	G	unknown	Instituto Nacional de Saude (INSA)	Borges et al et al	https://www.gisaid.org	2020-05-28	2020-03-09	Others	NAN	2020	3	High	?	NAN	-0.000225392	0.00116527	-0.00067584	0.000477869
Portugal/PT0004/2020	0.0853277	0.0459782	0.184873	0.675374	0.178584	0.206721	0.795513	0.164246	0.00207004	0.0277856	29410	high	0	0	EPI_ISL_417988	?	2020-03-05	Europe	Portugal	Portugal	NAN	Europe	Portugal	Portugal	genome	Human	B.1.74	G	CHULC - H Curry Cabral	Instituto Nacional de Saude (INSA)	Guiomar et al et al	https://www.gisaid.org	2020-03-28	2020-03-05	Others	NAN	2020	3	High	42	NAN	-0.000225392	0.00116527	-0.00067584	0.000477869
Portugal/CV63/2020	0.0853277	0.0459782	0.184873	0.675374	0.178584	0.206721	0.795513	0.164246	0.00207004	0.0277856	29410	high	0	0	EPI_ISL_413648	?	2020-03-01	Europe	Portugal	Portugal	NAN	Europe	Portugal	Portugal	genome	Human	B.1.74	G	Centro Hospitalar e Universit__io de Sao Joao, Porto	Instituto Nacional de Saude (INSA)	Raquel Guiomar et al	https://www.gisaid.org	2020-03-09	2020-03-01	Others	NAN	2020	3	High	33	NAN	-0.000225392	0.00116527	-0.00067584	0.000477869
Portugal/PT0027/2020	0.0853277	0.0459782	0.184873	0.675374	0.178584	0.206721	0.795513	0.164246	0.00207004	0.0277856	29410	high	0	0	EPI_ISL_418012	?	2020-03-06	Europe	Portugal	Portugal	NAN	Europe	Portugal	Portugal	genome	Human	B.1.74	G	CHULC - H Curry Cabral	Instituto Nacional de Saude (INSA)	Guiomar et al et al	https://www.gisaid.org	2020-03-28	2020-03-06	Others	NAN	2020	3	High	53	NAN	-0.000225392	0.00116527	-0.00067584	0.000477869
Chile/Santiago_11/2020	0.0853277	0.0459782	0.184873	0.675374	0.178584	0.206721	0.795513	0.164246	0.00207004	0.0277856	29410	high	0	0	EPI_ISL_445254	?	2020-03-11	South America	Chile	Santiago	NAN	South America	Chile	Santiago	genome	Human	B.1.74	G	CLINICA ALEMANA DE SANTIAGO S.A.	Instituto de Salud Publica de Chile	Andr__ E Castillo et al	https://www.gisaid.org	2020-05-15	2020-03-11	Others	NAN	2020	3	High	31	NAN	-0.000225392	0.00116527	-0.00067584	0.000477869
Wales/PHWC-2B53D/2020	0.0853658	0.0460614	0.184858	0.674952	0.178917	0.206721	0.795513	0.164376	0.00207004	0.0277856	29410	high	0	0	EPI_ISL_445724	?	2020-04-10	Europe	United Kingdom	Wales	NAN	Europe	United Kingdom	Wales	genome	Human	B.1	G	Wales Specialist Virology Centre	Public Health Wales Microbiology Cardiff	Catherine Moore et al	https://www.gisaid.org	2020-05-16	2020-04-10	Others	NAN	2020	4	High	?	NAN	-0.000271927	0.00100244	-0.000787866	0.000478769
Netherlands/ZuidHolland_141/2020	0.0853356	0.0461501	0.184906	0.675054	0.179131	0.206721	0.795513	0.164115	0.00207004	0.0277856	29410	high	0	0	EPI_ISL_461314	?	2020-04-13	Europe	Netherlands	South Holland	NAN	Europe	Netherlands	South Holland	genome	Human	B.1	G	Dutch COVID-19 response team	Erasmus Medical Center	Bas Oude Munnink et al	https://www.gisaid.org	2020-06-06	2020-04-13	Others	NAN	2020	4	High	?	NAN	-0.000224024	0.00092816	-0.000731874	0.000479369
Wales/PHWC-26ECE/2020	0.0852409	0.0461363	0.184838	0.675118	0.178866	0.206982	0.795513	0.164376	0.00207004	0.0277856	29410	high	1	3.4e-05	EPI_ISL_422090	?	2020-03-30	Europe	United Kingdom	Wales	NAN	Europe	United Kingdom	Wales	genome	Human	B.1.5	G	Wales Specialist Virology Centre	Public Health Wales Microbiology Cardiff	Catherine Moore et al	https://www.gisaid.org	2020-04-10	2020-03-30	Others	NAN	2020	3	High	31	NAN	-0.000115126	0.00100611	-0.000608252	0.000480656
India/MH-CCMB-NIV5/2020	0.0853609	0.0460116	0.184937	0.674953	0.178842	0.206721	0.795513	0.164115	0.00207004	0.0277856	29410	high	0	0	EPI_ISL_450325	?	2020-03-17	Asia	India	Maharashtra	Mumbai	Asia	India	Maharashtra	genome	Human	B.1	G	NIV Pune	CSIR-Centre for Cellular and Molecular Biology	Dr V A Potdar et al	https://www.gisaid.org	2020-05-20	2020-03-17	Others	NAN	2020	3	High	37	NAN	-0.000382557	0.000966176	-0.000761267	0.000481387
USA/CA-ALSR-1084-SAN/2020	0.0855393	0.0458401	0.184784	0.674875	0.178897	0.206459	0.795513	0.164507	0.00207004	0.0277856	29410	high	0	0	EPI_ISL_483511	?	2020-06-23	North America	USA	California	San Diego	North America	USA	California	genome	Human	B.1	G	UC San Diego Center for Advanced Laboratory Medicine	Andersen lab at Scripps Research	SEARCH Alliance San Diego with David Pride et al	https://www.gisaid.org	2020-07-07	2020-06-23	Others	NAN	2020	6	High	?	NAN	-0.000470548	0.00124109	-0.00103034	0.000484562
USA/CA-ALSR-0901-SAN/2020	0.0852337	0.0458284	0.18463	0.675467	0.178709	0.206982	0.795513	0.164769	0.00207004	0.0277856	29410	high	0	0	EPI_ISL_483404	?	2020-05-01	North America	USA	California	San Diego	North America	USA	California	genome	Human	B.1	G	UC San Diego Center for Advanced Laboratory Medicine	Andersen lab at Scripps Research	SEARCH Alliance San Diego with David Pride et al	https://www.gisaid.org	2020-07-07	2020-05-01	Others	NAN	2020	5	High	?	NAN	-0.00013603	0.00158258	-0.000575995	0.000484797
England/EXET-1368F9/2020	0.0857378	0.0461856	0.184681	0.675371	0.179146	0.206328	0.795513	0.164507	0.00207004	0.0277856	29410	high	0	0	EPI_ISL_457240	?	2020-04-29	Europe	United Kingdom	England	NAN	Europe	United Kingdom	England	genome	Human	B.1	G	University of Exeter	COVID-19 Genomics UK (COG-UK) Consortium	Ben Temperton et al	https://www.gisaid.org	2020-06-02	2020-04-29	Others	NAN	2020	4	High	?	NAN	1.66e-05	0.00118278	-0.0012839	0.000484894
USA/CA-ALSR-1415/2020	0.0852622	0.0455314	0.185158	0.675319	0.178967	0.206851	0.795771	0.163984	0.00207004	0.0277856	29410	high	0	0	EPI_ISL_494589	?	2020-04-21	North America	USA	California	San Diego	North America	USA	California	genome	Human	B.1	G	San Diego County Public Health Laboratory	Andersen lab at Scripps Research	SEARCH Alliance San Diego with Tracy Basler et al	https://www.gisaid.org	2020-07-22	2020-04-21	Others	NAN	2020	4	High	?	NAN	-0.000971951	0.00133175	-0.000505138	0.00048526
Belgium/GQL-0328309/2020	0.0851705	0.0459709	0.184771	0.675355	0.178693	0.207244	0.795513	0.164507	0.00207004	0.0277856	29410	high	0	0	EPI_ISL_462163	?	2020-03-28	Europe	Belgium	Dinant	Ciney	Europe	Belgium	Dinant	genome	Human	B.1	G	KU Leuven, Rega Institute, Clinical and Epidemiological Virology	KU Leuven, Rega Institute, Clinical and Epidemiological Virology	Tony Wawina-Bokalanga et al	https://www.gisaid.org	2020-06-08	2020-03-28	Others	NAN	2020	3	High	38	NAN	-0.00013353	0.00128398	-0.000485986	0.000487709
USA/MN-MDH-1430/2020	0.0853977	0.0457772	0.185247	0.675079	0.178876	0.206721	0.795513	0.163984	0.00207004	0.0277856	29410	high	0	0	EPI_ISL_514649	?	2020-03-26	North America	USA	Minnesota	NAN	North America	USA	Minnesota	genome	Human	B.1.5	G	Allina Health Laboratory	Minnesota Department of Health, Public Health Laboratory	Matt Plumb et al	https://www.gisaid.org	2020-08-17	2020-03-26	Others	NAN	2020	3	High	?	NAN	-0.000873671	0.000927293	-0.000716568	0.000489743
USA/WI-UW-210/2020	0.0853593	0.0454546	0.184947	0.675067	0.178975	0.206721	0.795771	0.164115	0.00207004	0.0277856	29410	high	0	0	EPI_ISL_428306	?	2020-03-24	North America	USA	Wisconsin	Milwaukee County	North America	USA	Wisconsin	genome	Human	B	L	University of Wisconsin-Madison AIDS Vaccine Research Laboratories	University of Wisconsin-Madison AIDS Vaccine Research Laboratories	Gage Moreno et al	https://www.gisaid.org	2020-04-20	2020-03-24	Others	NAN	2020	3	High	?	NAN	-0.000934682	0.00152199	-0.000703806	0.000495987
Portugal/PT0978/2020	0.0856796	0.0460829	0.185073	0.67525	0.179328	0.206328	0.795513	0.164115	0.00207004	0.0277856	29410	high	0	0	EPI_ISL_511527	?	2020-03-30	Europe	Portugal	Portugal	NAN	Europe	Portugal	Portugal	genome	Human	B.1.5	G	Instituto Nacional de Saude (INSA)	Instituto Nacional de Saude (INSA)	Borges et al et al	https://www.gisaid.org	2020-08-08	2020-03-30	Others	NAN	2020	3	High	?	NAN	-0.000474773	0.00088837	-0.00113416	0.00049712
Scotland/EDB926/2020	0.0852643	0.0458414	0.185176	0.675399	0.178697	0.206851	0.795513	0.163984	0.00207004	0.0277856	29410	high	0	0	EPI_ISL_432885	?	2020-04-04	Europe	United Kingdom	Scotland	NAN	Europe	United Kingdom	Scotland	genome	Human	B.1	G	Virology Department, Royal Infirmary of Edinburgh, NHS Lothian / School of Biological Sciences, University of Edinburgh / Institute of Genetics and Molecular Medicine, University of Edinburgh	COVID-19 Genomics UK (COG-UK) Consortium	McHugh M et al	https://www.gisaid.org	2020-04-29	2020-04-04	Others	NAN	2020	4	High	?	NAN	-0.000629442	0.00102544	-0.000516546	0.000498247
Scotland/EDB829/2020	0.0852643	0.0458414	0.185176	0.675399	0.178697	0.206851	0.795513	0.163984	0.00207004	0.0277856	29410	high	0	0	EPI_ISL_439671	?	2020-04-03	Europe	United Kingdom	Scotland	NAN	Europe	United Kingdom	Scotland	genome	Human	B.1	G	Virology Department, Royal Infirmary of Edinburgh, NHS Lothian / School of Biological Sciences, University of Edinburgh / Institute of Genetics and Molecular Medicine, University of Edinburgh	COVID-19 Genomics UK (COG-UK) Consortium	McHugh M et al	https://www.gisaid.org	2020-05-12	2020-04-03	Others	NAN	2020	4	High	?	NAN	-0.000629442	0.00102544	-0.000516546	0.000498247
Netherlands/NA_262/2020	0.0852643	0.0458414	0.185176	0.675399	0.178697	0.206851	0.795513	0.163984	0.00207004	0.0277856	29410	high	0	0	EPI_ISL_422796	?	2020-03-30	Europe	Netherlands	Netherlands	NAN	Europe	Netherlands	Netherlands	genome	Human	B.1	G	Dutch COVID-19 response team	Erasmus Medical Center	Bas Oude Munnink et al	https://www.gisaid.org	2020-04-11	2020-03-30	Others	NAN	2020	3	High	?	NAN	-0.000629442	0.00102544	-0.000516546	0.000498247
USA/CA-ALSR-1425/2020	0.0852643	0.0458414	0.185176	0.675399	0.178697	0.206851	0.795513	0.163984	0.00207004	0.0277856	29410	high	0	0	EPI_ISL_494594	?	2020-04-20	North America	USA	California	San Diego	North America	USA	California	genome	Human	B.1	G	San Diego County Public Health Laboratory	Andersen lab at Scripps Research	SEARCH Alliance San Diego with Tracy Basler et al	https://www.gisaid.org	2020-07-22	2020-04-20	Others	NAN	2020	4	High	?	NAN	-0.000629442	0.00102544	-0.000516546	0.000498247
USA/CA-ALSR-0981-SAN/2020	0.0852643	0.0458414	0.185176	0.675399	0.178697	0.206851	0.795513	0.163984	0.00207004	0.0277856	29410	high	0	0	EPI_ISL_483440	?	2020-04-02	North America	USA	California	San Diego	North America	USA	California	genome	Human	B.1	G	UC San Diego Center for Advanced Laboratory Medicine	Andersen lab at Scripps Research	SEARCH Alliance San Diego with David Pride et al	https://www.gisaid.org	2020-07-07	2020-04-02	Others	NAN	2020	4	High	?	NAN	-0.000629442	0.00102544	-0.000516546	0.000498247
Scotland/EDB689/2020	0.0852643	0.0458414	0.185176	0.675399	0.178697	0.206851	0.795513	0.163984	0.00207004	0.0277856	29410	high	0	0	EPI_ISL_433223	?	2020-04-03	Europe	United Kingdom	Scotland	NAN	Europe	United Kingdom	Scotland	genome	Human	B.1	G	Virology Department, Royal Infirmary of Edinburgh, NHS Lothian / School of Biological Sciences, University of Edinburgh / Institute of Genetics and Molecular Medicine, University of Edinburgh	COVID-19 Genomics UK (COG-UK) Consortium	McHugh M et al	https://www.gisaid.org	2020-04-29	2020-04-03	Others	NAN	2020	4	High	?	NAN	-0.000629442	0.00102544	-0.000516546	0.000498247
NorthernIreland/NIRE-103BA1/2020	0.0852643	0.0458414	0.185176	0.675399	0.178697	0.206851	0.795513	0.163984	0.00207004	0.0277856	29410	high	0	0	EPI_ISL_489202	?	2020-04-16	Europe	United Kingdom	Northern Ireland	NAN	Europe	United Kingdom	Northern Ireland	genome	Human	B.1	G	Regional Virus Laboratory, Belfast Health and Social Care Trust	Wellcome Sanger Institute for the COVID-19 Genomics UK Consortium	Conall McCaughey et al	https://www.gisaid.org	2020-07-14	2020-04-16	Others	NAN	2020	4	High	?	NAN	-0.000629442	0.00102544	-0.000516546	0.000498247
USA/CA-ALSR-0925-IPL/2020	0.0852643	0.0458414	0.185176	0.675399	0.178697	0.206851	0.795513	0.163984	0.00207004	0.0277856	29410	high	0	0	EPI_ISL_483416	?	2020-05-03	North America	USA	California	Imperial County	North America	USA	California	genome	Human	B.1	G	UC San Diego Center for Advanced Laboratory Medicine	Andersen lab at Scripps Research	SEARCH Alliance San Diego with David Pride et al	https://www.gisaid.org	2020-07-07	2020-05-03	Others	NAN	2020	5	High	?	NAN	-0.000629442	0.00102544	-0.000516546	0.000498247
Scotland/EDB848/2020	0.0852643	0.0458414	0.185176	0.675399	0.178697	0.206851	0.795513	0.163984	0.00207004	0.0277856	29410	high	0	0	EPI_ISL_433255	?	2020-04-04	Europe	United Kingdom	Scotland	NAN	Europe	United Kingdom	Scotland	genome	Human	B.1	G	Virology Department, Royal Infirmary of Edinburgh, NHS Lothian / School of Biological Sciences, University of Edinburgh / Institute of Genetics and Molecular Medicine, University of Edinburgh	COVID-19 Genomics UK (COG-UK) Consortium	McHugh M et al	https://www.gisaid.org	2020-04-29	2020-04-04	Others	NAN	2020	4	High	?	NAN	-0.000629442	0.00102544	-0.000516546	0.000498247
Scotland/EDB6736/2020	0.0852643	0.0458414	0.185176	0.675399	0.178697	0.206851	0.795513	0.163984	0.00207004	0.0277856	29410	high	0	0	EPI_ISL_491563	?	2020-04-13	Europe	United Kingdom	Scotland	NAN	Europe	United Kingdom	Scotland	genome	Human	B.1	G	Virology Department, Royal Infirmary of Edinburgh, NHS Lothian / School of Biological Sciences, University of Edinburgh	Wellcome Sanger Institute for the COVID-19 Genomics UK Consortium	McHugh M et al	https://www.gisaid.org	2020-07-17	2020-04-13	Others	NAN	2020	4	High	?	NAN	-0.000629442	0.00102544	-0.000516546	0.000498247
Scotland/EDB5123/2020	0.0852643	0.0458414	0.185176	0.675399	0.178697	0.206851	0.795513	0.163984	0.00207004	0.0277856	29410	high	0	0	EPI_ISL_456974	?	2020-05-17	Europe	United Kingdom	Scotland	NAN	Europe	United Kingdom	Scotland	genome	Human	B.1	G	Virology Department, Royal Infirmary of Edinburgh, NHS Lothian / School of Biological Sciences, University of Edinburgh / Institute of Genetics and Molecular Medicine, University of Edinburgh	COVID-19 Genomics UK (COG-UK) Consortium	McHugh M et al	https://www.gisaid.org	2020-06-02	2020-05-17	Others	NAN	2020	5	High	?	NAN	-0.000629442	0.00102544	-0.000516546	0.000498247
Scotland/EDB894/2020	0.0852643	0.0458414	0.185176	0.675399	0.178697	0.206851	0.795513	0.163984	0.00207004	0.0277856	29410	high	0	0	EPI_ISL_432868	?	2020-04-05	Europe	United Kingdom	Scotland	NAN	Europe	United Kingdom	Scotland	genome	Human	B.1	G	Virology Department, Royal Infirmary of Edinburgh, NHS Lothian / School of Biological Sciences, University of Edinburgh / Institute of Genetics and Molecular Medicine, University of Edinburgh	COVID-19 Genomics UK (COG-UK) Consortium	McHugh M et al	https://www.gisaid.org	2020-04-29	2020-04-05	Others	NAN	2020	4	High	?	NAN	-0.000629442	0.00102544	-0.000516546	0.000498247
Scotland/EDB5344/2020	0.0852643	0.0458414	0.185176	0.675399	0.178697	0.206851	0.795513	0.163984	0.00207004	0.0277856	29410	high	0	0	EPI_ISL_457002	?	2020-05-22	Europe	United Kingdom	Scotland	NAN	Europe	United Kingdom	Scotland	genome	Human	B.1	G	Virology Department, Royal Infirmary of Edinburgh, NHS Lothian / School of Biological Sciences, University of Edinburgh / Institute of Genetics and Molecular Medicine, University of Edinburgh	COVID-19 Genomics UK (COG-UK) Consortium	McHugh M et al	https://www.gisaid.org	2020-06-02	2020-05-22	Others	NAN	2020	5	High	?	NAN	-0.000629442	0.00102544	-0.000516546	0.000498247
Scotland/CVR91/2020	0.0852643	0.0458414	0.185176	0.675399	0.178697	0.206851	0.795513	0.163984	0.00207004	0.0277856	29410	high	0	0	EPI_ISL_425815	?	2020-03-12	Europe	United Kingdom	Scotland	NAN	Europe	United Kingdom	Scotland	genome	Human	B.1	G	West of Scotland Specialist Virology Centre, NHSGGC / MRC-University of Glasgow Centre for Virus Research	COVID-19 Genomics UK (COG-UK) Consortium	Ana da Silva Filipe et al	https://www.gisaid.org	2020-04-14	2020-03-12	Others	NAN	2020	3	High	?	NAN	-0.000629442	0.00102544	-0.000516546	0.000498247
SouthAfrica/Tygerberg_03/2020	0.0852643	0.0458414	0.185176	0.675399	0.178697	0.206851	0.795513	0.163984	0.00207004	0.0277856	29410	high	0	0	EPI_ISL_464114	?	2020-03-27	Africa	South Africa	Western Cape Province	Cape Town Metro	Africa	South Africa	Western Cape Province	genome	Human	B.1	G	National Health Laboratory Service (NHLS), Tygerberg	Division of Medical Virology, Stellenbosch University and National Health Laboratory Service (NHLS)	Susan Engelbrecht et al	https://www.gisaid.org	2020-06-11	2020-03-27	Others	NAN	2020	3	High	32	NAN	-0.000629442	0.00102544	-0.000516546	0.000498247
SouthAfrica/Tygerberg_02/2020	0.0852643	0.0458414	0.185176	0.675399	0.178697	0.206851	0.795513	0.163984	0.00207004	0.0277856	29410	high	0	0	EPI_ISL_464113	?	2020-03-27	Africa	South Africa	Western Cape Province	Cape Town Metro	Africa	South Africa	Western Cape Province	genome	Human	B.1	G	National Health Laboratory Service (NHLS), Tygerberg	Division of Medical Virology, Stellenbosch University and National Health Laboratory Service (NHLS)	Susan Engelbrecht et al	https://www.gisaid.org	2020-06-11	2020-03-27	Others	NAN	2020	3	High	41	NAN	-0.000629442	0.00102544	-0.000516546	0.000498247
Scotland/EDB781/2020	0.0852643	0.0458414	0.185176	0.675399	0.178697	0.206851	0.795513	0.163984	0.00207004	0.0277856	29410	high	0	0	EPI_ISL_433242	?	2020-04-03	Europe	United Kingdom	Scotland	NAN	Europe	United Kingdom	Scotland	genome	Human	B.1	G	Virology Department, Royal Infirmary of Edinburgh, NHS Lothian / School of Biological Sciences, University of Edinburgh / Institute of Genetics and Molecular Medicine, University of Edinburgh	COVID-19 Genomics UK (COG-UK) Consortium	McHugh M et al	https://www.gisaid.org	2020-04-29	2020-04-03	Others	NAN	2020	4	High	?	NAN	-0.000629442	0.00102544	-0.000516546	0.000498247
Scotland/EDB4706/2020	0.0852643	0.0458414	0.185176	0.675399	0.178697	0.206851	0.795513	0.163984	0.00207004	0.0277856	29410	high	0	0	EPI_ISL_449323	?	2020-05-10	Europe	United Kingdom	Scotland	NAN	Europe	United Kingdom	Scotland	genome	Human	B.1	G	Virology Department, Royal Infirmary of Edinburgh, NHS Lothian / School of Biological Sciences, University of Edinburgh / Institute of Genetics and Molecular Medicine, University of Edinburgh	COVID-19 Genomics UK (COG-UK) Consortium	McHugh M et al	https://www.gisaid.org	2020-05-19	2020-05-10	Others	NAN	2020	5	High	?	NAN	-0.000629442	0.00102544	-0.000516546	0.000498247
Netherlands/NA_218/2020	0.0852643	0.0458414	0.185176	0.675399	0.178697	0.206851	0.795513	0.163984	0.00207004	0.0277856	29410	high	0	0	EPI_ISL_422753	?	2020-03-26	Europe	Netherlands	Netherlands	NAN	Europe	Netherlands	Netherlands	genome	Human	B.1	G	Dutch COVID-19 response team	Erasmus Medical Center	Bas Oude Munnink et al	https://www.gisaid.org	2020-04-11	2020-03-26	Others	NAN	2020	3	High	?	NAN	-0.000629442	0.00102544	-0.000516546	0.000498247
Scotland/EDB753/2020	0.0852643	0.0458414	0.185176	0.675399	0.178697	0.206851	0.795513	0.163984	0.00207004	0.0277856	29410	high	0	0	EPI_ISL_433236	?	2020-04-03	Europe	United Kingdom	Scotland	NAN	Europe	United Kingdom	Scotland	genome	Human	B.1	G	Virology Department, Royal Infirmary of Edinburgh, NHS Lothian / School of Biological Sciences, University of Edinburgh / Institute of Genetics and Molecular Medicine, University of Edinburgh	COVID-19 Genomics UK (COG-UK) Consortium	McHugh M et al	https://www.gisaid.org	2020-04-29	2020-04-03	Others	NAN	2020	4	High	?	NAN	-0.000629442	0.00102544	-0.000516546	0.000498247
Scotland/EDB4515/2020	0.0852643	0.0458414	0.185176	0.675399	0.178697	0.206851	0.795513	0.163984	0.00207004	0.0277856	29410	high	0	0	EPI_ISL_456949	?	2020-05-06	Europe	United Kingdom	Scotland	NAN	Europe	United Kingdom	Scotland	genome	Human	B.1	G	Virology Department, Royal Infirmary of Edinburgh, NHS Lothian / School of Biological Sciences, University of Edinburgh / Institute of Genetics and Molecular Medicine, University of Edinburgh	COVID-19 Genomics UK (COG-UK) Consortium	McHugh M et al	https://www.gisaid.org	2020-06-02	2020-05-06	Others	NAN	2020	5	High	?	NAN	-0.000629442	0.00102544	-0.000516546	0.000498247
USA/CA-ALSR-1889/2020	0.0852643	0.0458414	0.185176	0.675399	0.178697	0.206851	0.795513	0.163984	0.00207004	0.0277856	29410	high	0	0	EPI_ISL_512220	?	2020-05-20	North America	USA	California	San Diego	North America	USA	California	genome	Human	B.1	G	San Diego County Public Health Laboratory	Andersen lab at Scripps Research	SEARCH Alliance San Diego with Tracy Basler et al	https://www.gisaid.org	2020-08-11	2020-05-20	Others	NAN	2020	5	High	?	NAN	-0.000629442	0.00102544	-0.000516546	0.000498247
Scotland/EDB4682/2020	0.0852643	0.0458414	0.185176	0.675399	0.178697	0.206851	0.795513	0.163984	0.00207004	0.0277856	29410	high	0	0	EPI_ISL_449321	?	2020-05-09	Europe	United Kingdom	Scotland	NAN	Europe	United Kingdom	Scotland	genome	Human	B.1	G	Virology Department, Royal Infirmary of Edinburgh, NHS Lothian / School of Biological Sciences, University of Edinburgh / Institute of Genetics and Molecular Medicine, University of Edinburgh	COVID-19 Genomics UK (COG-UK) Consortium	McHugh M et al	https://www.gisaid.org	2020-05-19	2020-05-09	Others	NAN	2020	5	High	?	NAN	-0.000629442	0.00102544	-0.000516546	0.000498247
Switzerland/BS-UHB-42189239/2020	0.0852643	0.0458414	0.185176	0.675399	0.178697	0.206851	0.795513	0.163984	0.00207004	0.0277856		high	0	0	EPI_ISL_528042	?	2020-03-13	Europe	Switzerland	Basel-Stadt		Europe	Switzerland	Basel-Stadt	genome	Human	B.1	G	University Hospital Basel, Clinical Virology	University Hospital Basel, Clinical Bacteriology	Madlen Stange et al	https://www.gisaid.org	2020-09-06	2020-03-13	Others		2020	3	High	?	Male	-0.000629442	0.00102544	-0.000516546	0.000498247
Switzerland/BS-UHB-42193056/2020	0.0852643	0.0458414	0.185176	0.675399	0.178697	0.206851	0.795513	0.163984	0.00207004	0.0277856		high	0	0	EPI_ISL_528142	?	2020-03-16	Europe	Switzerland	Basel-Stadt		Europe	Switzerland	Basel-Stadt	genome	Human	B.1	G	University Hospital Basel, Clinical Virology	University Hospital Basel, Clinical Bacteriology	Madlen Stange et al	https://www.gisaid.org	2020-09-06	2020-03-16	Others		2020	3	High	?	Male	-0.000629442	0.00102544	-0.000516546	0.000498247
Scotland/QEUH-545EF1/2020	0.0852643	0.0458414	0.185176	0.675399	0.178697	0.206851	0.795513	0.163984	0.00207004	0.0277856		high	0	0	EPI_ISL_533346	?	2020-05-14	Europe	United Kingdom	Scotland		Europe	United Kingdom	Scotland	genome	Human	B.1	G	NHSGGC West of Scotland Specialist Virology Centre / MRC-University of Glasgow Centre for Virus Research	Wellcome Sanger Institute for the COVID-19 Genomics UK Consortium	Ana da Silva Filipe et al	https://www.gisaid.org	2020-09-11	2020-05-14	Others		2020	5	High	?	?	-0.000629442	0.00102544	-0.000516546	0.000498247
England/OXON-B2F2E/2020	0.0852643	0.0458414	0.185176	0.675399	0.178697	0.206851	0.795513	0.163984	0.00207004	0.0277856		high	0	0	EPI_ISL_534827	?	2020-03-20	Europe	United Kingdom	England		Europe	United Kingdom	England	genome	Human	B.1	G	Oxford Viromics, NDM, University of Oxford; Oxford University Hospitals; Basingstoke and North Hampshire Hospital	COVID-19 Genomics UK (COG-UK) Consortium	Tanya Golubchik et al	https://www.gisaid.org	2020-09-14	2020-03-20	Others		2020	3	High	?	?	-0.000629442	0.00102544	-0.000516546	0.000498247
England/OXON-B3488/2020	0.0852643	0.0458414	0.185176	0.675399	0.178697	0.206851	0.795513	0.163984	0.00207004	0.0277856		high	0	0	EPI_ISL_534859	?	2020-03-27	Europe	United Kingdom	England		Europe	United Kingdom	England	genome	Human	B.1	G	Oxford Viromics, NDM, University of Oxford; Oxford University Hospitals; Basingstoke and North Hampshire Hospital	COVID-19 Genomics UK (COG-UK) Consortium	Tanya Golubchik et al	https://www.gisaid.org	2020-09-14	2020-03-27	Others		2020	3	High	?	?	-0.000629442	0.00102544	-0.000516546	0.000498247
Spain/PV-001477/2020	0.0852643	0.0458414	0.185176	0.675399	0.178697	0.206851	0.795513	0.163984	0.00207004	0.0277856	29410	high	0	0	EPI_ISL_467128	?	2020-03-18	Europe	Spain	Basque Country	Vitoria-Gasteiz	Europe	Spain	Basque Country	genome	Human	B.1	G	Hospital Universitario Araba. Vitoria-Gasteiz	SeqCOVID-SPAIN consortium/IBV(CSIC)	Silvia Hern__z Crespo et al	https://www.gisaid.org	2020-06-12	2020-03-18	Others	NAN	2020	3	High	32	NAN	-0.000629442	0.00102544	-0.000516546	0.000498247
Scotland/EDB4504/2020	0.0852643	0.0458414	0.185176	0.675399	0.178697	0.206851	0.795513	0.163984	0.00207004	0.0277856	29410	high	0	0	EPI_ISL_456945	?	2020-05-05	Europe	United Kingdom	Scotland	NAN	Europe	United Kingdom	Scotland	genome	Human	B.1	G	Virology Department, Royal Infirmary of Edinburgh, NHS Lothian / School of Biological Sciences, University of Edinburgh / Institute of Genetics and Molecular Medicine, University of Edinburgh	COVID-19 Genomics UK (COG-UK) Consortium	McHugh M et al	https://www.gisaid.org	2020-06-02	2020-05-05	Others	NAN	2020	5	High	?	NAN	-0.000629442	0.00102544	-0.000516546	0.000498247
USA/CA-ALSR-1495/2020	0.0852643	0.0458414	0.185176	0.675399	0.178697	0.206851	0.795513	0.163984	0.00207004	0.0277856	29410	high	0	0	EPI_ISL_494621	?	2020-04-30	North America	USA	California	San Diego	North America	USA	California	genome	Human	B.1	G	San Diego County Public Health Laboratory	Andersen lab at Scripps Research	SEARCH Alliance San Diego with Tracy Basler et al	https://www.gisaid.org	2020-07-22	2020-04-30	Others	NAN	2020	4	High	?	NAN	-0.000629442	0.00102544	-0.000516546	0.000498247
Scotland/EDB860/2020	0.0852643	0.0458414	0.185176	0.675399	0.178697	0.206851	0.795513	0.163984	0.00207004	0.0277856	29410	high	0	0	EPI_ISL_433257	?	2020-04-04	Europe	United Kingdom	Scotland	NAN	Europe	United Kingdom	Scotland	genome	Human	B.1	G	Virology Department, Royal Infirmary of Edinburgh, NHS Lothian / School of Biological Sciences, University of Edinburgh / Institute of Genetics and Molecular Medicine, University of Edinburgh	COVID-19 Genomics UK (COG-UK) Consortium	McHugh M et al	https://www.gisaid.org	2020-04-29	2020-04-04	Others	NAN	2020	4	High	?	NAN	-0.000629442	0.00102544	-0.000516546	0.000498247
USA/HI_4970/2020	0.0852643	0.0458414	0.185176	0.675399	0.178697	0.206851	0.795513	0.163984	0.00207004	0.0277856	29410	high	0	0	EPI_ISL_426420	?	2020-03-05	North America	USA	Hawaii	NAN	North America	USA	Hawaii	genome	Human	B.1	G	HI Dept. of Health, State Laboratories Division	Pathogen Discovery, Respiratory Viruses Branch, Division of Viral Diseases, Centers for Disease Control and Prevention	Anna Uehara et al	https://www.gisaid.org	2020-04-16	2020-03-05	Others	MT344948	2020	3	High	68	NAN	-0.000629442	0.00102544	-0.000516546	0.000498247
Scotland/EDB085/2020	0.0852643	0.0458414	0.185176	0.675399	0.178697	0.206851	0.795513	0.163984	0.00207004	0.0277856	29410	high	0	0	EPI_ISL_425877	?	2020-03-21	Europe	United Kingdom	Scotland	NAN	Europe	United Kingdom	Scotland	genome	Human	B.1	G	Virology Department, Royal Infirmary of Edinburgh, NHS Lothian / School of Biological Sciences, University of Edinburgh / Institute of Genetics and Molecular Medicine, University of Edinburgh	COVID-19 Genomics UK (COG-UK) Consortium	McHugh M et al	https://www.gisaid.org	2020-04-14	2020-03-21	Others	NAN	2020	3	High	?	NAN	-0.000629442	0.00102544	-0.000516546	0.000498247
Scotland/EDB4563/2020	0.0852643	0.0458414	0.185176	0.675399	0.178697	0.206851	0.795513	0.163984	0.00207004	0.0277856	29410	high	0	0	EPI_ISL_461729	?	2020-05-06	Europe	United Kingdom	Scotland	NAN	Europe	United Kingdom	Scotland	genome	Human	B.1	G	Virology Department, Royal Infirmary of Edinburgh, NHS Lothian / School of Biological Sciences, University of Edinburgh / Institute of Genetics and Molecular Medicine, University of Edinburgh	COVID-19 Genomics UK (COG-UK) Consortium	McHugh M et al	https://www.gisaid.org	2020-06-06	2020-05-06	Others	NAN	2020	5	High	?	NAN	-0.000629442	0.00102544	-0.000516546	0.000498247
Norway/2088/2020	0.0852643	0.0458414	0.185176	0.675399	0.178697	0.206851	0.795513	0.163984	0.00207004	0.0277856	29410	high	0	0	EPI_ISL_420152	?	2020-03-17	Europe	Norway	Norway	NAN	Europe	Norway	Norway	genome	Human	B.1	G	University Hospital of Northern Norway, Department for Microbiology and Infectious Disease Control	Norwegian Institute of Public Health, Department of Virology	Kathrine Stene-Johansen et al	https://www.gisaid.org	2020-04-05	2020-03-17	Others	NAN	2020	3	High	?	NAN	-0.000629442	0.00102544	-0.000516546	0.000498247
Spain/PV-001445/2020	0.0852643	0.0458414	0.185176	0.675399	0.178697	0.206851	0.795513	0.163984	0.00207004	0.0277856	29410	high	0	0	EPI_ISL_467148	?	2020-03-17	Europe	Spain	Basque Country	Vitoria-Gasteiz	Europe	Spain	Basque Country	genome	Human	B.1	G	Hospital Universitario Araba. Vitoria-Gasteiz	SeqCOVID-SPAIN consortium/IBV(CSIC)	Silvia Hern__z Crespo et al	https://www.gisaid.org	2020-06-12	2020-03-17	Others	NAN	2020	3	High	54	NAN	-0.000629442	0.00102544	-0.000516546	0.000498247
England/BRIS-130D2D/2020	0.0852643	0.0458414	0.185176	0.675399	0.178697	0.206851	0.795513	0.163984	0.00207004	0.0277856	29410	high	0	0	EPI_ISL_492508	?	2020-03-23	Europe	United Kingdom	England	NAN	Europe	United Kingdom	England	genome	Human	B.1	G	PHE South West Regional Laboratory, National Infection Service	Wellcome Sanger Institute for the COVID-19 Genomics UK Consortium	Stephanie Hutchings et al	https://www.gisaid.org	2020-07-20	2020-03-23	Others	NAN	2020	3	High	?	NAN	-0.000629442	0.00102544	-0.000516546	0.000498247
Finland/13M57/2020	0.0852643	0.0458414	0.185176	0.675399	0.178697	0.206851	0.795513	0.163984	0.00207004	0.0277856	29410	high	0	0	EPI_ISL_418391	?	2020-03-13	Europe	Finland	Finland	NAN	Europe	Finland	Finland	genome	Human	B.1	G	Department of Virology and Immunology, University of Helsinki and Helsinki University Hospital, Huslab Finland	Department of Virology, Faculty of Medicine, University of Helsinki, Helsinki, Finland	Teemu Smura et al	https://www.gisaid.org	2020-03-30	2020-03-13	Others	NAN	2020	3	High	78	NAN	-0.000629442	0.00102544	-0.000516546	0.000498247
Iceland/208/2020	0.0852643	0.0458414	0.185176	0.675399	0.178697	0.206851	0.795513	0.163984	0.00207004	0.0277856	29410	high	0	0	EPI_ISL_417766	?	2020-03-16	Europe	Iceland	Reykjavik	NAN	Europe	Iceland	Reykjavik	genome	Human	B.1	G	The National University Hospital of Iceland	deCODE genetics	Daniel F Gudbjartsson et al	https://www.gisaid.org	2020-03-27	2020-03-16	Others	NAN	2020	3	High	60	NAN	-0.000629442	0.00102544	-0.000516546	0.000498247
USA/NY-QDX-91/2020	0.0852643	0.0458414	0.185176	0.675399	0.178697	0.206851	0.795513	0.163984	0.00207004	0.0277856	29410	high	0	0	EPI_ISL_468585	?	2020-03-12	North America	USA	New York	NAN	North America	USA	New York	genome	Human	B.1	G	Quest Diagnostics	Quest Diagnostics	Anderson et al	https://www.gisaid.org	2020-06-16	2020-03-12	Others	MT627432	2020	3	High	35	NAN	-0.000629442	0.00102544	-0.000516546	0.000498247
Scotland/EDB901/2020	0.0852643	0.0458414	0.185176	0.675399	0.178697	0.206851	0.795513	0.163984	0.00207004	0.0277856	29410	high	0	0	EPI_ISL_432873	?	2020-04-05	Europe	United Kingdom	Scotland	NAN	Europe	United Kingdom	Scotland	genome	Human	B.1	G	Virology Department, Royal Infirmary of Edinburgh, NHS Lothian / School of Biological Sciences, University of Edinburgh / Institute of Genetics and Molecular Medicine, University of Edinburgh	COVID-19 Genomics UK (COG-UK) Consortium	McHugh M et al	https://www.gisaid.org	2020-04-29	2020-04-05	Others	NAN	2020	4	High	?	NAN	-0.000629442	0.00102544	-0.000516546	0.000498247
USA/CA-ALSR-1023-SAN/2020	0.0852643	0.0458414	0.185176	0.675399	0.178697	0.206851	0.795513	0.163984	0.00207004	0.0277856	29410	high	0	0	EPI_ISL_483469	?	2020-04-20	North America	USA	California	San Diego	North America	USA	California	genome	Human	B.1	G	UC San Diego Center for Advanced Laboratory Medicine	Andersen lab at Scripps Research	SEARCH Alliance San Diego with David Pride et al	https://www.gisaid.org	2020-07-07	2020-04-20	Others	NAN	2020	4	High	?	NAN	-0.000629442	0.00102544	-0.000516546	0.000498247
Scotland/EDB4671/2020	0.0852643	0.0458414	0.185176	0.675399	0.178697	0.206851	0.795513	0.163984	0.00207004	0.0277856	29410	high	0	0	EPI_ISL_449319	?	2020-05-08	Europe	United Kingdom	Scotland	NAN	Europe	United Kingdom	Scotland	genome	Human	B.1	G	Virology Department, Royal Infirmary of Edinburgh, NHS Lothian / School of Biological Sciences, University of Edinburgh / Institute of Genetics and Molecular Medicine, University of Edinburgh	COVID-19 Genomics UK (COG-UK) Consortium	McHugh M et al	https://www.gisaid.org	2020-05-19	2020-05-08	Others	NAN	2020	5	High	?	NAN	-0.000629442	0.00102544	-0.000516546	0.000498247
Scotland/EDB880/2020	0.0852643	0.0458414	0.185176	0.675399	0.178697	0.206851	0.795513	0.163984	0.00207004	0.0277856	29410	high	0	0	EPI_ISL_433262	?	2020-04-04	Europe	United Kingdom	Scotland	NAN	Europe	United Kingdom	Scotland	genome	Human	B.1	G	Virology Department, Royal Infirmary of Edinburgh, NHS Lothian / School of Biological Sciences, University of Edinburgh / Institute of Genetics and Molecular Medicine, University of Edinburgh	COVID-19 Genomics UK (COG-UK) Consortium	McHugh M et al	https://www.gisaid.org	2020-04-29	2020-04-04	Others	NAN	2020	4	High	?	NAN	-0.000629442	0.00102544	-0.000516546	0.000498247
Scotland/EDB877/2020	0.0852643	0.0458414	0.185176	0.675399	0.178697	0.206851	0.795513	0.163984	0.00207004	0.0277856	29410	high	0	0	EPI_ISL_433261	?	2020-04-04	Europe	United Kingdom	Scotland	NAN	Europe	United Kingdom	Scotland	genome	Human	B.1	G	Virology Department, Royal Infirmary of Edinburgh, NHS Lothian / School of Biological Sciences, University of Edinburgh / Institute of Genetics and Molecular Medicine, University of Edinburgh	COVID-19 Genomics UK (COG-UK) Consortium	McHugh M et al	https://www.gisaid.org	2020-04-29	2020-04-04	Others	NAN	2020	4	High	?	NAN	-0.000629442	0.00102544	-0.000516546	0.000498247
USA/CA-ALSR-1311/2020	0.0852643	0.0458414	0.185176	0.675399	0.178697	0.206851	0.795513	0.163984	0.00207004	0.0277856	29410	high	0	0	EPI_ISL_494489	?	2020-04-30	North America	USA	California	San Diego	North America	USA	California	genome	Human	B.1	G	San Diego County Public Health Laboratory	Andersen lab at Scripps Research	SEARCH Alliance San Diego with Tracy Basler et al	https://www.gisaid.org	2020-07-21	2020-04-30	Others	NAN	2020	4	High	?	NAN	-0.000629442	0.00102544	-0.000516546	0.000498247
USA/CA-ALSR-1247/2020	0.0852643	0.0458414	0.185176	0.675399	0.178697	0.206851	0.795513	0.163984	0.00207004	0.0277856	29410	high	0	0	EPI_ISL_494456	?	2020-04-27	North America	USA	California	San Diego	North America	USA	California	genome	Human	B.1	G	San Diego County Public Health Laboratory	Andersen lab at Scripps Research	SEARCH Alliance San Diego with Tracy Basler et al	https://www.gisaid.org	2020-07-21	2020-04-27	Others	NAN	2020	4	High	?	NAN	-0.000629442	0.00102544	-0.000516546	0.000498247
Scotland/EDB1059/2020	0.0852643	0.0458414	0.185176	0.675399	0.178697	0.206851	0.795513	0.163984	0.00207004	0.0277856	29410	high	0	0	EPI_ISL_439145	?	2020-04-06	Europe	United Kingdom	Scotland	NAN	Europe	United Kingdom	Scotland	genome	Human	B.1	G	Virology Department, Royal Infirmary of Edinburgh, NHS Lothian / School of Biological Sciences, University of Edinburgh / Institute of Genetics and Molecular Medicine, University of Edinburgh	COVID-19 Genomics UK (COG-UK) Consortium	McHugh M et al	https://www.gisaid.org	2020-05-12	2020-04-06	Others	NAN	2020	4	High	?	NAN	-0.000629442	0.00102544	-0.000516546	0.000498247
Scotland/EDB1070/2020	0.0852643	0.0458414	0.185176	0.675399	0.178697	0.206851	0.795513	0.163984	0.00207004	0.0277856	29410	high	0	0	EPI_ISL_433380	?	2020-04-06	Europe	United Kingdom	Scotland	NAN	Europe	United Kingdom	Scotland	genome	Human	B.1	G	Virology Department, Royal Infirmary of Edinburgh, NHS Lothian / School of Biological Sciences, University of Edinburgh / Institute of Genetics and Molecular Medicine, University of Edinburgh	COVID-19 Genomics UK (COG-UK) Consortium	McHugh M et al	https://www.gisaid.org	2020-04-29	2020-04-06	Others	NAN	2020	4	High	?	NAN	-0.000629442	0.00102544	-0.000516546	0.000498247
USA/CA-ALSR-0753-IPL/2020	0.0852643	0.0458414	0.185176	0.675399	0.178697	0.206851	0.795513	0.163984	0.00207004	0.0277856	29410	high	0	0	EPI_ISL_483333	?	2020-05-03	North America	USA	California	Imperial County	North America	USA	California	genome	Human	B.1	G	UC San Diego Center for Advanced Laboratory Medicine	Andersen lab at Scripps Research	SEARCH Alliance San Diego with David Pride et al	https://www.gisaid.org	2020-07-07	2020-05-03	Others	NAN	2020	5	High	?	NAN	-0.000629442	0.00102544	-0.000516546	0.000498247
Scotland/EDB1094/2020	0.0852643	0.0458414	0.185176	0.675399	0.178697	0.206851	0.795513	0.163984	0.00207004	0.0277856	29410	high	0	0	EPI_ISL_433390	?	2020-04-07	Europe	United Kingdom	Scotland	NAN	Europe	United Kingdom	Scotland	genome	Human	B.1	G	Virology Department, Royal Infirmary of Edinburgh, NHS Lothian / School of Biological Sciences, University of Edinburgh / Institute of Genetics and Molecular Medicine, University of Edinburgh	COVID-19 Genomics UK (COG-UK) Consortium	McHugh M et al	https://www.gisaid.org	2020-04-29	2020-04-07	Others	NAN	2020	4	High	?	NAN	-0.000629442	0.00102544	-0.000516546	0.000498247
Denmark/ALAB-SSI-635/2020	0.0852643	0.0458414	0.185176	0.675399	0.178697	0.206851	0.795513	0.163984	0.00207004	0.0277856	29410	high	0	0	EPI_ISL_437011	?	2020-03-26	Europe	Denmark	Denmark	NAN	Europe	Denmark	Denmark	genome	Human	B.1	G	Department of Virus and Microbiological Special Diagnostics, Statens Serum Institut, Copenhagen, Denmark, Artillerivej 5, 2300 Copenahgen S	Albertsen lab, Department of Chemistry and Bioscience, Aalborg University, Denmark	Rasmus Kirkegaard et al	https://www.gisaid.org	2020-05-08	2020-03-26	Others	NAN	2020	3	High	?	NAN	-0.000629442	0.00102544	-0.000516546	0.000498247
Scotland/EDB997/2020	0.0852643	0.0458414	0.185176	0.675399	0.178697	0.206851	0.795513	0.163984	0.00207004	0.0277856	29410	high	0	0	EPI_ISL_432898	?	2020-04-06	Europe	United Kingdom	Scotland	NAN	Europe	United Kingdom	Scotland	genome	Human	B.1	G	Virology Department, Royal Infirmary of Edinburgh, NHS Lothian / School of Biological Sciences, University of Edinburgh / Institute of Genetics and Molecular Medicine, University of Edinburgh	COVID-19 Genomics UK (COG-UK) Consortium	McHugh M et al	https://www.gisaid.org	2020-04-29	2020-04-06	Others	NAN	2020	4	High	?	NAN	-0.000629442	0.00102544	-0.000516546	0.000498247
Scotland/EDB1523/2020	0.0852643	0.0458414	0.185176	0.675399	0.178697	0.206851	0.795513	0.163984	0.00207004	0.0277856	29410	high	0	0	EPI_ISL_433070	?	2020-04-14	Europe	United Kingdom	Scotland	NAN	Europe	United Kingdom	Scotland	genome	Human	B.1	G	Virology Department, Royal Infirmary of Edinburgh, NHS Lothian / School of Biological Sciences, University of Edinburgh / Institute of Genetics and Molecular Medicine, University of Edinburgh	COVID-19 Genomics UK (COG-UK) Consortium	McHugh M et al	https://www.gisaid.org	2020-04-29	2020-04-14	Others	NAN	2020	4	High	?	NAN	-0.000629442	0.00102544	-0.000516546	0.000498247
Scotland/EDB1526/2020	0.0852643	0.0458414	0.185176	0.675399	0.178697	0.206851	0.795513	0.163984	0.00207004	0.0277856	29410	high	0	0	EPI_ISL_433072	?	2020-04-12	Europe	United Kingdom	Scotland	NAN	Europe	United Kingdom	Scotland	genome	Human	B.1	G	Virology Department, Royal Infirmary of Edinburgh, NHS Lothian / School of Biological Sciences, University of Edinburgh / Institute of Genetics and Molecular Medicine, University of Edinburgh	COVID-19 Genomics UK (COG-UK) Consortium	McHugh M et al	https://www.gisaid.org	2020-04-29	2020-04-12	Others	NAN	2020	4	High	?	NAN	-0.000629442	0.00102544	-0.000516546	0.000498247
Scotland/EDB4903/2020	0.0852643	0.0458414	0.185176	0.675399	0.178697	0.206851	0.795513	0.163984	0.00207004	0.0277856	29410	high	0	0	EPI_ISL_493919	?	2020-05-13	Europe	United Kingdom	Scotland	NAN	Europe	United Kingdom	Scotland	genome	Human	B.1	G	Virology Department, Royal Infirmary of Edinburgh, NHS Lothian / School of Biological Sciences, University of Edinburgh / Institute of Genetics and Molecular Medicine, University of Edinburgh	COVID-19 Genomics UK (COG-UK) Consortium	McHugh M et al	https://www.gisaid.org	2020-07-21	2020-05-13	Others	NAN	2020	5	High	?	NAN	-0.000629442	0.00102544	-0.000516546	0.000498247
Sweden/20-08174/2020	0.0852643	0.0458414	0.185176	0.675399	0.178697	0.206851	0.795513	0.163984	0.00207004	0.0277856	29410	high	0	0	EPI_ISL_475085	?	2020-03-12	Europe	Sweden	Sormland	NAN	Europe	Sweden	Sormland	genome	Human	B.1	G	Skovde/Unilabs	The Public Health Agency of Sweden	Oskar Karlsson Lindsjo et al	https://www.gisaid.org	2020-06-23	2020-03-12	Others	NAN	2020	3	High	34	NAN	-0.000629442	0.00102544	-0.000516546	0.000498247
Scotland/EDB1580/2020	0.0852643	0.0458414	0.185176	0.675399	0.178697	0.206851	0.795513	0.163984	0.00207004	0.0277856	29410	high	0	0	EPI_ISL_433085	?	2020-04-13	Europe	United Kingdom	Scotland	NAN	Europe	United Kingdom	Scotland	genome	Human	B.1	G	Virology Department, Royal Infirmary of Edinburgh, NHS Lothian / School of Biological Sciences, University of Edinburgh / Institute of Genetics and Molecular Medicine, University of Edinburgh	COVID-19 Genomics UK (COG-UK) Consortium	McHugh M et al	https://www.gisaid.org	2020-04-29	2020-04-13	Others	NAN	2020	4	High	?	NAN	-0.000629442	0.00102544	-0.000516546	0.000498247
Scotland/EDB1433/2020	0.0852643	0.0458414	0.185176	0.675399	0.178697	0.206851	0.795513	0.163984	0.00207004	0.0277856	29410	high	0	0	EPI_ISL_433446	?	2020-04-12	Europe	United Kingdom	Scotland	NAN	Europe	United Kingdom	Scotland	genome	Human	B.1	G	Virology Department, Royal Infirmary of Edinburgh, NHS Lothian / School of Biological Sciences, University of Edinburgh / Institute of Genetics and Molecular Medicine, University of Edinburgh	COVID-19 Genomics UK (COG-UK) Consortium	McHugh M et al	https://www.gisaid.org	2020-04-29	2020-04-12	Others	NAN	2020	4	High	?	NAN	-0.000629442	0.00102544	-0.000516546	0.000498247
Scotland/EDB1725/2020	0.0852643	0.0458414	0.185176	0.675399	0.178697	0.206851	0.795513	0.163984	0.00207004	0.0277856	29410	high	0	0	EPI_ISL_433129	?	2020-04-15	Europe	United Kingdom	Scotland	NAN	Europe	United Kingdom	Scotland	genome	Human	B.1	G	Virology Department, Royal Infirmary of Edinburgh, NHS Lothian / School of Biological Sciences, University of Edinburgh / Institute of Genetics and Molecular Medicine, University of Edinburgh	COVID-19 Genomics UK (COG-UK) Consortium	McHugh M et al	https://www.gisaid.org	2020-04-29	2020-04-15	Others	NAN	2020	4	High	?	NAN	-0.000629442	0.00102544	-0.000516546	0.000498247
England/SHEF-CD05A/2020	0.0852643	0.0458414	0.185176	0.675399	0.178697	0.206851	0.795513	0.163984	0.00207004	0.0277856	29410	high	0	0	EPI_ISL_432539	?	2020-03-27	Europe	United Kingdom	England	NAN	Europe	United Kingdom	England	genome	Human	B.1	G	Virology Department, Sheffield Teaching Hospitals NHS Foundation Trust / Virology Department, Sheffield Teaching Hospitals NHS Foundation Trust	COVID-19 Genomics UK (COG-UK) Consortium	Thushan de Silva et al	https://www.gisaid.org	2020-04-29	2020-03-27	Others	NAN	2020	3	High	?	NAN	-0.000629442	0.00102544	-0.000516546	0.000498247
Spain/PV-001580/2020	0.0852643	0.0458414	0.185176	0.675399	0.178697	0.206851	0.795513	0.163984	0.00207004	0.0277856	29410	high	0	0	EPI_ISL_467124	?	2020-03-13	Europe	Spain	Basque Country	Vitoria-Gasteiz	Europe	Spain	Basque Country	genome	Human	B.1	G	Hospital Universitario Araba. Vitoria-Gasteiz	SeqCOVID-SPAIN consortium/IBV(CSIC)	Silvia Hern__z Crespo et al	https://www.gisaid.org	2020-06-12	2020-03-13	Others	NAN	2020	3	High	69	NAN	-0.000629442	0.00102544	-0.000516546	0.000498247
Scotland/EDB1554/2020	0.0852643	0.0458414	0.185176	0.675399	0.178697	0.206851	0.795513	0.163984	0.00207004	0.0277856	29410	high	0	0	EPI_ISL_433080	?	2020-04-13	Europe	United Kingdom	Scotland	NAN	Europe	United Kingdom	Scotland	genome	Human	B.1	G	Virology Department, Royal Infirmary of Edinburgh, NHS Lothian / School of Biological Sciences, University of Edinburgh / Institute of Genetics and Molecular Medicine, University of Edinburgh	COVID-19 Genomics UK (COG-UK) Consortium	McHugh M et al	https://www.gisaid.org	2020-04-29	2020-04-13	Others	NAN	2020	4	High	?	NAN	-0.000629442	0.00102544	-0.000516546	0.000498247
Scotland/EDB1995/2020	0.0852643	0.0458414	0.185176	0.675399	0.178697	0.206851	0.795513	0.163984	0.00207004	0.0277856	29410	high	0	0	EPI_ISL_491635	?	2020-04-18	Europe	United Kingdom	Scotland	NAN	Europe	United Kingdom	Scotland	genome	Human	B.1	G	Virology Department, Royal Infirmary of Edinburgh, NHS Lothian / School of Biological Sciences, University of Edinburgh	Wellcome Sanger Institute for the COVID-19 Genomics UK Consortium	McHugh M et al	https://www.gisaid.org	2020-07-17	2020-04-18	Others	NAN	2020	4	High	?	NAN	-0.000629442	0.00102544	-0.000516546	0.000498247
Scotland/EDB1339/2020	0.0852643	0.0458414	0.185176	0.675399	0.178697	0.206851	0.795513	0.163984	0.00207004	0.0277856	29410	high	0	0	EPI_ISL_433436	?	2020-04-10	Europe	United Kingdom	Scotland	NAN	Europe	United Kingdom	Scotland	genome	Human	B.1	G	Virology Department, Royal Infirmary of Edinburgh, NHS Lothian / School of Biological Sciences, University of Edinburgh / Institute of Genetics and Molecular Medicine, University of Edinburgh	COVID-19 Genomics UK (COG-UK) Consortium	McHugh M et al	https://www.gisaid.org	2020-04-29	2020-04-10	Others	NAN	2020	4	High	?	NAN	-0.000629442	0.00102544	-0.000516546	0.000498247
Scotland/EDB3925/2020	0.0852643	0.0458414	0.185176	0.675399	0.178697	0.206851	0.795513	0.163984	0.00207004	0.0277856	29410	high	0	0	EPI_ISL_439665	?	2020-05-02	Europe	United Kingdom	Scotland	NAN	Europe	United Kingdom	Scotland	genome	Human	B.1	G	Virology Department, Royal Infirmary of Edinburgh, NHS Lothian / School of Biological Sciences, University of Edinburgh / Institute of Genetics and Molecular Medicine, University of Edinburgh	COVID-19 Genomics UK (COG-UK) Consortium	McHugh M et al	https://www.gisaid.org	2020-05-12	2020-05-02	Others	NAN	2020	5	High	?	NAN	-0.000629442	0.00102544	-0.000516546	0.000498247
Scotland/EDB1247/2020	0.0852643	0.0458414	0.185176	0.675399	0.178697	0.206851	0.795513	0.163984	0.00207004	0.0277856	29410	high	0	0	EPI_ISL_439147	?	2020-04-09	Europe	United Kingdom	Scotland	NAN	Europe	United Kingdom	Scotland	genome	Human	B.1	G	Virology Department, Royal Infirmary of Edinburgh, NHS Lothian / School of Biological Sciences, University of Edinburgh / Institute of Genetics and Molecular Medicine, University of Edinburgh	COVID-19 Genomics UK (COG-UK) Consortium	McHugh M et al	https://www.gisaid.org	2020-05-12	2020-04-09	Others	NAN	2020	4	High	?	NAN	-0.000629442	0.00102544	-0.000516546	0.000498247
USA/CA-ALSR-0678-IPL/2020	0.0852643	0.0458414	0.185176	0.675399	0.178697	0.206851	0.795513	0.163984	0.00207004	0.0277856	29410	high	0	0	EPI_ISL_483295	?	2020-04-29	North America	USA	California	Imperial County	North America	USA	California	genome	Human	B.1	G	UC San Diego Center for Advanced Laboratory Medicine	Andersen lab at Scripps Research	SEARCH Alliance San Diego with David Pride et al	https://www.gisaid.org	2020-07-07	2020-04-29	Others	NAN	2020	4	High	?	NAN	-0.000629442	0.00102544	-0.000516546	0.000498247
Scotland/EDB1180/2020	0.0852643	0.0458414	0.185176	0.675399	0.178697	0.206851	0.795513	0.163984	0.00207004	0.0277856	29410	high	0	0	EPI_ISL_433425	?	2020-04-07	Europe	United Kingdom	Scotland	NAN	Europe	United Kingdom	Scotland	genome	Human	B.1	G	Virology Department, Royal Infirmary of Edinburgh, NHS Lothian / School of Biological Sciences, University of Edinburgh / Institute of Genetics and Molecular Medicine, University of Edinburgh	COVID-19 Genomics UK (COG-UK) Consortium	McHugh M et al	https://www.gisaid.org	2020-04-29	2020-04-07	Others	NAN	2020	4	High	?	NAN	-0.000629442	0.00102544	-0.000516546	0.000498247
Scotland/EDB1158/2020	0.0852643	0.0458414	0.185176	0.675399	0.178697	0.206851	0.795513	0.163984	0.00207004	0.0277856	29410	high	0	0	EPI_ISL_433412	?	2020-04-07	Europe	United Kingdom	Scotland	NAN	Europe	United Kingdom	Scotland	genome	Human	B.1	G	Virology Department, Royal Infirmary of Edinburgh, NHS Lothian / School of Biological Sciences, University of Edinburgh / Institute of Genetics and Molecular Medicine, University of Edinburgh	COVID-19 Genomics UK (COG-UK) Consortium	McHugh M et al	https://www.gisaid.org	2020-04-29	2020-04-07	Others	NAN	2020	4	High	?	NAN	-0.000629442	0.00102544	-0.000516546	0.000498247
USA/CA-ALSR-1132/2020	0.0852643	0.0458414	0.185176	0.675399	0.178697	0.206851	0.795513	0.163984	0.00207004	0.0277856	29410	high	0	0	EPI_ISL_494382	?	2020-04-28	North America	USA	California	San Diego	North America	USA	California	genome	Human	B.1	G	San Diego County Public Health Laboratory	Andersen lab at Scripps Research	SEARCH Alliance San Diego with Tracy Basler et al	https://www.gisaid.org	2020-07-21	2020-04-28	Others	NAN	2020	4	High	?	NAN	-0.000629442	0.00102544	-0.000516546	0.000498247
Scotland/EDB1111/2020	0.0852643	0.0458414	0.185176	0.675399	0.178697	0.206851	0.795513	0.163984	0.00207004	0.0277856	29410	high	0	0	EPI_ISL_433401	?	2020-04-06	Europe	United Kingdom	Scotland	NAN	Europe	United Kingdom	Scotland	genome	Human	B.1	G	Virology Department, Royal Infirmary of Edinburgh, NHS Lothian / School of Biological Sciences, University of Edinburgh / Institute of Genetics and Molecular Medicine, University of Edinburgh	COVID-19 Genomics UK (COG-UK) Consortium	McHugh M et al	https://www.gisaid.org	2020-04-29	2020-04-06	Others	NAN	2020	4	High	?	NAN	-0.000629442	0.00102544	-0.000516546	0.000498247
Scotland/EDB1109/2020	0.0852643	0.0458414	0.185176	0.675399	0.178697	0.206851	0.795513	0.163984	0.00207004	0.0277856	29410	high	0	0	EPI_ISL_433399	?	2020-04-06	Europe	United Kingdom	Scotland	NAN	Europe	United Kingdom	Scotland	genome	Human	B.1	G	Virology Department, Royal Infirmary of Edinburgh, NHS Lothian / School of Biological Sciences, University of Edinburgh / Institute of Genetics and Molecular Medicine, University of Edinburgh	COVID-19 Genomics UK (COG-UK) Consortium	McHugh M et al	https://www.gisaid.org	2020-04-29	2020-04-06	Others	NAN	2020	4	High	?	NAN	-0.000629442	0.00102544	-0.000516546	0.000498247
Scotland/EDB1105/2020	0.0852643	0.0458414	0.185176	0.675399	0.178697	0.206851	0.795513	0.163984	0.00207004	0.0277856	29410	high	0	0	EPI_ISL_433396	?	2020-04-08	Europe	United Kingdom	Scotland	NAN	Europe	United Kingdom	Scotland	genome	Human	B.1	G	Virology Department, Royal Infirmary of Edinburgh, NHS Lothian / School of Biological Sciences, University of Edinburgh / Institute of Genetics and Molecular Medicine, University of Edinburgh	COVID-19 Genomics UK (COG-UK) Consortium	McHugh M et al	https://www.gisaid.org	2020-04-29	2020-04-08	Others	NAN	2020	4	High	?	NAN	-0.000629442	0.00102544	-0.000516546	0.000498247
Scotland/EDB1332/2020	0.0852643	0.0458414	0.185176	0.675399	0.178697	0.206851	0.795513	0.163984	0.00207004	0.0277856	29410	high	0	0	EPI_ISL_491561	?	2020-04-11	Europe	United Kingdom	Scotland	NAN	Europe	United Kingdom	Scotland	genome	Human	B.1	G	Virology Department, Royal Infirmary of Edinburgh, NHS Lothian / School of Biological Sciences, University of Edinburgh	Wellcome Sanger Institute for the COVID-19 Genomics UK Consortium	McHugh M et al	https://www.gisaid.org	2020-07-17	2020-04-11	Others	NAN	2020	4	High	?	NAN	-0.000629442	0.00102544	-0.000516546	0.000498247
USA/CA-ALSR-1260/2020	0.0852643	0.0458414	0.185176	0.675399	0.178697	0.206851	0.795513	0.163984	0.00207004	0.0277856	29410	high	0	0	EPI_ISL_494461	?	2020-05-05	North America	USA	California	San Diego	North America	USA	California	genome	Human	B.1	G	San Diego County Public Health Laboratory	Andersen lab at Scripps Research	SEARCH Alliance San Diego with Tracy Basler et al	https://www.gisaid.org	2020-07-21	2020-05-05	Others	NAN	2020	5	High	?	NAN	-0.000629442	0.00102544	-0.000516546	0.000498247
England/LOND-124C768/2020	0.0852643	0.0458414	0.185176	0.675399	0.178697	0.206851	0.795513	0.163984	0.00207004	0.0277856	29410	high	0	0	EPI_ISL_490428	?	2020	Europe	United Kingdom	England	NAN	Europe	United Kingdom	England	genome	Human	B.1	G	University College London Hospital	COVID-19 Genomics UK (COG-UK) Consortium	Judith Heaney et al	https://www.gisaid.org	2020-07-15	2020-07-15	Others	NAN	2020	7	High	?	NAN	-0.000629442	0.00102544	-0.000516546	0.000498247
Scotland/EDB3657/2020	0.0852643	0.0458414	0.185176	0.675399	0.178697	0.206851	0.795513	0.163984	0.00207004	0.0277856	29410	high	0	0	EPI_ISL_439308	?	2020-04-28	Europe	United Kingdom	Scotland	NAN	Europe	United Kingdom	Scotland	genome	Human	B.1	G	Virology Department, Royal Infirmary of Edinburgh, NHS Lothian / School of Biological Sciences, University of Edinburgh / Institute of Genetics and Molecular Medicine, University of Edinburgh	COVID-19 Genomics UK (COG-UK) Consortium	McHugh M et al	https://www.gisaid.org	2020-05-12	2020-04-28	Others	NAN	2020	4	High	?	NAN	-0.000629442	0.00102544	-0.000516546	0.000498247
Scotland/EDB1848/2020	0.0852643	0.0458414	0.185176	0.675399	0.178697	0.206851	0.795513	0.163984	0.00207004	0.0277856	29410	high	0	0	EPI_ISL_433155	?	2020-04-17	Europe	United Kingdom	Scotland	NAN	Europe	United Kingdom	Scotland	genome	Human	B.1	G	Virology Department, Royal Infirmary of Edinburgh, NHS Lothian / School of Biological Sciences, University of Edinburgh / Institute of Genetics and Molecular Medicine, University of Edinburgh	COVID-19 Genomics UK (COG-UK) Consortium	McHugh M et al	https://www.gisaid.org	2020-04-29	2020-04-17	Others	NAN	2020	4	High	?	NAN	-0.000629442	0.00102544	-0.000516546	0.000498247
Scotland/EDB2458/2020	0.0852643	0.0458414	0.185176	0.675399	0.178697	0.206851	0.795513	0.163984	0.00207004	0.0277856	29410	high	0	0	EPI_ISL_439213	?	2020-04-23	Europe	United Kingdom	Scotland	NAN	Europe	United Kingdom	Scotland	genome	Human	B.1	G	Virology Department, Royal Infirmary of Edinburgh, NHS Lothian / School of Biological Sciences, University of Edinburgh / Institute of Genetics and Molecular Medicine, University of Edinburgh	COVID-19 Genomics UK (COG-UK) Consortium	McHugh M et al	https://www.gisaid.org	2020-05-12	2020-04-23	Others	NAN	2020	4	High	?	NAN	-0.000629442	0.00102544	-0.000516546	0.000498247
USA/CA-ALSR-1229/2020	0.0852643	0.0458414	0.185176	0.675399	0.178697	0.206851	0.795513	0.163984	0.00207004	0.0277856	29410	high	0	0	EPI_ISL_494451	?	2020-05-05	North America	USA	California	San Diego	North America	USA	California	genome	Human	B.1	G	San Diego County Public Health Laboratory	Andersen lab at Scripps Research	SEARCH Alliance San Diego with Tracy Basler et al	https://www.gisaid.org	2020-07-21	2020-05-05	Others	NAN	2020	5	High	?	NAN	-0.000629442	0.00102544	-0.000516546	0.000498247
Scotland/EDB3824/2020	0.0852643	0.0458414	0.185176	0.675399	0.178697	0.206851	0.795513	0.163984	0.00207004	0.0277856	29410	high	0	0	EPI_ISL_491652	?	2020-04-29	Europe	United Kingdom	Scotland	NAN	Europe	United Kingdom	Scotland	genome	Human	B.1	G	Virology Department, Royal Infirmary of Edinburgh, NHS Lothian / School of Biological Sciences, University of Edinburgh	Wellcome Sanger Institute for the COVID-19 Genomics UK Consortium	McHugh M et al	https://www.gisaid.org	2020-07-17	2020-04-29	Others	NAN	2020	4	High	?	NAN	-0.000629442	0.00102544	-0.000516546	0.000498247
Switzerland/GE0199-2/2020	0.0852643	0.0458414	0.185176	0.675399	0.178697	0.206851	0.795513	0.163984	0.00207004	0.0277856	29410	high	0	0	EPI_ISL_429197	?	2020-03-21	Europe	Switzerland	Geneva	NAN	Europe	Switzerland	Geneva	genome	Human	B.1	G	University Hospitals of Geneva Laboratory of Virology	University Hospitals of Geneva Laboratory of Virology	Laubscher F. et al	https://www.gisaid.org	2020-04-23	2020-03-21	Others	NAN	2020	3	High	?	NAN	-0.000629442	0.00102544	-0.000516546	0.000498247
Scotland/EDB2098/2020	0.0852643	0.0458414	0.185176	0.675399	0.178697	0.206851	0.795513	0.163984	0.00207004	0.0277856	29410	high	0	0	EPI_ISL_433196	?	2020-04-19	Europe	United Kingdom	Scotland	NAN	Europe	United Kingdom	Scotland	genome	Human	B.1	G	Virology Department, Royal Infirmary of Edinburgh, NHS Lothian / School of Biological Sciences, University of Edinburgh / Institute of Genetics and Molecular Medicine, University of Edinburgh	COVID-19 Genomics UK (COG-UK) Consortium	McHugh M et al	https://www.gisaid.org	2020-04-29	2020-04-19	Others	NAN	2020	4	High	?	NAN	-0.000629442	0.00102544	-0.000516546	0.000498247
USA/CA-ALSR-1189/2020	0.0852643	0.0458414	0.185176	0.675399	0.178697	0.206851	0.795513	0.163984	0.00207004	0.0277856	29410	high	0	0	EPI_ISL_494425	?	2020-04-27	North America	USA	California	San Diego	North America	USA	California	genome	Human	B.1	G	San Diego County Public Health Laboratory	Andersen lab at Scripps Research	SEARCH Alliance San Diego with Tracy Basler et al	https://www.gisaid.org	2020-07-21	2020-04-27	Others	NAN	2020	4	High	?	NAN	-0.000629442	0.00102544	-0.000516546	0.000498247
Scotland/EDB1014/2020	0.0852643	0.0458414	0.185176	0.675399	0.178697	0.206851	0.795513	0.163984	0.00207004	0.0277856	29410	high	0	0	EPI_ISL_439144	?	2020-04-07	Europe	United Kingdom	Scotland	NAN	Europe	United Kingdom	Scotland	genome	Human	B.1	G	Virology Department, Royal Infirmary of Edinburgh, NHS Lothian / School of Biological Sciences, University of Edinburgh / Institute of Genetics and Molecular Medicine, University of Edinburgh	COVID-19 Genomics UK (COG-UK) Consortium	McHugh M et al	https://www.gisaid.org	2020-05-12	2020-04-07	Others	NAN	2020	4	High	?	NAN	-0.000629442	0.00102544	-0.000516546	0.000498247
USA/CA-ALSR-1512/2020	0.0852643	0.0458414	0.185176	0.675399	0.178697	0.206851	0.795513	0.163984	0.00207004	0.0277856	29410	high	0	0	EPI_ISL_494634	?	2020-04-21	North America	USA	California	San Diego	North America	USA	California	genome	Human	B.1	G	San Diego County Public Health Laboratory	Andersen lab at Scripps Research	SEARCH Alliance San Diego with Tracy Basler et al	https://www.gisaid.org	2020-07-22	2020-04-21	Others	NAN	2020	4	High	?	NAN	-0.000629442	0.00102544	-0.000516546	0.000498247
England/LIVE-A9036/2020	0.0852643	0.0458414	0.185176	0.675399	0.178697	0.206851	0.795513	0.163984	0.00207004	0.0277856	29410	high	0	0	EPI_ISL_517250	?	2020-03-26	Europe	United Kingdom	England	NAN	Europe	United Kingdom	England	genome	Human	B.1	G	Liverpool Clinical Laboratories	COVID-19 Genomics UK (COG-UK) Consortium	Sam Haldenby et al	https://www.gisaid.org	2020-08-24	2020-03-26	Others	NAN	2020	3	High	?	NAN	-0.000629442	0.00102544	-0.000516546	0.000498247
USA/CA-ALSR-1242/2020	0.0852643	0.0458414	0.185176	0.675399	0.178697	0.206851	0.795513	0.163984	0.00207004	0.0277856	29410	high	0	0	EPI_ISL_494455	?	2020-05-05	North America	USA	California	San Diego	North America	USA	California	genome	Human	B.1	G	San Diego County Public Health Laboratory	Andersen lab at Scripps Research	SEARCH Alliance San Diego with Tracy Basler et al	https://www.gisaid.org	2020-07-21	2020-05-05	Others	NAN	2020	5	High	?	NAN	-0.000629442	0.00102544	-0.000516546	0.000498247
Scotland/EDB2337/2020	0.0852643	0.0458414	0.185176	0.675399	0.178697	0.206851	0.795513	0.163984	0.00207004	0.0277856	29410	high	0	0	EPI_ISL_439183	?	2020-04-21	Europe	United Kingdom	Scotland	NAN	Europe	United Kingdom	Scotland	genome	Human	B.1	G	Virology Department, Royal Infirmary of Edinburgh, NHS Lothian / School of Biological Sciences, University of Edinburgh / Institute of Genetics and Molecular Medicine, University of Edinburgh	COVID-19 Genomics UK (COG-UK) Consortium	McHugh M et al	https://www.gisaid.org	2020-05-12	2020-04-21	Others	NAN	2020	4	High	?	NAN	-0.000629442	0.00102544	-0.000516546	0.000498247
USA/CA-ALSR-0539-IPL/2020	0.0852643	0.0458414	0.185176	0.675399	0.178697	0.206851	0.795513	0.163984	0.00207004	0.0277856	29410	high	0	0	EPI_ISL_483211	?	2020-05-05	North America	USA	California	Imperial County	North America	USA	California	genome	Human	B.1	G	UC San Diego Center for Advanced Laboratory Medicine	Andersen lab at Scripps Research	SEARCH Alliance San Diego with David Pride et al	https://www.gisaid.org	2020-07-07	2020-05-05	Others	NAN	2020	5	High	?	NAN	-0.000629442	0.00102544	-0.000516546	0.000498247
Scotland/EDB2435/2020	0.0852643	0.0458414	0.185176	0.675399	0.178697	0.206851	0.795513	0.163984	0.00207004	0.0277856	29410	high	0	0	EPI_ISL_439207	?	2020-04-23	Europe	United Kingdom	Scotland	NAN	Europe	United Kingdom	Scotland	genome	Human	B.1	G	Virology Department, Royal Infirmary of Edinburgh, NHS Lothian / School of Biological Sciences, University of Edinburgh / Institute of Genetics and Molecular Medicine, University of Edinburgh	COVID-19 Genomics UK (COG-UK) Consortium	McHugh M et al	https://www.gisaid.org	2020-05-12	2020-04-23	Others	NAN	2020	4	High	?	NAN	-0.000629442	0.00102544	-0.000516546	0.000498247
Iceland/112/2020	0.0852643	0.0458414	0.185176	0.675399	0.178697	0.206851	0.795513	0.163984	0.00207004	0.0277856	29410	high	0	0	EPI_ISL_417770	?	2020-03-11	Europe	Iceland	Reykjavik	NAN	Europe	Switzerland	Switzerland	genome	Human	B.1	G	The National University Hospital of Iceland	deCODE genetics	Daniel F Gudbjartsson et al	https://www.gisaid.org	2020-03-27	2020-03-11	Others	NAN	2020	3	High	46	NAN	-0.000629442	0.00102544	-0.000516546	0.000498247
USA/CA-ALSR-1340/2020	0.0852643	0.0458414	0.185176	0.675399	0.178697	0.206851	0.795513	0.163984	0.00207004	0.0277856	29410	high	0	0	EPI_ISL_494502	?	2020-04-30	North America	USA	California	San Diego	North America	USA	California	genome	Human	B.1	G	San Diego County Public Health Laboratory	Andersen lab at Scripps Research	SEARCH Alliance San Diego with Tracy Basler et al	https://www.gisaid.org	2020-07-21	2020-04-30	Others	NAN	2020	4	High	?	NAN	-0.000629442	0.00102544	-0.000516546	0.000498247
USA/CA-ALSR-1211/2020	0.0852643	0.0458414	0.185176	0.675399	0.178697	0.206851	0.795513	0.163984	0.00207004	0.0277856	29410	high	0	0	EPI_ISL_494441	?	2020-05-01	North America	USA	California	San Diego	North America	USA	California	genome	Human	B.1	G	San Diego County Public Health Laboratory	Andersen lab at Scripps Research	SEARCH Alliance San Diego with Tracy Basler et al	https://www.gisaid.org	2020-07-21	2020-05-01	Others	NAN	2020	5	High	?	NAN	-0.000629442	0.00102544	-0.000516546	0.000498247
USA/CA-SR0371/2020	0.0852643	0.0458414	0.185176	0.675399	0.178697	0.206851	0.795513	0.163984	0.00207004	0.0277856	29410	high	0	0	EPI_ISL_458254	?	2020-04-29	North America	USA	California	San Diego	North America	USA	California	genome	Human	B.1	G	Scripps Medical Laboratory	Andersen lab at Scripps Research	SEARCH Alliance San Diego with Michael Quigley et al	https://www.gisaid.org	2020-06-04	2020-04-29	Others	NAN	2020	4	High	?	NAN	-0.000629442	0.00102544	-0.000516546	0.000498247
Switzerland/GE8147/2020	0.0852643	0.0458414	0.185176	0.675399	0.178697	0.206851	0.795513	0.163984	0.00207004	0.0277856	29410	high	0	0	EPI_ISL_429210	?	2020-03-16	Europe	Switzerland	Geneva	NAN	Europe	Switzerland	Geneva	genome	Human	B.1	G	University Hospitals of Geneva Laboratory of Virology	University Hospitals of Geneva Laboratory of Virology	Laubscher F. et al	https://www.gisaid.org	2020-04-23	2020-03-16	Others	NAN	2020	3	High	?	NAN	-0.000629442	0.00102544	-0.000516546	0.000498247
USA/CA-ALSR-0493-SAN/2020	0.0852643	0.0458414	0.185176	0.675399	0.178697	0.206851	0.795513	0.163984	0.00207004	0.0277856	29410	high	0	0	EPI_ISL_483178	?	2020-04-02	North America	USA	California	San Diego	North America	USA	California	genome	Human	B.1	G	UC San Diego Center for Advanced Laboratory Medicine	Andersen lab at Scripps Research	SEARCH Alliance San Diego with David Pride et al	https://www.gisaid.org	2020-07-07	2020-04-02	Others	NAN	2020	4	High	?	NAN	-0.000629442	0.00102544	-0.000516546	0.000498247
Scotland/EDB1480/2020	0.0852643	0.0458414	0.185176	0.675399	0.178697	0.206851	0.795513	0.163984	0.00207004	0.0277856	29410	high	0	0	EPI_ISL_491500	?	2020-04-11	Europe	United Kingdom	Scotland	NAN	Europe	United Kingdom	Scotland	genome	Human	B.1	G	Virology Department, Royal Infirmary of Edinburgh, NHS Lothian / School of Biological Sciences, University of Edinburgh	Wellcome Sanger Institute for the COVID-19 Genomics UK Consortium	McHugh M et al	https://www.gisaid.org	2020-07-17	2020-04-11	Others	NAN	2020	4	High	?	NAN	-0.000629442	0.00102544	-0.000516546	0.000498247
USA/CA-ALSR-1175/2020	0.0852643	0.0458414	0.185176	0.675399	0.178697	0.206851	0.795513	0.163984	0.00207004	0.0277856	29410	high	0	0	EPI_ISL_494414	?	2020-04-29	North America	USA	California	San Diego	North America	USA	California	genome	Human	B.1	G	San Diego County Public Health Laboratory	Andersen lab at Scripps Research	SEARCH Alliance San Diego with Tracy Basler et al	https://www.gisaid.org	2020-07-21	2020-04-29	Others	NAN	2020	4	High	?	NAN	-0.000629442	0.00102544	-0.000516546	0.000498247
Scotland/EDB1408/2020	0.0852643	0.0458414	0.185176	0.675399	0.178697	0.206851	0.795513	0.163984	0.00207004	0.0277856	29410	high	0	0	EPI_ISL_491667	?	2020-04-11	Europe	United Kingdom	Scotland	NAN	Europe	United Kingdom	Scotland	genome	Human	B.1	G	Virology Department, Royal Infirmary of Edinburgh, NHS Lothian / School of Biological Sciences, University of Edinburgh	Wellcome Sanger Institute for the COVID-19 Genomics UK Consortium	McHugh M et al	https://www.gisaid.org	2020-07-17	2020-04-11	Others	NAN	2020	4	High	?	NAN	-0.000629442	0.00102544	-0.000516546	0.000498247
Australia/SAP273/2020	0.0852643	0.0458414	0.185176	0.675399	0.178697	0.206851	0.795513	0.163984	0.00207004	0.0277856	29410	high	0	0	EPI_ISL_468029	?	2020-03-25	Oceania	Australia	South Australia	NAN	Oceania	Australia	South Australia	genome	Human	B.1	G	SA Pathology	SA Pathology	Lex Leong et al	https://www.gisaid.org	2020-06-16	2020-03-25	Others	NAN	2020	3	High	?	NAN	-0.000629442	0.00102544	-0.000516546	0.000498247
Spain/PV-001555/2020	0.0852643	0.0458414	0.185176	0.675399	0.178697	0.206851	0.795513	0.163984	0.00207004	0.0277856	29410	high	0	0	EPI_ISL_467138	?	2020-03-16	Europe	Spain	Basque Country	Vitoria-Gasteiz	Europe	Spain	Basque Country	genome	Human	B.1	G	Hospital Universitario Araba. Vitoria-Gasteiz	SeqCOVID-SPAIN consortium/IBV(CSIC)	Silvia Hern__z Crespo et al	https://www.gisaid.org	2020-06-12	2020-03-16	Others	NAN	2020	3	High	47	NAN	-0.000629442	0.00102544	-0.000516546	0.000498247
Scotland/EDB3656/2020	0.0852643	0.0458414	0.185176	0.675399	0.178697	0.206851	0.795513	0.163984	0.00207004	0.0277856	29410	high	0	0	EPI_ISL_439307	?	2020-04-28	Europe	United Kingdom	Scotland	NAN	Europe	United Kingdom	Scotland	genome	Human	B.1	G	Virology Department, Royal Infirmary of Edinburgh, NHS Lothian / School of Biological Sciences, University of Edinburgh / Institute of Genetics and Molecular Medicine, University of Edinburgh	COVID-19 Genomics UK (COG-UK) Consortium	McHugh M et al	https://www.gisaid.org	2020-05-12	2020-04-28	Others	NAN	2020	4	High	?	NAN	-0.000629442	0.00102544	-0.000516546	0.000498247
Latvia/045/2020	0.0852643	0.0458414	0.185176	0.675399	0.178697	0.206851	0.795513	0.163984	0.00207004	0.0277856	29410	high	0	0	EPI_ISL_486428	?	2020-03-22	Europe	Latvia	Latvia	NAN	Europe	Latvia	Latvia	genome	Human	B.1	G	Latvijas Infektolo濠礯____as centrs	Latvian Biomedical Research and Study Centre	Ivars Silami婵燺____lis et al	https://www.gisaid.org	2020-07-10	2020-03-22	Others	NAN	2020	3	High	?	NAN	-0.000629442	0.00102544	-0.000516546	0.000498247
USA/CA-ALSR-1219/2020	0.0852643	0.0458414	0.185176	0.675399	0.178697	0.206851	0.795513	0.163984	0.00207004	0.0277856	29410	high	0	0	EPI_ISL_494444	?	2020-04-16	North America	USA	California	San Diego	North America	USA	California	genome	Human	B.1	G	San Diego County Public Health Laboratory	Andersen lab at Scripps Research	SEARCH Alliance San Diego with Tracy Basler et al	https://www.gisaid.org	2020-07-21	2020-04-16	Others	NAN	2020	4	High	?	NAN	-0.000629442	0.00102544	-0.000516546	0.000498247
Scotland/EDB1363/2020	0.0852643	0.0458414	0.185176	0.675399	0.178697	0.206851	0.795513	0.163984	0.00207004	0.0277856	29410	high	0	0	EPI_ISL_491529	?	2020-04-10	Europe	United Kingdom	Scotland	NAN	Europe	United Kingdom	Scotland	genome	Human	B.1	G	Virology Department, Royal Infirmary of Edinburgh, NHS Lothian / School of Biological Sciences, University of Edinburgh	Wellcome Sanger Institute for the COVID-19 Genomics UK Consortium	McHugh M et al	https://www.gisaid.org	2020-07-17	2020-04-10	Others	NAN	2020	4	High	?	NAN	-0.000629442	0.00102544	-0.000516546	0.000498247
USA/CA-ALSR-1416/2020	0.0852643	0.0458414	0.185176	0.675399	0.178697	0.206851	0.795513	0.163984	0.00207004	0.0277856	29410	high	0	0	EPI_ISL_494590	?	2020-04-21	North America	USA	California	San Diego	North America	USA	California	genome	Human	B.1	G	San Diego County Public Health Laboratory	Andersen lab at Scripps Research	SEARCH Alliance San Diego with Tracy Basler et al	https://www.gisaid.org	2020-07-22	2020-04-21	Others	NAN	2020	4	High	?	NAN	-0.000629442	0.00102544	-0.000516546	0.000498247
Taiwan/144/2020	0.0853623	0.0460395	0.184853	0.675011	0.178722	0.206721	0.795513	0.164376	0.00207004	0.0277856	29410	high	0	0	EPI_ISL_421641	?	2020-03-19	Asia	Taiwan	Taiwan	Taipei	Asia	Taiwan	Taiwan	genome	Human	B.1	G	Centers for Disease Control, R.O.C. (Taiwan)	Centers for Disease Control, R.O.C. (Taiwan)	Ji-Rong Yang et al	https://www.gisaid.org	2020-04-09	2020-03-19	Others	NAN	2020	3	High	37	NAN	-0.000252327	0.00102676	-0.000774868	0.000498925
Guatemala/CDC-1227/2020	0.0854058	0.0460068	0.185036	0.675055	0.178682	0.206721	0.795513	0.164115	0.00207004	0.0277856	29410	high	0	0	EPI_ISL_509695	?	2020-03-13	North America	Guatemala	Guatemala	NAN	North America	Guatemala	Guatemala	genome	Human	B.1.5	O	Guatemala Ministry of Public Health	Pathogen Discovery, Respiratory Viruses Branch, Division of Viral Diseases, Centers for Disease Control and Prevention	Ying Tao et al	https://www.gisaid.org	2020-08-05	2020-03-13	Others	MT844047	2020	3	High	27	NAN	-0.000440661	0.000888935	-0.000789089	0.000499986
Guatemala/CDC-1228/2020	0.0854058	0.0460068	0.185036	0.675055	0.178682	0.206721	0.795513	0.164115	0.00207004	0.0277856	29410	high	0	0	EPI_ISL_509696	?	2020-03-15	North America	Guatemala	Guatemala	NAN	North America	Guatemala	Guatemala	genome	Human	B.1.5	O	Guatemala Ministry of Public Health	Pathogen Discovery, Respiratory Viruses Branch, Division of Viral Diseases, Centers for Disease Control and Prevention	Ying Tao et al	https://www.gisaid.org	2020-08-05	2020-03-15	Others	MT844048	2020	3	High	85	NAN	-0.000440661	0.000888935	-0.000789089	0.000499986
USA/NY-SURV0334/2020	0.0854058	0.0460068	0.185036	0.675055	0.178682	0.206721	0.795513	0.164115	0.00207004	0.0277856	29410	high	0	0	EPI_ISL_436063	?	2020-03-09	North America	USA	New York	New York City	North America	USA	New York	genome	Human	B.1.5	O	NYC Department of Health and Mental Hygiene	Pathogen Discovery, Respiratory Viruses Branch, Division of Viral Diseases, Centers for Disease Control and Prevention	Ying Tao et al	https://www.gisaid.org	2020-05-05	2020-03-09	Others	MT434796	2020	3	High	?	NAN	-0.000440661	0.000888935	-0.000789089	0.000499986
Guatemala/CDC-1232/2020	0.0854058	0.0460068	0.185036	0.675055	0.178682	0.206721	0.795513	0.164115	0.00207004	0.0277856	29410	high	0	0	EPI_ISL_509699	?	2020-03-17	North America	Guatemala	Guatemala	NAN	North America	Guatemala	Guatemala	genome	Human	B.1.5	O	Guatemala Ministry of Public Health	Pathogen Discovery, Respiratory Viruses Branch, Division of Viral Diseases, Centers for Disease Control and Prevention	Ying Tao et al	https://www.gisaid.org	2020-08-05	2020-03-17	Others	MT844032	2020	3	High	57	NAN	-0.000440661	0.000888935	-0.000789089	0.000499986
Guatemala/CDC-1233/2020	0.0854058	0.0460068	0.185036	0.675055	0.178682	0.206721	0.795513	0.164115	0.00207004	0.0277856	29410	high	0	0	EPI_ISL_509700	?	2020-03-18	North America	Guatemala	Guatemala	NAN	North America	Guatemala	Guatemala	genome	Human	B.1.5	O	Guatemala Ministry of Public Health	Pathogen Discovery, Respiratory Viruses Branch, Division of Viral Diseases, Centers for Disease Control and Prevention	Ying Tao et al	https://www.gisaid.org	2020-08-05	2020-03-18	Others	MT844033	2020	3	High	36	NAN	-0.000440661	0.000888935	-0.000789089	0.000499986
HongKong/HKU-200723-046/2020	0.0853754	0.0459979	0.185052	0.675099	0.179341	0.206721	0.795513	0.164115	0.00207004	0.0277856	29410	high	0	0	EPI_ISL_497813	?	2020-03-21	Asia	Hong Kong	Hong Kong	NAN	Asia	Hong Kong	Hong Kong	genome	Human	B.1	G	Department of Microbiology, The University of Hong Kong	Department of Microbiology, The University of Hong Kong	Kelvin K.W. To et al	https://www.gisaid.org	2020-07-25	2020-03-21	Others	NAN	2020	3	High	?	NAN	-0.000526642	0.000962004	-0.000740199	0.000500823
Singapore/160/2020	0.08521	0.0459492	0.185049	0.675495	0.178694	0.206982	0.795513	0.164115	0.00207004	0.0277856	29410	high	0	0	EPI_ISL_462278	?	2020-03-19	Asia	Singapore	Singapore	NAN	Asia	Singapore	Singapore	genome	Human	B.2.1	O	National Public Health Laboratory, National Centre for Infectious Diseases	National Public Health Laboratory, National Centre for Infectious Diseases	Mak TM et al	https://www.gisaid.org	2020-06-08	2020-03-19	Others	NAN	2020	3	High	57	NAN	-0.000377671	0.0010793	-0.000464959	0.00050199
Spain/Barcelona_VH7280/2020	0.0853908	0.0461335	0.184895	0.675033	0.178769	0.206721	0.795513	0.164246	0.00207004	0.0277856	29410	high	0	0	EPI_ISL_444973	?	2020-04-06	Europe	Spain	Catalunya	NAN	Europe	Spain	Catalunya	genome	Human	B.1.5	G	Hospital Universitari Vall d`Hebron - Vall d'Hebron Institut de Recerca	Hospital Universitari Vall d'Hebron	Cristina Andr__ et al	https://www.gisaid.org	2020-05-14	2020-04-06	Others	NAN	2020	4	High	36	NAN	-0.000200925	0.00090936	-0.000809236	0.000502061
Scotland/EDB1707/2020	0.0852631	0.0458416	0.185185	0.675387	0.179305	0.206851	0.795513	0.163984	0.00207004	0.0277856	29410	high	0	0	EPI_ISL_433125	?	2020-04-16	Europe	United Kingdom	Scotland	NAN	Europe	United Kingdom	Scotland	genome	Human	B.1	G	Virology Department, Royal Infirmary of Edinburgh, NHS Lothian / School of Biological Sciences, University of Edinburgh / Institute of Genetics and Molecular Medicine, University of Edinburgh	COVID-19 Genomics UK (COG-UK) Consortium	McHugh M et al	https://www.gisaid.org	2020-04-29	2020-04-16	Others	NAN	2020	4	High	?	NAN	-0.000711441	0.00107268	-0.000515844	0.000503055
Taiwan/NTU02/2020	0.0853561	0.0458249	0.185125	0.675213	0.178613	0.206721	0.795513	0.163984	0.00207004	0.0277856	29410	high	0	0	EPI_ISL_410218	MT066176	2020-02-05	Asia	Taiwan	Taiwan	Taipei	Asia	China	Hubei	genome	Human	B	L	Department of Laboratory Medicine, National Taiwan University Hospital	Microbial Genomics Core Lab, National Taiwan University Centers of Genomic and Precision Medicine	Shiou-Hwei Yeh et al	https://www.gisaid.org	2020-02-13	2020-02-05	Others	MT066176	2020	2	High	45	NAN	-0.000648545	0.00101777	-0.000671724	0.000503881
SouthAfrica/KRISP-K000574/2020	0.0855047	0.0462082	0.18473	0.675051	0.178897	0.206459	0.795513	0.164507	0.00207004	0.0277856	29410	high	0	0	EPI_ISL_509230	?	2020-07-13	Africa	South Africa	KwaZulu-Natal	Zululand	Africa	South Africa	KwaZulu-Natal	genome	Human	B.1.5	G	NHLS-IALCH	KRISP, KZN Research Innovation and Sequencing Platform	Giandhari J et al	https://www.gisaid.org	2020-08-05	2020-07-13	Others	NAN	2020	7	High	26	NAN	-9.23e-06	0.00100818	-0.000999545	0.000504108
SouthAfrica/KRISP-K000636/2020	0.0855047	0.0462082	0.18473	0.675051	0.178897	0.206459	0.795513	0.164507	0.00207004	0.0277856	29410	high	0	0	EPI_ISL_509286	?	2020-07-13	Africa	South Africa	KwaZulu-Natal	Zululand	Africa	South Africa	KwaZulu-Natal	genome	Human	B.1.5	G	NHLS-IALCH	KRISP, KZN Research Innovation and Sequencing Platform	Giandhari J et al	https://www.gisaid.org	2020-08-05	2020-07-13	Others	NAN	2020	7	High	44	NAN	-9.23e-06	0.00100818	-0.000999545	0.000504108
SouthAfrica/KRISP-K001092/2020	0.0855047	0.0462082	0.18473	0.675051	0.178897	0.206459	0.795513	0.164507	0.00207004	0.0277856	29410	high	0	0	EPI_ISL_509343	?	2020-07-13	Africa	South Africa	KwaZulu-Natal	Zululand	Africa	South Africa	KwaZulu-Natal	genome	Human	B.1.5	G	NHLS-IALCH	KRISP, KZN Research Innovation and Sequencing Platform	Giandhari J et al	https://www.gisaid.org	2020-08-05	2020-07-13	Others	NAN	2020	7	High	52	NAN	-9.23e-06	0.00100818	-0.000999545	0.000504108
SouthAfrica/KRISP-K000654/2020	0.0855047	0.0462082	0.18473	0.675051	0.178897	0.206459	0.795513	0.164507	0.00207004	0.0277856	29410	high	0	0	EPI_ISL_509297	?	2020-07-13	Africa	South Africa	KwaZulu-Natal	Zululand	Africa	South Africa	KwaZulu-Natal	genome	Human	B.1.5	G	NHLS-IALCH	KRISP, KZN Research Innovation and Sequencing Platform	Giandhari J et al	https://www.gisaid.org	2020-08-05	2020-07-13	Others	NAN	2020	7	High	25	NAN	-9.23e-06	0.00100818	-0.000999545	0.000504108
SouthAfrica/KRISP-K000651/2020	0.0855047	0.0462082	0.18473	0.675051	0.178897	0.206459	0.795513	0.164507	0.00207004	0.0277856	29410	high	0	0	EPI_ISL_509295	?	2020-07-13	Africa	South Africa	KwaZulu-Natal	Zululand	Africa	South Africa	KwaZulu-Natal	genome	Human	B.1.5	G	NHLS-IALCH	KRISP, KZN Research Innovation and Sequencing Platform	Giandhari J et al	https://www.gisaid.org	2020-08-05	2020-07-13	Others	NAN	2020	7	High	33	NAN	-9.23e-06	0.00100818	-0.000999545	0.000504108
Spain/AN-001995/2020	0.085307	0.046086	0.184564	0.675215	0.178801	0.206721	0.795513	0.165031	0.00207004	0.0277856	29410	high	0	0	EPI_ISL_509625	?	2020-03-16	Europe	Spain	Andalusia	Torremolinos	Europe	Spain	Andalusia	genome	Human	A.2	S	Servicio de Microbiolog__. HRU de M__aga. Servicio Andaluz de Salud	SeqCOVID-SPAIN consortium/IBV(CSIC)	Inmaculada de Toro Peinado. M__oncepci__ Mediavilla Gradolph. Bego__ Palop Borr__ et al	https://www.gisaid.org	2020-08-05	2020-03-16	Others	NAN	2020	3	High	50	NAN	9.9e-05	0.00133398	-0.000737396	0.000504179
USA/WI-UW-415/2020	0.0853702	0.0458276	0.185301	0.675117	0.17896	0.206721	0.795513	0.163984	0.00207004	0.0277856	29410	high	0	0	EPI_ISL_480397	?	2020-04-08	North America	USA	Wisconsin	Washington County WI	North America	USA	Wisconsin	genome	Human	B	L	University of Wisconsin-Madison AIDS Vaccine Research Laboratories	University of Wisconsin-Madison AIDS Vaccine Research Laboratories	Gage Moreno et al	https://www.gisaid.org	2020-07-01	2020-04-08	Others	MT772564	2020	4	High	?	NAN	-0.000867977	0.000851249	-0.000667948	0.000504193
Hangzhou/ZJU-09/2020	0.0855107	0.0458228	0.185049	0.674868	0.179034	0.206459	0.795513	0.164115	0.00207004	0.0277856	29410	high	0	0	EPI_ISL_416474	?	2020-01-28	Asia	China	Zhejiang	Hangzhou	Asia	China	Zhejiang	genome	Human	B	L	State Key Laboratory for Diagnosis and Treatment of Infectious Diseases, National Clinical Research Center for Infectious Diseases, First Affiliated Hospital, Zhejiang University School of Medicine, Hangzhou, China 310003	State Key Laboratory for Diagnosis and Treatment of Infectious Diseases, National Clinical Research Center for Infectious Diseases, First Affiliated Hospital, Zhejiang University School of Medicine, Hangzhou, China 310003	Hangping Yao et al	https://www.gisaid.org	2020-03-22	2020-01-28	Others	NAN	2020	1	High	30	NAN	-0.000737452	0.00101732	-0.000938137	0.000504615
USA/IN_2001/2020	0.0853581	0.0460016	0.184902	0.675044	0.178659	0.206721	0.795513	0.164115	0.00207004	0.0277856	29410	high	0	0	EPI_ISL_424866	?	2020-03-09	North America	USA	Indiana	NAN	North America	USA	Indiana	genome	Human	B.1	G	IN State Department of Health Laboratory Services	Pathogen Discovery, Respiratory Viruses Branch, Division of Viral Diseases, Centers for Disease Control and Prevention	Yan Li et al	https://www.gisaid.org	2020-04-13	2020-03-09	Others	NAN	2020	3	High	60	NAN	-0.000317691	0.00101978	-0.000752719	0.000505489
UnitedArabEmirates/L3290259618/2020	0.0856339	0.0460226	0.18503	0.674983	0.17877	0.206328	0.795513	0.164115	0.00207004	0.0277856	29410	high	0	0	EPI_ISL_520700	?	2020-05-20	Asia	United Arab Emirates	United Arab Emirates	NAN	Asia	United Arab Emirates	United Arab Emirates	genome	Human	B.1	G	Mohammed Bin Rashid University of Medicine and Health Sciences	Al Jalila Genomics Center	Ahmad Abou Tayoun et al	https://www.gisaid.org	2020-08-25	2020-05-20	Others	NAN	2020	5	High	39	NAN	-0.00048387	0.000851972	-0.00110825	0.000506611
Japan/DP0544/2020	0.0853522	0.0457724	0.185147	0.675101	0.178691	0.206721	0.795513	0.163984	0.00207004	0.0277856	29410	high	0	0	EPI_ISL_416608	?	2020-02-17	Asia	Japan	Japan	NAN	Asia	Japan	Japan	genome	Human	B	O	Japanese Quarantine Stations	Pathogen Genomics Center, National Institute of Infectious Diseases	Tsuyoshi Sekizuka et al	https://www.gisaid.org	2020-03-23	2020-02-17	Others	LC571007	2020	2	High	?	NAN	-0.000755022	0.00101871	-0.000671882	0.000506687
Japan/DP0543/2020	0.0853522	0.0457724	0.185147	0.675101	0.178691	0.206721	0.795513	0.163984	0.00207004	0.0277856	29410	high	0	0	EPI_ISL_416607	?	2020-02-17	Asia	Japan	Japan	NAN	Asia	Japan	Japan	genome	Human	B	O	Japanese Quarantine Stations	Pathogen Genomics Center, National Institute of Infectious Diseases	Tsuyoshi Sekizuka et al	https://www.gisaid.org	2020-03-23	2020-02-17	Others	LC571006	2020	2	High	?	NAN	-0.000755022	0.00101871	-0.000671882	0.000506687
Sweden/20-06071/2020	0.0852382	0.0461386	0.184711	0.675189	0.178793	0.206982	0.795513	0.164507	0.00207004	0.0277856	29410	high	0	0	EPI_ISL_434650	?	2020-03-20	Europe	Sweden	Jamtland	NAN	Europe	Sweden	Jamtland	genome	Human	B.1.5	G	Follinge Halsocentral	The Public Health Agency of Sweden	Kerstin Persson Moberg et al	https://www.gisaid.org	2020-04-30	2020-03-20	Others	NAN	2020	3	High	?	NAN	2.62e-05	0.00114033	-0.000621812	0.000507478
Australia/VIC329/2020	0.0853631	0.0457855	0.185135	0.675213	0.178614	0.206721	0.795513	0.163984	0.00207004	0.0277856	29410	high	0	0	EPI_ISL_426639	?	2020-03-17	Oceania	Australia	Victoria	NAN	Oceania	Australia	Victoria	genome	Human	B.1	G	Victorian Infectious Diseases Reference Laboratory (VIDRL)	Microbiological Diagnostic Unit Public Health Laboratory and Victorian Infectious Diseases Reference Laboratory, Doherty Institute	Caly L. et al	https://www.gisaid.org	2020-04-17	2020-03-17	Others	MT451221	2020	3	High	47	NAN	-0.000697718	0.00104452	-0.000676238	0.000508426
Singapore/114/2020	0.08535	0.0458617	0.18465	0.675711	0.179212	0.206721	0.795513	0.164769	0.00207004	0.0277856	29410	high	0	0	EPI_ISL_443206	?	2020-03-18	Asia	Singapore	Singapore	NAN	Asia	Singapore	Singapore	genome	Human	B	L	National Public Health Laboratory, National Centre for Infectious Diseases	National Public Health Laboratory, National Centre for Infectious Diseases	Mak Tze Minn et al	https://www.gisaid.org	2020-05-12	2020-03-18	Others	NAN	2020	3	High	62	NAN	-0.000142802	0.0016498	-0.000702964	0.000508464
Singapore/210/2020	0.0850865	0.0458965	0.184877	0.675346	0.179281	0.207374	0.795513	0.164246	0.00207004	0.0277856	29410	high	1	3.4e-05	EPI_ISL_462328	?	2020-03-09	Asia	Singapore	Singapore	NAN	Asia	Singapore	Singapore	genome	Human	B	L	National Public Health Laboratory, National Centre for Infectious Diseases	National Public Health Laboratory, National Centre for Infectious Diseases	Mak TM et al	https://www.gisaid.org	2020-06-08	2020-03-09	Others	NAN	2020	3	High	71	NAN	-0.000359415	0.00131235	-0.000348397	0.000510164
USA/CA-ALSR-1631/2020	0.0852885	0.0460097	0.184955	0.675707	0.178803	0.206851	0.795513	0.164115	0.00207004	0.0277856	29410	high	0	0	EPI_ISL_494701	?	2020-04-27	North America	USA	California	San Diego	North America	USA	California	genome	Human	B.1	G	Scripps Medical Laboratory	Andersen lab at Scripps Research	SEARCH Alliance San Diego with Michael Quigley et al	https://www.gisaid.org	2020-07-22	2020-04-27	Others	NAN	2020	4	High	?	NAN	-0.000210601	0.00118382	-0.000568948	0.000510729
England/LIVE-A600C/2020	0.0856523	0.0460612	0.184794	0.675126	0.178631	0.206328	0.795513	0.164376	0.00207004	0.0277856	29410	high	0	0	EPI_ISL_499674	?	2020-03-21	Europe	United Kingdom	England	NAN	Europe	United Kingdom	England	genome	Human	B.1	G	Liverpool Clinical Laboratories	COVID-19 Genomics UK (COG-UK) Consortium	Sam Haldenby et al	https://www.gisaid.org	2020-07-28	2020-03-21	Others	NAN	2020	3	High	?	NAN	-0.000189206	0.00106995	-0.00116571	0.000510833
Spain/Logrono_h2286/2020	0.0852283	0.0455234	0.185154	0.675427	0.178982	0.206982	0.795771	0.163984	0.00207004	0.0277856	29410	high	0	0	EPI_ISL_468763	?	2020-03-02	Europe	Spain	La Rioja	Logrono	Europe	Spain	La Rioja	genome	Human	A.2	S	Centro de Investigaci__ Biom__ica de La Rioja - Hospital San Pedro Logro__	SeqCOVID-SPAIN consortium/IBV(CSIC)	Mar__ de Toro et al	https://www.gisaid.org	2020-06-17	2020-03-02	Others	NAN	2020	3	High	42	NAN	-0.000947282	0.00138056	-0.000446771	0.000512115
France/IDF-10009EE/2020	0.0853482	0.0458386	0.185125	0.67518	0.178617	0.206721	0.795513	0.163984	0.00207004	0.0277856	29410	high	0	0	EPI_ISL_447696	?	2020-03-20	Europe	France	France	NAN	Europe	France	France	genome	Human	B	L	H婵燺____ital Henri-Mondor Ap-Hp	H婵燺____ital Henri-Mondor Ap-Hp	Rodriguez et al	https://www.gisaid.org	2020-05-13	2020-03-20	Others	NAN	2020	3	High	?	NAN	-0.000642028	0.000995502	-0.000665917	0.000512302
USA/CA-ALSR-1626/2020	0.0852736	0.0458682	0.185027	0.675749	0.178882	0.206851	0.795513	0.164115	0.00207004	0.0277856	29410	high	0	0	EPI_ISL_494696	?	2020-04-26	North America	USA	California	San Diego	North America	USA	California	genome	Human	B.1	G	Scripps Medical Laboratory	Andersen lab at Scripps Research	SEARCH Alliance San Diego with Michael Quigley et al	https://www.gisaid.org	2020-07-22	2020-04-26	Others	NAN	2020	4	High	?	NAN	-0.000413199	0.00126746	-0.00051912	0.000512439
USA/CA-SCCPHD-UC16/2020	0.0852804	0.0458624	0.185054	0.675753	0.179076	0.206851	0.795513	0.164115	0.00207004	0.0277856	29410	high	0	0	EPI_ISL_417320	?	2020-03-04	North America	USA	California	Santa Clara County	North America	USA	California	genome	Human	B	L	Santa Clara County Public Health Department	Chiu Laboratory, University of California, San Francisco	Xianding Deng et al	https://www.gisaid.org	2020-03-25	2020-03-04	Others	MT419842	2020	3	High	?	NAN	-0.000466123	0.00126682	-0.000522491	0.000512663
SouthAfrica/KRISP-0118/2020	0.0853587	0.0461771	0.184914	0.675011	0.178887	0.206721	0.795513	0.164115	0.00207004	0.0277856	29410	high	1	3.4e-05	EPI_ISL_467470	?	2020-04-01	Africa	South Africa	KwaZulu-Natal	Berea	Africa	South Africa	KwaZulu-Natal	genome	Human	B.1.106	G	AMPATH-DBN	KRISP, KZN Research Innovation and Sequencing Platform	Giandhari J et al	https://www.gisaid.org	2020-06-14	2020-04-01	Others	NAN	2020	4	High	?	NAN	-0.000188407	0.000857543	-0.000768148	0.000512708
England/LOND-D4A8F/2020	0.0851958	0.0460908	0.185003	0.675599	0.179119	0.207113	0.795513	0.164115	0.00207004	0.0277856	29410	high	0	0	EPI_ISL_444175	?	2020-04-11	Europe	United Kingdom	England	NAN	Europe	United Kingdom	England	genome	Human	B.1	G	University College London, Great Ormond Street Hospital for Children NHS Foundation Trust, Imperial College Healthcare NHS Trust	COVID-19 Genomics UK (COG-UK) Consortium	Sergi Castellano et al	https://www.gisaid.org	2020-05-13	2020-04-11	Others	NAN	2020	4	High	?	NAN	-0.000220243	0.00106607	-0.000453595	0.000512801
Poland/PL_P16/2020	0.0853472	0.0460236	0.184637	0.67532	0.179383	0.206721	0.795513	0.164769	0.00207004	0.0277856	29410	high	0	0	EPI_ISL_451977	?	2020-04-03	Europe	Poland	Malopolskie	Krak__	Europe	Poland	Malopolskie	genome	Human	B.1	G	1. ViroGenetics - BSL3 Laboratory of Virology, Ma_opolska Centre of Biotechnology, Jagiellonian University; 2. II Department of Internal Medicine, Faculty of Medicine, Jagiellonian University Medical College; 3. DIAGNOSTYKA Ltd.	1. ViroGenetics - BSL3 Laboratory of Virology, Ma_opolska Centre of Biotechnology, Jagiellonian University; 2. II Department of Internal Medicine, Faculty of Medicine, Jagiellonian University Medical College.	Marek Sanak et al	https://www.gisaid.org	2020-05-26	2020-04-03	Others	MT511072	2020	4	High	51	NAN	-8.01e-05	0.00140834	-0.000760936	0.000513481
Denmark/SSI-02/2020	0.0854208	0.0460012	0.184905	0.674961	0.178711	0.206721	0.795513	0.164115	0.00207004	0.0277856	29410	high	0	0	EPI_ISL_416143	?	2020-02-28	Europe	Denmark	Copenhagen	NAN	Europe	Denmark	Copenhagen	genome	Human	B.1	G	Department of Virus and Microbiological Special diagnostics, Statens Serum Institut, Copenhagen, Denmark.	ViFU	Morten Rasmussen et al	https://www.gisaid.org	2020-03-20	2020-02-28	Others	NAN	2020	2	High	54	NAN	-0.000356128	0.000992832	-0.000846742	0.000513521
Wuhan/0125-A192/2020	0.0853993	0.0458901	0.185199	0.675715	0.17903	0.206721	0.795513	0.163984	0.00207004	0.0277856	29410	high	0	0	EPI_ISL_493166	?	2020-01-25	Asia	China	Hubei	Wuhan	Asia	China	Hubei	genome	Human	B	L	National Virus Resource Center, Chinese Academy of Sciences, Wuhan 430071, China	Computational Virology Group, Center for Bacteria and Viruses Resources and Bioinformation, Wuhan Institute of Virology, Chinese Academy of Sciences__uhan 430071, China	Jianjun Chen et al	https://www.gisaid.org	2020-07-21	2020-01-25	Others	NAN	2020	1	High	54	NAN	-0.000591058	0.00107879	-0.000659978	0.00051447
Wuhan/WIV07/2019	0.0852734	0.0460935	0.185	0.675694	0.179027	0.206851	0.795513	0.164115	0.00207004	0.0277856	29410	high	0	0	EPI_ISL_402130	MN996531	2019-12-30	Asia	China	Hubei	Wuhan	Asia	China	Hubei	genome	Human	B	L	Wuhan Jinyintan Hospital	Wuhan Institute of Virology, Chinese Academy of Sciences	Peng Zhou et al	https://www.gisaid.org	2020-01-18	2019-12-30	Earliest	NAN	2019	12	High	56	NAN	-0.000195116	0.00108142	-0.000547454	0.000515749
Spain/AN-001176/2020	0.0853593	0.0461392	0.184793	0.675031	0.178776	0.206721	0.795513	0.164376	0.00207004	0.0277856	29410	high	0	0	EPI_ISL_452567	?	2020-03-25	Europe	Spain	Andalusia	Sevilla	Europe	Spain	Andalusia	genome	Human	B.1.5	G	Servicio de Microbiolog__ y Parasitolog__ cl__ica. UCEIMP. Hospital Universitario Virgen del Roc__/IBIS/CSIC/US.	SeqCOVID-SPAIN consortium/IBV(CSIC)	Guillermo Mart__n Guti__rez et al	https://www.gisaid.org	2020-05-27	2020-03-25	Others	NAN	2020	3	High	?	NAN	-0.000100183	0.00100373	-0.000787884	0.000516825
Scotland/EDB1373/2020	0.0855294	0.0458948	0.18477	0.674897	0.17924	0.206459	0.795513	0.164507	0.00207004	0.0277856	29410	high	0	0	EPI_ISL_491600	?	2020-04-10	Europe	United Kingdom	Scotland	NAN	Europe	United Kingdom	Scotland	genome	Human	B.1	G	Virology Department, Royal Infirmary of Edinburgh, NHS Lothian / School of Biological Sciences, University of Edinburgh	Wellcome Sanger Institute for the COVID-19 Genomics UK Consortium	McHugh M et al	https://www.gisaid.org	2020-07-17	2020-04-10	Others	NAN	2020	4	High	?	NAN	-0.000436658	0.00124568	-0.00102191	0.000517018
NorthernIreland/NIRE-106546/2020	0.0853098	0.0457075	0.184555	0.675148	0.179276	0.206721	0.795642	0.165031	0.00207004	0.0277856	29410	high	0	0	EPI_ISL_500985	?	2020-05-02	Europe	United Kingdom	Northern Ireland	NAN	Europe	United Kingdom	Northern Ireland	genome	Human	B.1	G	Regional Virus Laboratory, Belfast Health and Social Care Trust	Wellcome Sanger Institute for the COVID-19 Genomics UK Consortium	Conall McCaughey et al	https://www.gisaid.org	2020-07-30	2020-05-02	Others	NAN	2020	5	High	?	NAN	-0.000341547	0.00171965	-0.000724917	0.000517069
Wales/PHWC-15DA14/2020	0.0856763	0.0458127	0.184569	0.675103	0.178698	0.206328	0.795513	0.165031	0.00207004	0.0277856	29410	high	0	0	EPI_ISL_472754	?	2020-05-13	Europe	United Kingdom	Wales	NAN	Europe	United Kingdom	Wales	genome	Human	B.1.5.9	G	Wales Specialist Virology Centre Sequencing lab: Pathogen Genomics Unit	COVID-19 Genomics UK (COG-UK) Consortium	Catherine Moore et al	https://www.gisaid.org	2020-06-23	2020-05-13	Others	NAN	2020	5	High	?	NAN	-0.000251941	0.00151418	-0.00122867	0.000517404
USA/NV-NSPHL-A0180/2020	0.0853594	0.0459982	0.184976	0.67504	0.178657	0.206721	0.795513	0.164115	0.00207004	0.0277856	29410	high	0	0	EPI_ISL_515437	?	2020-05-19	North America	USA	Nevada	NAN	North America	USA	Nevada	genome	Human	B.1	G	Nevada State Public Health Laboratory	Nevada State Public Health Laboratory	Richard Tillett et al	https://www.gisaid.org	2020-08-19	2020-05-19	Others	NAN	2020	5	High	?	NAN	-0.000388583	0.000950051	-0.000739477	0.000517547
Romania/Suceava-5710/2020	0.085714	0.0461403	0.184622	0.675243	0.178757	0.206328	0.795513	0.164769	0.00207004	0.0277856	29410	high	0	0	EPI_ISL_468139	?	2020-03-25	Europe	Romania	Suceava	NAN	Europe	Romania	Suceava	genome	Human	B.1.5	G	[Romania, Bucharest] National Institute for Infectious Diseases __rof. Dr. Matei Bal__	[Romania, Bucharest] National Institute for Infectious Diseases __rof. Dr. Matei Bal__	Leontina Banica et al	https://www.gisaid.org	2020-06-16	2020-03-25	Others	NAN	2020	3	High	40	NAN	4.56e-05	0.00120586	-0.00127548	0.000517623
Romania/Suceava-5722/2020	0.085714	0.0461403	0.184622	0.675243	0.178757	0.206328	0.795513	0.164769	0.00207004	0.0277856	29410	high	0	0	EPI_ISL_468140	?	2020-03-25	Europe	Romania	Suceava	NAN	Europe	Romania	Suceava	genome	Human	B.1.5	G	[Romania, Bucharest] National Institute for Infectious Diseases __rof. Dr. Matei Bal__	[Romania, Bucharest] National Institute for Infectious Diseases __rof. Dr. Matei Bal__	Leontina Banica et al	https://www.gisaid.org	2020-06-16	2020-03-25	Others	NAN	2020	3	High	57	NAN	4.56e-05	0.00120586	-0.00127548	0.000517623
Denmark/ALAB-SSI-806/2020	0.0853464	0.0460162	0.184912	0.675355	0.178546	0.206721	0.795513	0.164115	0.00207004	0.0277856	29410	high	0	0	EPI_ISL_444917	?	2020-03-28	Europe	Denmark	Denmark	NAN	Europe	Denmark	Denmark	genome	Human	B.1	G	Department of Virus and Microbiological Special Diagnostics, Statens Serum Institut, Copenhagen, Denmark, Artillerivej 5, 2300 Copenahgen S	Albertsen lab, Department of Chemistry and Bioscience, Aalborg University, Denmark	Rasmus Kirkegaard et al	https://www.gisaid.org	2020-05-14	2020-03-28	Others	NAN	2020	3	High	?	NAN	-0.000225244	0.00108214	-0.000698037	0.000518389
Denmark/ALAB-SSI-817/2020	0.0853464	0.0460162	0.184912	0.675355	0.178546	0.206721	0.795513	0.164115	0.00207004	0.0277856	29410	high	0	0	EPI_ISL_437674	?	2020-03-28	Europe	Denmark	Denmark	NAN	Europe	Denmark	Denmark	genome	Human	B.1	G	Department of Virus and Microbiological Special Diagnostics, Statens Serum Institut, Copenhagen, Denmark, Artillerivej 5, 2300 Copenahgen S	Albertsen lab, Department of Chemistry and Bioscience, Aalborg University, Denmark	Rasmus Kirkegaard et al	https://www.gisaid.org	2020-05-11	2020-03-28	Others	NAN	2020	3	High	?	NAN	-0.000225244	0.00108214	-0.000698037	0.000518389
Scotland/EDB1992/2020	0.0852643	0.0457734	0.185181	0.675394	0.178672	0.206851	0.795513	0.163984	0.00207004	0.0277856	29410	high	0	0	EPI_ISL_439150	?	2020-04-17	Europe	United Kingdom	Scotland	NAN	Europe	United Kingdom	Scotland	genome	Human	B.1	G	Virology Department, Royal Infirmary of Edinburgh, NHS Lothian / School of Biological Sciences, University of Edinburgh / Institute of Genetics and Molecular Medicine, University of Edinburgh	COVID-19 Genomics UK (COG-UK) Consortium	McHugh M et al	https://www.gisaid.org	2020-05-12	2020-04-17	Others	NAN	2020	4	High	?	NAN	-0.000700125	0.00107946	-0.000511034	0.000519628
Sichuan/SC-WCH4-288/2020	0.0851391	0.0455759	0.184872	0.675228	0.178764	0.207244	0.795771	0.164246	0.00207004	0.0277856	29410	high	0	0	EPI_ISL_451390	?	2020-01-23	Asia	China	Sichuan	NAN	Asia	China	Sichuan	genome	Human	A	O	West China Hospital of Sichuan University	State Key Laboratory of Biotherapy of Sichuan University	Baowen Du et al	https://www.gisaid.org	2020-05-24	2020-01-23	Others	NAN	2020	1	High	50	NAN	-0.000648444	0.0015245	-0.000410349	0.000520355
Denmark/ALAB-SSI522/2020	0.0856432	0.0459841	0.184428	0.675156	0.178968	0.206328	0.795513	0.165162	0.00207004	0.0277856	29410	high	0	0	EPI_ISL_429587	?	2020-03-26	Europe	Denmark	Denmark	NAN	Europe	Denmark	Denmark	genome	Human	B.1	G	Department of Virus and Microbiological Special Diagnostics, Statens Serum Institut, Copenhagen, Denmark, Artillerivej 5, 2300 Copenahgen S	Albertsen lab, Department of Chemistry and Bioscience, Aalborg University, Denmark	Rasmus Kirkegaard et al	https://www.gisaid.org	2020-04-23	2020-03-26	Others	NAN	2020	3	High	?	NAN	3.01e-05	0.00153449	-0.00121878	0.000521605
Scotland/EDB4533/2020	0.0853161	0.0458317	0.18506	0.675172	0.178585	0.206721	0.795513	0.164115	0.00207004	0.0277856	29410	high	0	0	EPI_ISL_461716	?	2020-05-06	Europe	United Kingdom	Scotland	NAN	Europe	United Kingdom	Scotland	genome	Human	B.1	G	Virology Department, Royal Infirmary of Edinburgh, NHS Lothian / School of Biological Sciences, University of Edinburgh / Institute of Genetics and Molecular Medicine, University of Edinburgh	COVID-19 Genomics UK (COG-UK) Consortium	McHugh M et al	https://www.gisaid.org	2020-06-06	2020-05-06	Others	NAN	2020	5	High	?	NAN	-0.000583065	0.00106104	-0.000636304	0.000522648
Scotland/EDB2471/2020	0.0853161	0.0458317	0.18506	0.675172	0.178585	0.206721	0.795513	0.164115	0.00207004	0.0277856	29410	high	0	0	EPI_ISL_439219	?	2020-04-23	Europe	United Kingdom	Scotland	NAN	Europe	United Kingdom	Scotland	genome	Human	B.1	G	Virology Department, Royal Infirmary of Edinburgh, NHS Lothian / School of Biological Sciences, University of Edinburgh / Institute of Genetics and Molecular Medicine, University of Edinburgh	COVID-19 Genomics UK (COG-UK) Consortium	McHugh M et al	https://www.gisaid.org	2020-05-12	2020-04-23	Others	NAN	2020	4	High	?	NAN	-0.000583065	0.00106104	-0.000636304	0.000522648
Scotland/EDB3790/2020	0.0853161	0.0458317	0.18506	0.675172	0.178585	0.206721	0.795513	0.164115	0.00207004	0.0277856	29410	high	0	0	EPI_ISL_439324	?	2020-04-29	Europe	United Kingdom	Scotland	NAN	Europe	United Kingdom	Scotland	genome	Human	B.1	G	Virology Department, Royal Infirmary of Edinburgh, NHS Lothian / School of Biological Sciences, University of Edinburgh / Institute of Genetics and Molecular Medicine, University of Edinburgh	COVID-19 Genomics UK (COG-UK) Consortium	McHugh M et al	https://www.gisaid.org	2020-05-12	2020-04-29	Others	NAN	2020	4	High	?	NAN	-0.000583065	0.00106104	-0.000636304	0.000522648
Scotland/EDB3803/2020	0.0853161	0.0458317	0.18506	0.675172	0.178585	0.206721	0.795513	0.164115	0.00207004	0.0277856	29410	high	0	0	EPI_ISL_439331	?	2020-04-29	Europe	United Kingdom	Scotland	NAN	Europe	United Kingdom	Scotland	genome	Human	B.1	G	Virology Department, Royal Infirmary of Edinburgh, NHS Lothian / School of Biological Sciences, University of Edinburgh / Institute of Genetics and Molecular Medicine, University of Edinburgh	COVID-19 Genomics UK (COG-UK) Consortium	McHugh M et al	https://www.gisaid.org	2020-05-12	2020-04-29	Others	NAN	2020	4	High	?	NAN	-0.000583065	0.00106104	-0.000636304	0.000522648
Austria/CeMM0397/2020	0.0854591	0.0460054	0.184641	0.675051	0.179324	0.20659	0.795513	0.164769	0.00207004	0.0277856	29410	high	0	0	EPI_ISL_475834	?	2020-03-25	Europe	Austria	Austria	NAN	Europe	Austria	Austria	genome	Human	B.1	G	Austrian Agency for Health and Food Safety (AGES)	Bergthaler laboratory, CeMM Research Center for Molecular Medicine of the Austrian Academy of Sciences	Alexandra Popa et al	https://www.gisaid.org	2020-06-25	2020-03-25	Others	NAN	2020	3	High	?	NAN	-0.000174377	0.00132641	-0.00094251	0.000522658
Australia/NSW109/2020	0.0852422	0.0461356	0.184928	0.675162	0.178723	0.206982	0.795513	0.164115	0.00207004	0.0277856	29410	high	2	6.8e-05	EPI_ISL_427754	?	2020-03-25	Oceania	Australia	New South Wales	Sydney	Oceania	Australia	New South Wales	genome	Human	B.1.5	G	Centre for Infectious Diseases and Microbiology Public Health	NSW Health Pathology - Institute of Clinical Pathology and Medical Research; Westmead Hospital; University of Sydney	Sadsad R et al	https://www.gisaid.org	2020-04-19	2020-03-25	Others	NAN	2020	3	High	?	NAN	-0.000168941	0.000920579	-0.000586333	0.000523347
Australia/NSW2199/2020	0.0853077	0.04569	0.185267	0.675405	0.178771	0.206721	0.795642	0.163984	0.00207004	0.0277856	29410	high	1	3.4e-05	EPI_ISL_500660	?	2020-03-20	Oceania	Australia	New South Wales	NAN	Oceania	Australia	New South Wales	genome	Human	B.1	G	Area of Virology, Serology and Virology Division (SAViD), New South Wales Health Pathology Randwick	Area of Virology, Serology and Virology Division (SAViD), New South Wales Health Pathology Randwick	Rawlinson et al	https://www.gisaid.org	2020-07-29	2020-03-20	Others	NAN	2020	3	High	24	NAN	-0.000876443	0.00108454	-0.00054524	0.000523857
USA/MN-MDH-1510/2020	0.0854344	0.0458665	0.185199	0.675093	0.179319	0.20659	0.795513	0.163984	0.00207004	0.0277856		high	0	0	EPI_ISL_527575	?	2020-07-02	North America	USA	Minnesota		North America	USA	Minnesota	genome	Human	B.1	G	Minnesota Department of Health, Public Health Laboratory	Minnesota Department of Health, Public Health Laboratory	Matt Plumb et al	https://www.gisaid.org	2020-09-04	2020-07-02	Others		2020	7	High	?	?	-0.000796595	0.000936217	-0.000781644	0.000525069
USA/MN-MDH-1555/2020	0.0854344	0.0458665	0.185199	0.675093	0.179319	0.20659	0.795513	0.163984	0.00207004	0.0277856		high	0	0	EPI_ISL_527620	?	2020-08-03	North America	USA	Minnesota		North America	USA	Minnesota	genome	Human	B.1	G	Minnesota Department of Health, Public Health Laboratory	Minnesota Department of Health, Public Health Laboratory	Matt Plumb et al	https://www.gisaid.org	2020-09-04	2020-08-03	Others		2020	8	High	?	?	-0.000796595	0.000936217	-0.000781644	0.000525069
USA/MN-MDH-1553/2020	0.0854344	0.0458665	0.185199	0.675093	0.179319	0.20659	0.795513	0.163984	0.00207004	0.0277856		high	0	0	EPI_ISL_527618	?	2020-08-03	North America	USA	Minnesota		North America	USA	Minnesota	genome	Human	B.1	G	Minnesota Department of Health, Public Health Laboratory	Minnesota Department of Health, Public Health Laboratory	Matt Plumb et al	https://www.gisaid.org	2020-09-04	2020-08-03	Others		2020	8	High	?	?	-0.000796595	0.000936217	-0.000781644	0.000525069
USA/MN-MDH-1552/2020	0.0854344	0.0458665	0.185199	0.675093	0.179319	0.20659	0.795513	0.163984	0.00207004	0.0277856		high	0	0	EPI_ISL_527617	?	2020-08-03	North America	USA	Minnesota		North America	USA	Minnesota	genome	Human	B.1	G	Minnesota Department of Health, Public Health Laboratory	Minnesota Department of Health, Public Health Laboratory	Matt Plumb et al	https://www.gisaid.org	2020-09-04	2020-08-03	Others		2020	8	High	?	?	-0.000796595	0.000936217	-0.000781644	0.000525069
USA/MN-MDH-1548/2020	0.0854344	0.0458665	0.185199	0.675093	0.179319	0.20659	0.795513	0.163984	0.00207004	0.0277856		high	0	0	EPI_ISL_527613	?	2020-08-03	North America	USA	Minnesota		North America	USA	Minnesota	genome	Human	B.1	G	Minnesota Department of Health, Public Health Laboratory	Minnesota Department of Health, Public Health Laboratory	Matt Plumb et al	https://www.gisaid.org	2020-09-04	2020-08-03	Others		2020	8	High	?	?	-0.000796595	0.000936217	-0.000781644	0.000525069
USA/MN-MDH-1541/2020	0.0854344	0.0458665	0.185199	0.675093	0.179319	0.20659	0.795513	0.163984	0.00207004	0.0277856		high	0	0	EPI_ISL_527606	?	2020-08-03	North America	USA	Minnesota		North America	USA	Minnesota	genome	Human	B.1	G	Minnesota Department of Health, Public Health Laboratory	Minnesota Department of Health, Public Health Laboratory	Matt Plumb et al	https://www.gisaid.org	2020-09-04	2020-08-03	Others		2020	8	High	?	?	-0.000796595	0.000936217	-0.000781644	0.000525069
USA/MN-MDH-1540/2020	0.0854344	0.0458665	0.185199	0.675093	0.179319	0.20659	0.795513	0.163984	0.00207004	0.0277856		high	0	0	EPI_ISL_527605	?	2020-08-03	North America	USA	Minnesota		North America	USA	Minnesota	genome	Human	B.1	G	Minnesota Department of Health, Public Health Laboratory	Minnesota Department of Health, Public Health Laboratory	Matt Plumb et al	https://www.gisaid.org	2020-09-04	2020-08-03	Others		2020	8	High	?	?	-0.000796595	0.000936217	-0.000781644	0.000525069
USA/MN-MDH-1538/2020	0.0854344	0.0458665	0.185199	0.675093	0.179319	0.20659	0.795513	0.163984	0.00207004	0.0277856		high	0	0	EPI_ISL_527603	?	2020-08-03	North America	USA	Minnesota		North America	USA	Minnesota	genome	Human	B.1	G	Minnesota Department of Health, Public Health Laboratory	Minnesota Department of Health, Public Health Laboratory	Matt Plumb et al	https://www.gisaid.org	2020-09-04	2020-08-03	Others		2020	8	High	?	?	-0.000796595	0.000936217	-0.000781644	0.000525069
USA/MN-MDH-1535/2020	0.0854344	0.0458665	0.185199	0.675093	0.179319	0.20659	0.795513	0.163984	0.00207004	0.0277856		high	0	0	EPI_ISL_527600	?	2020-07-22	North America	USA	Minnesota		North America	USA	Minnesota	genome	Human	B.1	G	Minnesota Department of Health, Public Health Laboratory	Minnesota Department of Health, Public Health Laboratory	Matt Plumb et al	https://www.gisaid.org	2020-09-04	2020-07-22	Others		2020	7	High	?	?	-0.000796595	0.000936217	-0.000781644	0.000525069
USA/MN-MDH-1534/2020	0.0854344	0.0458665	0.185199	0.675093	0.179319	0.20659	0.795513	0.163984	0.00207004	0.0277856		high	0	0	EPI_ISL_527599	?	2020-07-22	North America	USA	Minnesota		North America	USA	Minnesota	genome	Human	B.1	G	Minnesota Department of Health, Public Health Laboratory	Minnesota Department of Health, Public Health Laboratory	Matt Plumb et al	https://www.gisaid.org	2020-09-04	2020-07-22	Others		2020	7	High	?	?	-0.000796595	0.000936217	-0.000781644	0.000525069
USA/MN-MDH-1532/2020	0.0854344	0.0458665	0.185199	0.675093	0.179319	0.20659	0.795513	0.163984	0.00207004	0.0277856		high	0	0	EPI_ISL_527597	?	2020-07-21	North America	USA	Minnesota		North America	USA	Minnesota	genome	Human	B.1	G	Minnesota Department of Health, Public Health Laboratory	Minnesota Department of Health, Public Health Laboratory	Matt Plumb et al	https://www.gisaid.org	2020-09-04	2020-07-21	Others		2020	7	High	?	?	-0.000796595	0.000936217	-0.000781644	0.000525069
USA/MN-MDH-1528/2020	0.0854344	0.0458665	0.185199	0.675093	0.179319	0.20659	0.795513	0.163984	0.00207004	0.0277856		high	0	0	EPI_ISL_527593	?	2020-07-14	North America	USA	Minnesota		North America	USA	Minnesota	genome	Human	B.1	G	Minnesota Department of Health, Public Health Laboratory	Minnesota Department of Health, Public Health Laboratory	Matt Plumb et al	https://www.gisaid.org	2020-09-04	2020-07-14	Others		2020	7	High	?	?	-0.000796595	0.000936217	-0.000781644	0.000525069
USA/MN-MDH-1527/2020	0.0854344	0.0458665	0.185199	0.675093	0.179319	0.20659	0.795513	0.163984	0.00207004	0.0277856		high	0	0	EPI_ISL_527592	?	2020-07-14	North America	USA	Minnesota		North America	USA	Minnesota	genome	Human	B.1	G	Minnesota Department of Health, Public Health Laboratory	Minnesota Department of Health, Public Health Laboratory	Matt Plumb et al	https://www.gisaid.org	2020-09-04	2020-07-14	Others		2020	7	High	?	?	-0.000796595	0.000936217	-0.000781644	0.000525069
USA/MN-MDH-1526/2020	0.0854344	0.0458665	0.185199	0.675093	0.179319	0.20659	0.795513	0.163984	0.00207004	0.0277856		high	0	0	EPI_ISL_527591	?	2020-07-14	North America	USA	Minnesota		North America	USA	Minnesota	genome	Human	B.1	G	Minnesota Department of Health, Public Health Laboratory	Minnesota Department of Health, Public Health Laboratory	Matt Plumb et al	https://www.gisaid.org	2020-09-04	2020-07-14	Others		2020	7	High	?	?	-0.000796595	0.000936217	-0.000781644	0.000525069
USA/MN-MDH-1525/2020	0.0854344	0.0458665	0.185199	0.675093	0.179319	0.20659	0.795513	0.163984	0.00207004	0.0277856		high	0	0	EPI_ISL_527590	?	2020-07-14	North America	USA	Minnesota		North America	USA	Minnesota	genome	Human	B.1	G	Minnesota Department of Health, Public Health Laboratory	Minnesota Department of Health, Public Health Laboratory	Matt Plumb et al	https://www.gisaid.org	2020-09-04	2020-07-14	Others		2020	7	High	?	?	-0.000796595	0.000936217	-0.000781644	0.000525069
USA/MN-MDH-1524/2020	0.0854344	0.0458665	0.185199	0.675093	0.179319	0.20659	0.795513	0.163984	0.00207004	0.0277856		high	0	0	EPI_ISL_527589	?	2020-07-14	North America	USA	Minnesota		North America	USA	Minnesota	genome	Human	B.1	G	Minnesota Department of Health, Public Health Laboratory	Minnesota Department of Health, Public Health Laboratory	Matt Plumb et al	https://www.gisaid.org	2020-09-04	2020-07-14	Others		2020	7	High	?	?	-0.000796595	0.000936217	-0.000781644	0.000525069
USA/MN-MDH-1523/2020	0.0854344	0.0458665	0.185199	0.675093	0.179319	0.20659	0.795513	0.163984	0.00207004	0.0277856		high	0	0	EPI_ISL_527588	?	2020-07-14	North America	USA	Minnesota		North America	USA	Minnesota	genome	Human	B.1	G	Minnesota Department of Health, Public Health Laboratory	Minnesota Department of Health, Public Health Laboratory	Matt Plumb et al	https://www.gisaid.org	2020-09-04	2020-07-14	Others		2020	7	High	?	?	-0.000796595	0.000936217	-0.000781644	0.000525069
USA/MN-MDH-1521/2020	0.0854344	0.0458665	0.185199	0.675093	0.179319	0.20659	0.795513	0.163984	0.00207004	0.0277856		high	0	0	EPI_ISL_527586	?	2020-07-14	North America	USA	Minnesota		North America	USA	Minnesota	genome	Human	B.1	G	Minnesota Department of Health, Public Health Laboratory	Minnesota Department of Health, Public Health Laboratory	Matt Plumb et al	https://www.gisaid.org	2020-09-04	2020-07-14	Others		2020	7	High	?	?	-0.000796595	0.000936217	-0.000781644	0.000525069
USA/MN-MDH-1520/2020	0.0854344	0.0458665	0.185199	0.675093	0.179319	0.20659	0.795513	0.163984	0.00207004	0.0277856		high	0	0	EPI_ISL_527585	?	2020-07-14	North America	USA	Minnesota		North America	USA	Minnesota	genome	Human	B.1	G	Minnesota Department of Health, Public Health Laboratory	Minnesota Department of Health, Public Health Laboratory	Matt Plumb et al	https://www.gisaid.org	2020-09-04	2020-07-14	Others		2020	7	High	?	?	-0.000796595	0.000936217	-0.000781644	0.000525069
USA/MN-MDH-1519/2020	0.0854344	0.0458665	0.185199	0.675093	0.179319	0.20659	0.795513	0.163984	0.00207004	0.0277856		high	0	0	EPI_ISL_527584	?	2020-07-13	North America	USA	Minnesota		North America	USA	Minnesota	genome	Human	B.1	G	Minnesota Department of Health, Public Health Laboratory	Minnesota Department of Health, Public Health Laboratory	Matt Plumb et al	https://www.gisaid.org	2020-09-04	2020-07-13	Others		2020	7	High	?	?	-0.000796595	0.000936217	-0.000781644	0.000525069
USA/MN-MDH-1517/2020	0.0854344	0.0458665	0.185199	0.675093	0.179319	0.20659	0.795513	0.163984	0.00207004	0.0277856		high	0	0	EPI_ISL_527582	?	2020-07-06	North America	USA	Minnesota		North America	USA	Minnesota	genome	Human	B.1	G	Minnesota Department of Health, Public Health Laboratory	Minnesota Department of Health, Public Health Laboratory	Matt Plumb et al	https://www.gisaid.org	2020-09-04	2020-07-06	Others		2020	7	High	?	?	-0.000796595	0.000936217	-0.000781644	0.000525069
USA/MN-MDH-1516/2020	0.0854344	0.0458665	0.185199	0.675093	0.179319	0.20659	0.795513	0.163984	0.00207004	0.0277856		high	0	0	EPI_ISL_527581	?	2020-07-06	North America	USA	Minnesota		North America	USA	Minnesota	genome	Human	B.1	G	Minnesota Department of Health, Public Health Laboratory	Minnesota Department of Health, Public Health Laboratory	Matt Plumb et al	https://www.gisaid.org	2020-09-04	2020-07-06	Others		2020	7	High	?	?	-0.000796595	0.000936217	-0.000781644	0.000525069
USA/MN-MDH-1514/2020	0.0854344	0.0458665	0.185199	0.675093	0.179319	0.20659	0.795513	0.163984	0.00207004	0.0277856		high	0	0	EPI_ISL_527579	?	2020-07-06	North America	USA	Minnesota		North America	USA	Minnesota	genome	Human	B.1	G	Minnesota Department of Health, Public Health Laboratory	Minnesota Department of Health, Public Health Laboratory	Matt Plumb et al	https://www.gisaid.org	2020-09-04	2020-07-06	Others		2020	7	High	?	?	-0.000796595	0.000936217	-0.000781644	0.000525069
USA/MN-MDH-1512/2020	0.0854344	0.0458665	0.185199	0.675093	0.179319	0.20659	0.795513	0.163984	0.00207004	0.0277856		high	0	0	EPI_ISL_527577	?	2020-07-06	North America	USA	Minnesota		North America	USA	Minnesota	genome	Human	B.1	G	Minnesota Department of Health, Public Health Laboratory	Minnesota Department of Health, Public Health Laboratory	Matt Plumb et al	https://www.gisaid.org	2020-09-04	2020-07-06	Others		2020	7	High	?	?	-0.000796595	0.000936217	-0.000781644	0.000525069
USA/MN-MDH-1511/2020	0.0854344	0.0458665	0.185199	0.675093	0.179319	0.20659	0.795513	0.163984	0.00207004	0.0277856		high	0	0	EPI_ISL_527576	?	2020-07-06	North America	USA	Minnesota		North America	USA	Minnesota	genome	Human	B.1	G	Minnesota Department of Health, Public Health Laboratory	Minnesota Department of Health, Public Health Laboratory	Matt Plumb et al	https://www.gisaid.org	2020-09-04	2020-07-06	Others		2020	7	High	?	?	-0.000796595	0.000936217	-0.000781644	0.000525069
Scotland/CVR234/2020	0.0854065	0.0461015	0.184834	0.67491	0.178906	0.206721	0.795513	0.164376	0.00207004	0.0277856	29410	high	0	0	EPI_ISL_438889	?	2020-03-19	Europe	United Kingdom	Scotland	NAN	Europe	United Kingdom	Scotland	genome	Human	B.1.5	G	West of Scotland Specialist Virology Centre, NHSGGC / MRC-University of Glasgow Centre for Virus Research	COVID-19 Genomics UK (COG-UK) Consortium	Ana da Silva Filipe et al	https://www.gisaid.org	2020-05-12	2020-03-19	Others	NAN	2020	3	High	?	NAN	-0.000225109	0.00097214	-0.000855615	0.000525704
Scotland/CVR177/2020	0.0854065	0.0461015	0.184834	0.67491	0.178906	0.206721	0.795513	0.164376	0.00207004	0.0277856	29410	high	0	0	EPI_ISL_425717	?	2020-03-17	Europe	United Kingdom	Scotland	NAN	Europe	United Kingdom	Scotland	genome	Human	B.1.5	G	West of Scotland Specialist Virology Centre, NHSGGC / MRC-University of Glasgow Centre for Virus Research	COVID-19 Genomics UK (COG-UK) Consortium	Ana da Silva Filipe et al	https://www.gisaid.org	2020-04-14	2020-03-17	Others	NAN	2020	3	High	?	NAN	-0.000225109	0.00097214	-0.000855615	0.000525704
HongKong/VM20004178/2020	0.0853607	0.046123	0.184928	0.674968	0.178821	0.206721	0.795513	0.164115	0.00207004	0.0277856	29410	high	0	0	EPI_ISL_476804	?	2020-03-19	Asia	Hong Kong	Hong Kong	NAN	Asia	Hong Kong	Hong Kong	genome	Human	B.1	G	Hong Kong Department of Health	School of Public Health, The University of Hong Kong	Dominic N.C. Tsang et al	https://www.gisaid.org	2020-06-26	2020-03-19	Others	NAN	2020	3	High	51	NAN	-0.000256996	0.000874533	-0.000769096	0.000527797
HongKong/VM20003442/2020	0.0853607	0.046123	0.184928	0.674968	0.178821	0.206721	0.795513	0.164115	0.00207004	0.0277856	29410	high	0	0	EPI_ISL_476802	?	2020-03-14	Asia	Hong Kong	Hong Kong	NAN	Asia	Hong Kong	Hong Kong	genome	Human	B.1	G	Hong Kong Department of Health	School of Public Health, The University of Hong Kong	Dominic N.C. Tsang et al	https://www.gisaid.org	2020-06-26	2020-03-14	Others	NAN	2020	3	High	58	NAN	-0.000256996	0.000874533	-0.000769096	0.000527797
HongKong/VB20050000/2020	0.0853607	0.046123	0.184928	0.674968	0.178821	0.206721	0.795513	0.164115	0.00207004	0.0277856	29410	high	0	0	EPI_ISL_476803	?	2020-03-17	Asia	Hong Kong	Hong Kong	NAN	Asia	Hong Kong	Hong Kong	genome	Human	B.1	G	Hong Kong Department of Health	School of Public Health, The University of Hong Kong	Dominic N.C. Tsang et al	https://www.gisaid.org	2020-06-26	2020-03-17	Others	NAN	2020	3	High	25	NAN	-0.000256996	0.000874533	-0.000769096	0.000527797
HongKong/VM20003443/2020	0.0853607	0.046123	0.184928	0.674968	0.178821	0.206721	0.795513	0.164115	0.00207004	0.0277856	29410	high	0	0	EPI_ISL_476801	?	2020-03-15	Asia	Hong Kong	Hong Kong	NAN	Asia	Hong Kong	Hong Kong	genome	Human	B.1	G	Hong Kong Department of Health	School of Public Health, The University of Hong Kong	Dominic N.C. Tsang et al	https://www.gisaid.org	2020-06-26	2020-03-15	Others	NAN	2020	3	High	61	NAN	-0.000256996	0.000874533	-0.000769096	0.000527797
UnitedArabEmirates/L5621/2020	0.0853802	0.0460446	0.184616	0.675188	0.17864	0.206721	0.795513	0.164769	0.00207004	0.0277856	29410	high	0	0	EPI_ISL_435136	?	2020-03-11	Asia	United Arab Emirates	United Arab Emirates	NAN	Asia	United Arab Emirates	United Arab Emirates	genome	Human	B.1	G	Mohammed Bin Rashid University of Medicine and Health Sciences	Al Jalila Genomics Center	Ahmad Abou Tayoun et al	https://www.gisaid.org	2020-05-03	2020-03-11	Others	NAN	2020	3	High	58	NAN	1.16e-05	0.00129345	-0.000825536	0.00052781
Iceland/177/2020	0.0855539	0.0458068	0.185254	0.675621	0.179224	0.206459	0.795513	0.163984	0.00207004	0.0277856	29410	high	0	0	EPI_ISL_417680	?	2020-03-15	Europe	Iceland	Reykjavik	NAN	Europe	Iceland	Reykjavik	genome	Human	B.1.102	G	The National University Hospital of Iceland	deCODE genetics	Daniel F Gudbjartsson et al	https://www.gisaid.org	2020-03-27	2020-03-15	Others	NAN	2020	3	High	44	NAN	-0.000792633	0.00108377	-0.000863213	0.000527837
Iceland/168/2020	0.0855539	0.0458068	0.185254	0.675621	0.179224	0.206459	0.795513	0.163984	0.00207004	0.0277856	29410	high	0	0	EPI_ISL_417810	?	2020-03-13	Europe	Iceland	Reykjavik	NAN	Europe	Iceland	Reykjavik	genome	Human	B.1.102	G	The National University Hospital of Iceland	deCODE genetics	Daniel F Gudbjartsson et al	https://www.gisaid.org	2020-03-27	2020-03-13	Others	NAN	2020	3	High	41	NAN	-0.000792633	0.00108377	-0.000863213	0.000527837
Canada/BC_02502338/2020	0.0856958	0.0459882	0.184449	0.67518	0.179128	0.206328	0.795513	0.165162	0.00207004	0.0277856	29410	high	0	0	EPI_ISL_466723	?	2020-04-20	North America	Canada	British Columbia	NAN	North America	Canada	British Columbia	genome	Human	B.1	G	BCCDC Public Health Laboratory	BCCDC Public Health Laboratory	Richard Harrigan et al	https://www.gisaid.org	2020-06-11	2020-04-20	Others	NAN	2020	4	High	?	NAN	-7.18e-06	0.00152984	-0.00128316	0.000528261
SouthAfrica/KRISP-K002342/2020	0.085684	0.0459261	0.185147	0.674994	0.178779	0.206328	0.795513	0.163984	0.00207004	0.0277856	29410	high	0	0	EPI_ISL_515715	?	2020-07-22	Africa	South Africa	KwaZulu-Natal	uMgungundlovu	Africa	South Africa	KwaZulu-Natal	genome	Human	B.1.5	G	NHLS-IALCH	KRISP, KZN Research Innovation and Sequencing Platform	Giandhari J et al	https://www.gisaid.org	2020-08-19	2020-07-22	Others	NAN	2020	7	High	79	NAN	-0.000691376	0.000830687	-0.00114391	0.000532131
SouthAfrica/KRISP-K002260/2020	0.085684	0.0459261	0.185147	0.674994	0.178779	0.206328	0.795513	0.163984	0.00207004	0.0277856	29410	high	0	0	EPI_ISL_515645	?	2020-07-16	Africa	South Africa	KwaZulu-Natal	uMgungundlovu	Africa	South Africa	KwaZulu-Natal	genome	Human	B.1.5	G	NHLS-IALCH	KRISP, KZN Research Innovation and Sequencing Platform	Giandhari J et al	https://www.gisaid.org	2020-08-19	2020-07-16	Others	NAN	2020	7	High	37	NAN	-0.000691376	0.000830687	-0.00114391	0.000532131
SouthAfrica/KRISP-K002320/2020	0.085684	0.0459261	0.185147	0.674994	0.178779	0.206328	0.795513	0.163984	0.00207004	0.0277856	29410	high	0	0	EPI_ISL_515696	?	2020-07-22	Africa	South Africa	KwaZulu-Natal	uMgungundlovu	Africa	South Africa	KwaZulu-Natal	genome	Human	B.1.5	G	NHLS-IALCH	KRISP, KZN Research Innovation and Sequencing Platform	Giandhari J et al	https://www.gisaid.org	2020-08-19	2020-07-22	Others	NAN	2020	7	High	64	NAN	-0.000691376	0.000830687	-0.00114391	0.000532131
Spain/Barcelona_VH8002/2020	0.0853882	0.0459723	0.184985	0.674853	0.179024	0.206721	0.795513	0.164115	0.00207004	0.0277856	29410	high	0	0	EPI_ISL_458130	?	2020-03-25	Europe	Spain	Catalunya	NAN	Europe	Spain	Catalunya	genome	Human	B.1.5	G	Hospital Universitari Vall d'Hebron - Vall d'Hebron Institut de Recerca	Hospital Universitari Vall d'Hebron	Cristina Andr__ et al	https://www.gisaid.org	2020-06-03	2020-03-25	Others	NAN	2020	3	High	51	NAN	-0.000513216	0.000942442	-0.000798243	0.000532436
USA/CA-ALSR-1866/2020	0.0852571	0.0459321	0.184981	0.675704	0.178744	0.206982	0.795513	0.164115	0.00207004	0.0277856	29410	high	0	0	EPI_ISL_512212	?	2020-05-20	North America	USA	California	San Diego	North America	USA	California	genome	Human	B.1	G	San Diego County Public Health Laboratory	Andersen lab at Scripps Research	SEARCH Alliance San Diego with Tracy Basler et al	https://www.gisaid.org	2020-08-11	2020-05-20	Others	NAN	2020	5	High	?	NAN	-0.000299747	0.0012261	-0.00051587	0.000532919
England/NORT-297A0E/2020	0.0852351	0.045776	0.185281	0.675507	0.178896	0.206982	0.795513	0.163984	0.00207004	0.0277856	29410	high	0	0	EPI_ISL_488141	?	2020-04-22	Europe	United Kingdom	England	NAN	Europe	United Kingdom	England	genome	Human	B.1.99	G	NU-OMICS DNA Sequencing research facility, Northumbria University	Wellcome Sanger Institute for the COVID-19 Genomics UK Consortium	Chris Duncan et al	https://www.gisaid.org	2020-07-14	2020-04-22	Others	NAN	2020	4	High	?	NAN	-0.000782085	0.00104039	-0.000438704	0.000533568
England/LOND-D3E75/2020	0.0852351	0.045776	0.185281	0.675507	0.178896	0.206982	0.795513	0.163984	0.00207004	0.0277856	29410	high	0	0	EPI_ISL_441043	?	2020-04-04	Europe	United Kingdom	England	NAN	Europe	United Kingdom	England	genome	Human	B.1.99	G	University College London, Great Ormond Street Hospital for Children NHS Foundation Trust, Imperial College Healthcare NHS Trust	COVID-19 Genomics UK (COG-UK) Consortium	Sergi Castellano et al	https://www.gisaid.org	2020-05-12	2020-04-04	Others	NAN	2020	4	High	?	NAN	-0.000782085	0.00104039	-0.000438704	0.000533568
England/QEUH-548B8E/2020	0.0852351	0.045776	0.185281	0.675507	0.178896	0.206982	0.795513	0.163984	0.00207004	0.0277856		high	0	0	EPI_ISL_533431	?	2020-05-14	Europe	United Kingdom	England		Europe	United Kingdom	England	genome	Human	B.1.99	G	Lighthouse Lab in Glasgow	Wellcome Sanger Institute for the COVID-19 Genomics UK Consortium	Harper VanSteenhouse et al	https://www.gisaid.org	2020-09-11	2020-05-14	Others		2020	5	High	?	?	-0.000782085	0.00104039	-0.000438704	0.000533568
England/OXON-B242F/2020	0.0852351	0.045776	0.185281	0.675507	0.178896	0.206982	0.795513	0.163984	0.00207004	0.0277856	29410	high	0	0	EPI_ISL_479144	?	2020-04-21	Europe	United Kingdom	England	NAN	Europe	United Kingdom	England	genome	Human	B.1.99	G	Oxford Viromics, NDM, University of Oxford; Oxford University Hospitals; Basingstoke and North Hampshire Hospital	COVID-19 Genomics UK (COG-UK) Consortium	Tanya Golubchik et al	https://www.gisaid.org	2020-06-30	2020-04-21	Others	NAN	2020	4	High	?	NAN	-0.000782085	0.00104039	-0.000438704	0.000533568
Singapore/130/2020	0.0853749	0.0457767	0.185214	0.674954	0.179019	0.206721	0.795513	0.163984	0.00207004	0.0277856	29410	high	0	0	EPI_ISL_443222	?	2020-03-20	Asia	Singapore	Singapore	NAN	Asia	Singapore	Singapore	genome	Human	B	L	National Public Health Laboratory, National Centre for Infectious Diseases	National Public Health Laboratory, National Centre for Infectious Diseases	Mak Tze Minn et al	https://www.gisaid.org	2020-05-12	2020-03-20	Others	NAN	2020	3	High	73	NAN	-0.000886724	0.000936236	-0.000707872	0.000536014
Spain/CT-003151/2020	0.0853936	0.0459733	0.185034	0.674865	0.178928	0.206721	0.795513	0.164115	0.00207004	0.0277856	29410	high	0	0	EPI_ISL_510248	?	2020-03-16	Europe	Spain	Catalunya	Tiana	Europe	Spain	Catalunya	genome	Human	B.1.5	G	Hospital de la Santa Creu i Sant Pau. Servicio de Microbiolog__	SeqCOVID-SPAIN consortium/IBV(CSIC)	Ferran Navarro et al	https://www.gisaid.org	2020-08-06	2020-03-16	Others	NAN	2020	3	High	63	NAN	-0.000542716	0.000888648	-0.000793986	0.00053742
Spain/Barcelona_VH9434/2020	0.0853936	0.0459733	0.185034	0.674865	0.178928	0.206721	0.795513	0.164115	0.00207004	0.0277856	29410	high	0	0	EPI_ISL_444987	?	2020-03-26	Europe	Spain	Catalunya	NAN	Europe	Spain	Catalunya	genome	Human	B.1.5	G	Hospital Universitari Vall d'Hebron - Vall d'Hebron Institut de Recerca	Hospital Universitari Vall d'Hebron	Cristina Andr__ et al	https://www.gisaid.org	2020-05-14	2020-03-26	Others	NAN	2020	3	High	39	NAN	-0.000542716	0.000888648	-0.000793986	0.00053742
Portugal/PT0993/2020	0.0853936	0.0459733	0.185034	0.674865	0.178928	0.206721	0.795513	0.164115	0.00207004	0.0277856	29410	high	0	0	EPI_ISL_511541	?	2020-03-21	Europe	Portugal	Portugal	NAN	Europe	Portugal	Portugal	genome	Human	B.1.5	G	Instituto Nacional de Saude (INSA)	Instituto Nacional de Saude (INSA)	Borges et al et al	https://www.gisaid.org	2020-08-08	2020-03-21	Others	NAN	2020	3	High	?	NAN	-0.000542716	0.000888648	-0.000793986	0.00053742
Chile/Santiago_35/2020	0.0853936	0.0459733	0.185034	0.674865	0.178928	0.206721	0.795513	0.164115	0.00207004	0.0277856	29410	high	0	0	EPI_ISL_445314	?	2020-03-17	South America	Chile	Santiago	NAN	South America	Chile	Santiago	genome	Human	B.1.5	G	HOSPITAL EL CARMEN DR.LUIS VALENTIN F.	Instituto de Salud Publica de Chile	Andr__ E Castillo et al	https://www.gisaid.org	2020-05-15	2020-03-17	Others	NAN	2020	3	High	74	NAN	-0.000542716	0.000888648	-0.000793986	0.00053742
Scotland/EDB248/2020	0.0853936	0.0459733	0.185034	0.674865	0.178928	0.206721	0.795513	0.164115	0.00207004	0.0277856	29410	high	0	0	EPI_ISL_425954	?	2020-03-27	Europe	United Kingdom	Scotland	NAN	Europe	United Kingdom	Scotland	genome	Human	B.1.5	G	Virology Department, Royal Infirmary of Edinburgh, NHS Lothian / School of Biological Sciences, University of Edinburgh / Institute of Genetics and Molecular Medicine, University of Edinburgh	COVID-19 Genomics UK (COG-UK) Consortium	McHugh M et al	https://www.gisaid.org	2020-04-14	2020-03-27	Others	NAN	2020	3	High	?	NAN	-0.000542716	0.000888648	-0.000793986	0.00053742
England/NORT-289067/2020	0.0853936	0.0459733	0.185034	0.674865	0.178928	0.206721	0.795513	0.164115	0.00207004	0.0277856	29410	high	0	0	EPI_ISL_458623	?	2020-03-26	Europe	United Kingdom	England	NAN	Europe	United Kingdom	England	genome	Human	B.1.5	G	NU-OMICS DNA Sequencing research facility, Northumbria University	Wellcome Sanger Institute for the COVID-19 Genomics UK Consortium	Chris Duncan et al	https://www.gisaid.org	2020-06-04	2020-03-26	Others	NAN	2020	3	High	?	NAN	-0.000542716	0.000888648	-0.000793986	0.00053742
Singapore/481/2020	0.0853936	0.0459733	0.185034	0.674865	0.178928	0.206721	0.795513	0.164115	0.00207004	0.0277856	29410	high	0	0	EPI_ISL_477171	?	2020-03-16	Asia	Singapore	Singapore	NAN	Asia	Singapore	Singapore	genome	Human	B.1.5	G	Department of Laboratory, Medicine Tan Tock Seng Hospital	Department of Laboratory, Medicine Tan Tock Seng Hospital	Chen YYC et al	https://www.gisaid.org	2020-06-29	2020-03-16	Others	NAN	2020	3	High	30	NAN	-0.000542716	0.000888648	-0.000793986	0.00053742
Portugal/PT0337/2020	0.0853936	0.0459733	0.185034	0.674865	0.178928	0.206721	0.795513	0.164115	0.00207004	0.0277856	29410	high	0	0	EPI_ISL_454053	?	2020-03-18	Europe	Portugal	Portugal	NAN	Europe	Portugal	Portugal	genome	Human	B.1.5	G	unknown	Instituto Nacional de Saude (INSA)	Borges et al et al	https://www.gisaid.org	2020-05-28	2020-03-18	Others	NAN	2020	3	High	?	NAN	-0.000542716	0.000888648	-0.000793986	0.00053742
CostaRica/INC-0043/2020	0.0853936	0.0459733	0.185034	0.674865	0.178928	0.206721	0.795513	0.164115	0.00207004	0.0277856	29410	high	0	0	EPI_ISL_491454	?	2020-03-18	North America	Costa Rica	San Jose	Aserri	Europe	Spain	Spain	genome	Human	B.1.5	G	Hospital San Juan de Dios	Inciensa, Instituto Costarricense de Investigaci__ y Ense__nza en Nutrici__ y Salud	Francisco Duarte et al	https://www.gisaid.org	2020-07-17	2020-03-18	Others	NAN	2020	3	High	46	NAN	-0.000542716	0.000888648	-0.000793986	0.00053742
Portugal/PT0953/2020	0.0853936	0.0459733	0.185034	0.674865	0.178928	0.206721	0.795513	0.164115	0.00207004	0.0277856	29410	high	0	0	EPI_ISL_511503	?	2020-04-14	Europe	Portugal	Portugal	NAN	Europe	Portugal	Portugal	genome	Human	B.1.5	G	Instituto Nacional de Saude (INSA)	Instituto Nacional de Saude (INSA) and Instituto Gulbenkian de Ciencia (IGC)	Borges et al et al	https://www.gisaid.org	2020-08-08	2020-04-14	Others	NAN	2020	4	High	?	NAN	-0.000542716	0.000888648	-0.000793986	0.00053742
Portugal/PT0354/2020	0.0853936	0.0459733	0.185034	0.674865	0.178928	0.206721	0.795513	0.164115	0.00207004	0.0277856	29410	high	0	0	EPI_ISL_454070	?	2020-03-18	Europe	Portugal	Portugal	NAN	Europe	Portugal	Portugal	genome	Human	B.1.5	G	unknown	Instituto Nacional de Saude (INSA)	Borges et al et al	https://www.gisaid.org	2020-05-28	2020-03-18	Others	NAN	2020	3	High	?	NAN	-0.000542716	0.000888648	-0.000793986	0.00053742
Spain/Barcelona_VH6552/2020	0.0853936	0.0459733	0.185034	0.674865	0.178928	0.206721	0.795513	0.164115	0.00207004	0.0277856	29410	high	0	0	EPI_ISL_444984	?	2020-03-23	Europe	Spain	Catalunya	NAN	Europe	Spain	Catalunya	genome	Human	B.1.5	G	Hospital Universitari Vall d'Hebron - Vall d'Hebron Institut de Recerca	Hospital Universitari Vall d'Hebron	Cristina Andr__ et al	https://www.gisaid.org	2020-05-14	2020-03-23	Others	NAN	2020	3	High	38	NAN	-0.000542716	0.000888648	-0.000793986	0.00053742
Belgium/GL-030546/2020	0.0853547	0.0459594	0.185049	0.675182	0.179441	0.206721	0.795513	0.164115	0.00207004	0.0277856	29410	high	0	0	EPI_ISL_418792	?	2020-03-05	Europe	Belgium	Maaseik	Houthalen-Helchteren	Europe	Belgium	Maaseik	genome	Human	B.1	G	KU Leuven, Clinical and Epidemiological Virology	KU Leuven, Clinical and Epidemiological Virology	Bert Vanmechelen et al	https://www.gisaid.org	2020-03-31	2020-03-05	Others	NAN	2020	3	High	12	NAN	-0.00055154	0.00103725	-0.000700176	0.000538101
England/LOND-D648F/2020	0.0853604	0.045619	0.184937	0.675047	0.179365	0.206721	0.795771	0.164115	0.00207004	0.0277856	29410	high	0	0	EPI_ISL_487585	?	2020-04-22	Europe	United Kingdom	England	NAN	Europe	United Kingdom	England	genome	Human	B.1	G	University College London, Great Ormond Street Hospital for Children NHS Foundation Trust, Imperial College Healthcare NHS Trust	Wellcome Sanger Institute for the COVID-19 Genomics UK Consortium	Sergi Castellano et al	https://www.gisaid.org	2020-07-14	2020-04-22	Others	NAN	2020	4	High	?	NAN	-0.000813197	0.00141081	-0.000722209	0.000538534
England/LOND-D57E1/2020	0.0853604	0.045619	0.184937	0.675047	0.179365	0.206721	0.795771	0.164115	0.00207004	0.0277856	29410	high	0	0	EPI_ISL_449724	?	2020-04-17	Europe	United Kingdom	England	NAN	Europe	United Kingdom	England	genome	Human	B.1	G	University College London, Great Ormond Street Hospital for Children NHS Foundation Trust, Imperial College Healthcare NHS Trust	COVID-19 Genomics UK (COG-UK) Consortium	Sergi Castellano et al	https://www.gisaid.org	2020-05-19	2020-04-17	Others	NAN	2020	4	High	?	NAN	-0.000813197	0.00141081	-0.000722209	0.000538534
USA/WI-UW-236/2020	0.0853495	0.0458259	0.185113	0.675208	0.179436	0.206721	0.795513	0.163984	0.00207004	0.0277856	29410	high	0	0	EPI_ISL_428332	?	2020-03-27	North America	USA	Wisconsin	Milwaukee County	North America	USA	Wisconsin	genome	Human	B	L	University of Wisconsin-Madison AIDS Vaccine Research Laboratories	University of Wisconsin-Madison AIDS Vaccine Research Laboratories	Gage Moreno et al	https://www.gisaid.org	2020-04-20	2020-03-27	Others	NAN	2020	3	High	?	NAN	-0.000733851	0.00110792	-0.000667778	0.000538596
SouthAfrica/KRISP-0088/2020	0.0853587	0.0458742	0.184913	0.675021	0.179405	0.206721	0.795513	0.164115	0.00207004	0.0277856	29410	high	0	0	EPI_ISL_467457	?	2020-04-07	Africa	South Africa	KwaZulu-Natal	Berea	Africa	South Africa	KwaZulu-Natal	genome	Human	B.1.106	G	AMPATH-DBN	KRISP, KZN Research Innovation and Sequencing Platform	Giandhari J et al	https://www.gisaid.org	2020-06-14	2020-04-07	Others	NAN	2020	4	High	75	NAN	-0.00054803	0.00119323	-0.000746413	0.000538911
SouthAfrica/KRISP-0016/2020	0.0853587	0.0458742	0.184913	0.675021	0.179405	0.206721	0.795513	0.164115	0.00207004	0.0277856	29410	high	0	0	EPI_ISL_467432	?	2020-03-28	Africa	South Africa	KwaZulu-Natal	Berea	Africa	South Africa	KwaZulu-Natal	genome	Human	B.1.106	G	AMPATH-DBN	KRISP, KZN Research Innovation and Sequencing Platform	Giandhari J et al	https://www.gisaid.org	2020-06-14	2020-03-28	Others	NAN	2020	3	High	57	NAN	-0.00054803	0.00119323	-0.000746413	0.000538911
SouthAfrica/KRISP-0121/2020	0.0853587	0.0458742	0.184913	0.675021	0.179405	0.206721	0.795513	0.164115	0.00207004	0.0277856	29410	high	0	0	EPI_ISL_467473	?	2020-04-01	Africa	South Africa	KwaZulu-Natal	Berea	Africa	South Africa	KwaZulu-Natal	genome	Human	B.1.106	G	AMPATH-DBN	KRISP, KZN Research Innovation and Sequencing Platform	Giandhari J et al	https://www.gisaid.org	2020-06-14	2020-04-01	Others	NAN	2020	4	High	?	NAN	-0.00054803	0.00119323	-0.000746413	0.000538911
SouthAfrica/KRISP-07/2020	0.0853587	0.0458742	0.184913	0.675021	0.179405	0.206721	0.795513	0.164115	0.00207004	0.0277856	29410	high	0	0	EPI_ISL_421574	?	2020-04-01	Africa	South Africa	KwaZulu-Natal	NAN	Africa	South Africa	KwaZulu-Natal	genome	Human	B.1.106	G	Molecular Diagnostic Services	KRISP, KZN Research Innovation and Sequencing Platform	Giandhari J et al	https://www.gisaid.org	2020-04-09	2020-04-01	Others	NAN	2020	4	High	44	NAN	-0.00054803	0.00119323	-0.000746413	0.000538911
SouthAfrica/KRISP-0091/2020	0.0853587	0.0458742	0.184913	0.675021	0.179405	0.206721	0.795513	0.164115	0.00207004	0.0277856	29410	high	0	0	EPI_ISL_467460	?	2020-04-05	Africa	South Africa	KwaZulu-Natal	Berea	Africa	South Africa	KwaZulu-Natal	genome	Human	B.1.106	G	AMPATH-DBN	KRISP, KZN Research Innovation and Sequencing Platform	Giandhari J et al	https://www.gisaid.org	2020-06-14	2020-04-05	Others	NAN	2020	4	High	87	NAN	-0.00054803	0.00119323	-0.000746413	0.000538911
SouthAfrica/KRISP-0122/2020	0.0853587	0.0458742	0.184913	0.675021	0.179405	0.206721	0.795513	0.164115	0.00207004	0.0277856	29410	high	0	0	EPI_ISL_467474	?	2020-04-01	Africa	South Africa	KwaZulu-Natal	Berea	Africa	South Africa	KwaZulu-Natal	genome	Human	B.1.106	G	AMPATH-DBN	KRISP, KZN Research Innovation and Sequencing Platform	Giandhari J et al	https://www.gisaid.org	2020-06-14	2020-04-01	Others	NAN	2020	4	High	?	NAN	-0.00054803	0.00119323	-0.000746413	0.000538911
SouthAfrica/KRISP-011/2020	0.0853587	0.0458742	0.184913	0.675021	0.179405	0.206721	0.795513	0.164115	0.00207004	0.0277856	29410	high	0	0	EPI_ISL_421575	?	2020-04-01	Africa	South Africa	KwaZulu-Natal	NAN	Africa	South Africa	KwaZulu-Natal	genome	Human	B.1.106	G	Molecular Diagnostic Services	KRISP, KZN Research Innovation and Sequencing Platform	Giandhari J et al	https://www.gisaid.org	2020-04-09	2020-04-01	Others	NAN	2020	4	High	40	NAN	-0.00054803	0.00119323	-0.000746413	0.000538911
SouthAfrica/KRISP-0116/2020	0.0853587	0.0458742	0.184913	0.675021	0.179405	0.206721	0.795513	0.164115	0.00207004	0.0277856	29410	high	0	0	EPI_ISL_467469	?	2020-04-03	Africa	South Africa	KwaZulu-Natal	Berea	Africa	South Africa	KwaZulu-Natal	genome	Human	B.1.106	G	AMPATH-DBN	KRISP, KZN Research Innovation and Sequencing Platform	Giandhari J et al	https://www.gisaid.org	2020-06-14	2020-04-03	Others	NAN	2020	4	High	49	NAN	-0.00054803	0.00119323	-0.000746413	0.000538911
SouthAfrica/KRISP-0084/2020	0.0853587	0.0458742	0.184913	0.675021	0.179405	0.206721	0.795513	0.164115	0.00207004	0.0277856	29410	high	0	0	EPI_ISL_467456	?	2020-04-05	Africa	South Africa	KwaZulu-Natal	Berea	Africa	South Africa	KwaZulu-Natal	genome	Human	B.1.106	G	AMPATH-DBN	KRISP, KZN Research Innovation and Sequencing Platform	Giandhari J et al	https://www.gisaid.org	2020-06-14	2020-04-05	Others	NAN	2020	4	High	55	NAN	-0.00054803	0.00119323	-0.000746413	0.000538911
SouthAfrica/KRISP-0066/2020	0.0853587	0.0458742	0.184913	0.675021	0.179405	0.206721	0.795513	0.164115	0.00207004	0.0277856	29410	high	0	0	EPI_ISL_467450	?	2020-04-03	Africa	South Africa	KwaZulu-Natal	Berea	Africa	South Africa	KwaZulu-Natal	genome	Human	B.1.106	G	AMPATH-DBN	KRISP, KZN Research Innovation and Sequencing Platform	Giandhari J et al	https://www.gisaid.org	2020-06-14	2020-04-03	Others	NAN	2020	4	High	80	NAN	-0.00054803	0.00119323	-0.000746413	0.000538911
SouthAfrica/KRISP-0080/2020	0.0853587	0.0458742	0.184913	0.675021	0.179405	0.206721	0.795513	0.164115	0.00207004	0.0277856	29410	high	0	0	EPI_ISL_467454	?	2020-04-01	Africa	South Africa	KwaZulu-Natal	Berea	Africa	South Africa	KwaZulu-Natal	genome	Human	B.1.106	G	AMPATH-DBN	KRISP, KZN Research Innovation and Sequencing Platform	Giandhari J et al	https://www.gisaid.org	2020-06-14	2020-04-01	Others	NAN	2020	4	High	?	NAN	-0.00054803	0.00119323	-0.000746413	0.000538911
SouthAfrica/KRISP-0081/2020	0.0853587	0.0458742	0.184913	0.675021	0.179405	0.206721	0.795513	0.164115	0.00207004	0.0277856	29410	high	0	0	EPI_ISL_467455	?	2020-04-06	Africa	South Africa	KwaZulu-Natal	Berea	Africa	South Africa	KwaZulu-Natal	genome	Human	B.1.106	G	AMPATH-DBN	KRISP, KZN Research Innovation and Sequencing Platform	Giandhari J et al	https://www.gisaid.org	2020-06-14	2020-04-06	Others	NAN	2020	4	High	72	NAN	-0.00054803	0.00119323	-0.000746413	0.000538911
SouthAfrica/KRISP-0112/2020	0.0853587	0.0458742	0.184913	0.675021	0.179405	0.206721	0.795513	0.164115	0.00207004	0.0277856	29410	high	0	0	EPI_ISL_467466	?	2020-04-05	Africa	South Africa	KwaZulu-Natal	Berea	Africa	South Africa	KwaZulu-Natal	genome	Human	B.1.106	G	AMPATH-DBN	KRISP, KZN Research Innovation and Sequencing Platform	Giandhari J et al	https://www.gisaid.org	2020-06-14	2020-04-05	Others	NAN	2020	4	High	75	NAN	-0.00054803	0.00119323	-0.000746413	0.000538911
Ecuador/USFQ-097/2020	0.0853577	0.0461599	0.184804	0.675325	0.179398	0.206721	0.795513	0.164376	0.00207004	0.0277856	29410	high	0	0	EPI_ISL_477016	?	2020-06-17	South America	Ecuador	Quito	NAN	South America	Ecuador	Quito	genome	Human	B.1.5.3	G	Institute of Microbiology, Universidad San Francisco de Quito	Institute of Microbiology, Universidad San Francisco de Quito	Juan Jos_ Guadalupe et al	https://www.gisaid.org	2020-06-28	2020-06-17	Others	NAN	2020	6	High	75	NAN	-9.54e-05	0.00112542	-0.000750828	0.000540133
USA/WI-UW-397/2020	0.0853514	0.0458388	0.185133	0.675161	0.17859	0.206721	0.795513	0.163984	0.00207004	0.0277856	29410	high	0	0	EPI_ISL_480379	?	2020-03-15	North America	USA	Wisconsin	Milwaukee County	North America	USA	Wisconsin	genome	Human	B	L	University of Wisconsin-Madison AIDS Vaccine Research Laboratories	University of Wisconsin-Madison AIDS Vaccine Research Laboratories	Gage Moreno et al	https://www.gisaid.org	2020-07-01	2020-03-15	Others	MT772546	2020	3	High	?	NAN	-0.000649823	0.000979737	-0.00067108	0.00054159
Romania/284213/2020	0.085243	0.046012	0.184928	0.675722	0.178797	0.206982	0.795513	0.164115	0.00207004	0.0277856	29410	high	0	0	EPI_ISL_455468	?	2020-05-13	Europe	Romania	Bucharest	NAN	Europe	Romania	Bucharest	genome	Human	B.1	G	Laboratory for Respiratory Viruses, Cantacuzino National Military-Medical Institute for Research and Development	Cantacuzino Institute	M.Lazar et al	https://www.gisaid.org	2020-05-30	2020-05-13	Others	NAN	2020	5	High	75	NAN	-0.000173148	0.00121407	-0.000511217	0.000541647
Spain/Valencia110/2020	0.0853933	0.0460863	0.185032	0.674905	0.179049	0.206721	0.795513	0.164115	0.00207004	0.0277856	29410	high	0	0	EPI_ISL_436205	?	2020-03-22	Europe	Spain	Comunitat Valenciana	Valencia	Europe	Spain	Comunitat Valenciana	genome	Human	B.1.5	G	Servicio de Microbiolog__. Consorcio Hospital General Universitario de Valencia	Sequencing and Bioinformatics Service and Molecular Epidemiology Research Group. FISABIO-Public Health	Beatriz Beamud et al	https://www.gisaid.org	2020-05-06	2020-03-22	Others	NAN	2020	3	High	52	NAN	-0.000433913	0.000809497	-0.000797493	0.000541715
England/201360499/2020	0.085371	0.0460015	0.184895	0.675028	0.178614	0.206721	0.795513	0.164246	0.00207004	0.0277856	29410	high	1	3.4e-05	EPI_ISL_421781	?	2020-03-25	Europe	United Kingdom	England	NAN	Europe	United Kingdom	England	genome	Human	B.1.5	G	Respiratory Virus Unit, Microbiology Services Colindale, Public Health England	Respiratory Virus Unit, Microbiology Services Colindale, Public Health England	Monica Galiano et al	https://www.gisaid.org	2020-04-09	2020-03-25	Others	NAN	2020	3	High	56	NAN	-0.000312077	0.00101625	-0.000773257	0.000541867
Switzerland/BL-UHB-42189725/2020	0.0852767	0.0457115	0.185185	0.675575	0.178733	0.206851	0.795642	0.163984	0.00207004	0.0277856		high	0	0	EPI_ISL_528049	?	2020-03-13	Europe	Switzerland	Basel-Land		Europe	Switzerland	Basel-Land	genome	Human	B.1	O	University Hospital Basel, Clinical Virology	University Hospital Basel, Clinical Bacteriology	Madlen Stange et al	https://www.gisaid.org	2020-09-06	2020-03-13	Others		2020	3	High	?	Male	-0.000732362	0.00119435	-0.000500923	0.000542375
Sweden/20-50260/2020	0.0853451	0.0459719	0.184736	0.67552	0.179445	0.206721	0.795513	0.164507	0.00207004	0.0277856	29410	high	0	0	EPI_ISL_454896	?	2020-03-07	Europe	Sweden	Stockholm	NAN	Europe	Sweden	Stockholm	genome	Human	B.1	G	Karolinska Universitetslaboratoriet	The Public Health Agency of Sweden	Anna-Malin Linde et al	https://www.gisaid.org	2020-05-29	2020-03-07	Others	NAN	2020	3	High	17	NAN	-0.000181254	0.00142934	-0.000710451	0.000542704
Belgium/SS-031047/2020	0.0853451	0.0459719	0.184736	0.67552	0.179445	0.206721	0.795513	0.164507	0.00207004	0.0277856	29410	high	0	0	EPI_ISL_418793	?	2020-03-10	Europe	Belgium	Hasselt	Zonhoven	Europe	Belgium	Hasselt	genome	Human	B.1	G	KU Leuven, Clinical and Epidemiological Virology	KU Leuven, Clinical and Epidemiological Virology	Bert Vanmechelen et al	https://www.gisaid.org	2020-03-31	2020-03-10	Others	NAN	2020	3	High	41	NAN	-0.000181254	0.00142934	-0.000710451	0.000542704
Sweden/20-50214/2020	0.0853451	0.0459719	0.184736	0.67552	0.179445	0.206721	0.795513	0.164507	0.00207004	0.0277856	29410	high	0	0	EPI_ISL_455873	?	2020-03-04	Europe	Sweden	Stockholm	NAN	Europe	Sweden	Stockholm	genome	Human	B.1	G	Karolinska Universitetslaboratoriet	The Public Health Agency of Sweden	Anna-Malin Linde et al	https://www.gisaid.org	2020-06-01	2020-03-04	Others	NAN	2020	3	High	46	NAN	-0.000181254	0.00142934	-0.000710451	0.000542704
Belgium/HL-030771/2020	0.0853451	0.0459719	0.184736	0.67552	0.179445	0.206721	0.795513	0.164507	0.00207004	0.0277856	29410	high	0	0	EPI_ISL_420327	?	2020-03-07	Europe	Belgium	Hasselt	Zonhoven	Europe	Belgium	Hasselt	genome	Human	B.1	G	KU Leuven, Clinical and Epidemiological Virology	KU Leuven, Clinical and Epidemiological Virology	Joan Marti-Carreras et al	https://www.gisaid.org	2020-04-06	2020-03-07	Others	NAN	2020	3	High	13	NAN	-0.000181254	0.00142934	-0.000710451	0.000542704
Sweden/20-50213/2020	0.0853451	0.0459719	0.184736	0.67552	0.179445	0.206721	0.795513	0.164507	0.00207004	0.0277856	29410	high	0	0	EPI_ISL_455872	?	2020-03-06	Europe	Sweden	Stockholm	NAN	Europe	Sweden	Stockholm	genome	Human	B.1	G	Karolinska Universitetslaboratoriet	The Public Health Agency of Sweden	Anna-Malin Linde et al	https://www.gisaid.org	2020-06-01	2020-03-06	Others	NAN	2020	3	High	45	NAN	-0.000181254	0.00142934	-0.000710451	0.000542704
Sweden/20-50093/2020	0.0853451	0.0459719	0.184736	0.67552	0.179445	0.206721	0.795513	0.164507	0.00207004	0.0277856	29410	high	0	0	EPI_ISL_454875	?	2020-03-04	Europe	Sweden	Stockholm	NAN	Europe	Sweden	Stockholm	genome	Human	B.1	G	Karolinska Universitetslaboratoriet	The Public Health Agency of Sweden	Anna-Malin Linde et al	https://www.gisaid.org	2020-05-29	2020-03-04	Others	NAN	2020	3	High	56	NAN	-0.000181254	0.00142934	-0.000710451	0.000542704
Sweden/20-50148/2020	0.0853451	0.0459719	0.184736	0.67552	0.179445	0.206721	0.795513	0.164507	0.00207004	0.0277856	29410	high	0	0	EPI_ISL_455858	?	2020-03-05	Europe	Sweden	Stockholm	NAN	Europe	Sweden	Stockholm	genome	Human	B.1	G	Karolinska Universitetslaboratoriet	The Public Health Agency of Sweden	Anna-Malin Linde et al	https://www.gisaid.org	2020-06-01	2020-03-05	Others	NAN	2020	3	High	52	NAN	-0.000181254	0.00142934	-0.000710451	0.000542704
Sweden/20-50151/2020	0.0853451	0.0459719	0.184736	0.67552	0.179445	0.206721	0.795513	0.164507	0.00207004	0.0277856	29410	high	0	0	EPI_ISL_454886	?	2020-03-04	Europe	Sweden	Stockholm	NAN	Europe	Sweden	Stockholm	genome	Human	B.1	G	Karolinska Universitetslaboratoriet	The Public Health Agency of Sweden	Anna-Malin Linde et al	https://www.gisaid.org	2020-05-29	2020-03-04	Others	NAN	2020	3	High	15	NAN	-0.000181254	0.00142934	-0.000710451	0.000542704
Sweden/20-50105/2020	0.0853451	0.0459719	0.184736	0.67552	0.179445	0.206721	0.795513	0.164507	0.00207004	0.0277856	29410	high	0	0	EPI_ISL_455855	?	2020-03-03	Europe	Sweden	Stockholm	NAN	Europe	Sweden	Stockholm	genome	Human	B.1	G	Karolinska Universitetslaboratoriet	The Public Health Agency of Sweden	Anna-Malin Linde et al	https://www.gisaid.org	2020-06-01	2020-03-03	Others	NAN	2020	3	High	50	NAN	-0.000181254	0.00142934	-0.000710451	0.000542704
India/OR-ILSCV32652/2020	0.0852273	0.0456378	0.184964	0.675591	0.178673	0.206982	0.795771	0.164115	0.00207004	0.0277856	29410	high	0	0	EPI_ISL_481160	?	2020-06-03	Asia	India	Odisha	NAN	Asia	India	Odisha	genome	Human	B.1	G	Immunogenomics lab, Institute of Life Sciences, Bhubaneswar	Immunogenomics lab, Institute of Life Sciences, Bhubaneswar	Sunil Raghav et al	https://www.gisaid.org	2020-07-02	2020-06-03	Others	NAN	2020	6	High	27	NAN	-0.000589826	0.00147572	-0.000471506	0.000544373
USA/CA-ALSR-1837/2020	0.0852752	0.0458415	0.185164	0.675349	0.178605	0.206851	0.795513	0.163984	0.00207004	0.0277856	29410	high	0	0	EPI_ISL_512203	?	2020-05-18	North America	USA	California	San Diego	North America	USA	California	genome	Human	B.1	G	San Diego County Public Health Laboratory	Andersen lab at Scripps Research	SEARCH Alliance San Diego with Tracy Basler et al	https://www.gisaid.org	2020-08-11	2020-05-18	Others	NAN	2020	5	High	?	NAN	-0.000620897	0.00101187	-0.000539503	0.00054452
USA/CA-ALSR-1388/2020	0.0852752	0.0458415	0.185164	0.675349	0.178605	0.206851	0.795513	0.163984	0.00207004	0.0277856	29410	high	0	0	EPI_ISL_494578	?	2020-05-08	North America	USA	California	San Diego	North America	USA	California	genome	Human	B.1	G	San Diego County Public Health Laboratory	Andersen lab at Scripps Research	SEARCH Alliance San Diego with Tracy Basler et al	https://www.gisaid.org	2020-07-22	2020-05-08	Others	NAN	2020	5	High	?	NAN	-0.000620897	0.00101187	-0.000539503	0.00054452
USA/CA-ALSR-1411/2020	0.0852752	0.0458415	0.185164	0.675349	0.178605	0.206851	0.795513	0.163984	0.00207004	0.0277856	29410	high	0	0	EPI_ISL_494587	?	2020-05-08	North America	USA	California	San Diego	North America	USA	California	genome	Human	B.1	G	San Diego County Public Health Laboratory	Andersen lab at Scripps Research	SEARCH Alliance San Diego with Tracy Basler et al	https://www.gisaid.org	2020-07-22	2020-05-08	Others	NAN	2020	5	High	?	NAN	-0.000620897	0.00101187	-0.000539503	0.00054452
USA/CA-ALSR-1387/2020	0.0852752	0.0458415	0.185164	0.675349	0.178605	0.206851	0.795513	0.163984	0.00207004	0.0277856	29410	high	0	0	EPI_ISL_494577	?	2020-05-08	North America	USA	California	San Diego	North America	USA	California	genome	Human	B.1	G	San Diego County Public Health Laboratory	Andersen lab at Scripps Research	SEARCH Alliance San Diego with Tracy Basler et al	https://www.gisaid.org	2020-07-22	2020-05-08	Others	NAN	2020	5	High	?	NAN	-0.000620897	0.00101187	-0.000539503	0.00054452
England/EXET-135432/2020	0.085469	0.0460318	0.184777	0.674927	0.178721	0.20659	0.795513	0.164507	0.00207004	0.0277856	29410	high	0	0	EPI_ISL_457059	?	2020-04-12	Europe	United Kingdom	England	NAN	Europe	United Kingdom	England	genome	Human	B.1.5	G	University of Exeter	COVID-19 Genomics UK (COG-UK) Consortium	Ben Temperton et al	https://www.gisaid.org	2020-06-02	2020-04-12	Others	NAN	2020	4	High	?	NAN	-0.000228584	0.00107379	-0.000943874	0.000545299
Canada/NB-231/2020	0.0853033	0.0460977	0.184865	0.675051	0.178679	0.206721	0.795513	0.164376	0.00207004	0.0277856	29410	high	0	0	EPI_ISL_479644	?	2020-03-24	North America	Canada	New Brunswick	NAN	North America	Canada	New Brunswick	genome	Human	B.1.77	G	Dr. Georges-L.-Dumont University Hospital Centre	National Microbiology Laboratory	Anna Majer et al	https://www.gisaid.org	2020-07-01	2020-03-24	Others	NAN	2020	3	High	?	NAN	-0.000180552	0.000973688	-0.000692199	0.000545948
England/NORW-E7816/2020	0.0851964	0.0461378	0.185102	0.675492	0.178818	0.207113	0.795513	0.163984	0.00207004	0.0277856	29410	high	0	0	EPI_ISL_449073	?	2020-05-06	Europe	United Kingdom	England	NAN	Europe	United Kingdom	England	genome	Human	B.1.5.5	G	Quadram Institute Bioscience	COVID-19 Genomics UK (COG-UK) Consortium	Dave J. Baker et al	https://www.gisaid.org	2020-05-19	2020-05-06	Others	NAN	2020	5	High	?	NAN	-0.000250082	0.000866286	-0.000450063	0.000547877
England/NORW-EBAFE/2020	0.0851964	0.0461378	0.185102	0.675492	0.178818	0.207113	0.795513	0.163984	0.00207004	0.0277856	29410	high	0	0	EPI_ISL_457477	?	2020-05-05	Europe	United Kingdom	England	NAN	Europe	United Kingdom	England	genome	Human	B.1.5.5	G	Quadram Institute Bioscience	COVID-19 Genomics UK (COG-UK) Consortium	Dave J. Baker et al	https://www.gisaid.org	2020-06-02	2020-05-05	Others	LR814183	2020	5	High	?	NAN	-0.000250082	0.000866286	-0.000450063	0.000547877
England/NORW-E756A/2020	0.0851964	0.0461378	0.185102	0.675492	0.178818	0.207113	0.795513	0.163984	0.00207004	0.0277856	29410	high	0	0	EPI_ISL_449049	?	2020-05-04	Europe	United Kingdom	England	NAN	Europe	United Kingdom	England	genome	Human	B.1.5.5	G	Quadram Institute Bioscience	COVID-19 Genomics UK (COG-UK) Consortium	Dave J. Baker et al	https://www.gisaid.org	2020-05-19	2020-05-04	Others	NAN	2020	5	High	?	NAN	-0.000250082	0.000866286	-0.000450063	0.000547877
England/NORW-E74A9/2020	0.0851964	0.0461378	0.185102	0.675492	0.178818	0.207113	0.795513	0.163984	0.00207004	0.0277856	29410	high	0	0	EPI_ISL_449040	?	2020-05-04	Europe	United Kingdom	England	NAN	Europe	United Kingdom	England	genome	Human	B.1.5.5	G	Quadram Institute Bioscience	COVID-19 Genomics UK (COG-UK) Consortium	Dave J. Baker et al	https://www.gisaid.org	2020-05-19	2020-05-04	Others	NAN	2020	5	High	?	NAN	-0.000250082	0.000866286	-0.000450063	0.000547877
England/NORW-E751F/2020	0.0851964	0.0461378	0.185102	0.675492	0.178818	0.207113	0.795513	0.163984	0.00207004	0.0277856	29410	high	0	0	EPI_ISL_449045	?	2020-05-04	Europe	United Kingdom	England	NAN	Europe	United Kingdom	England	genome	Human	B.1.5.5	G	Quadram Institute Bioscience	COVID-19 Genomics UK (COG-UK) Consortium	Dave J. Baker et al	https://www.gisaid.org	2020-05-19	2020-05-04	Others	NAN	2020	5	High	?	NAN	-0.000250082	0.000866286	-0.000450063	0.000547877
[truncated: 53,014 more rows]

## Sheet: h-freq snp 53759 
#Supplementary Table S5. Metadata, host likelihood score profiles, and high frequency SNPs on 53759 SARS-CoV-2 isolates
[truncated: 14 more rows]
