# Supplementary material for: Predicting hosts based on early SARS-CoV-2 samples and analyzing the 2020 pandemic
Source: Sci Rep. 2021 Aug 31;11:17422. doi: 10.1038/s41598-021-96903-6 (PMC8408148; doi:10.1038/s41598-021-96903-6)
Supplement: Supplementary file 5 — Supplementary Information 5. [file 41598_2021_96903_MOESM5_ESM.xlsx]

## Sheet: train_genome_info
#Supplementary Table S7. Host information of the viral genomes in training and test sets of DeepHoF
Accession ID	virus name	TaxID	SubGroup	Host	virus lineage	release_date
AB003289.1	GB virus C	54290	Flaviviridae	vertebrates,human	Viruses; Riboviria; Flaviviridae; Pegivirus; Pegivirus C	1997-09-30
AB003292.1	GB virus C	54290	Flaviviridae	vertebrates,human	Viruses; Riboviria; Flaviviridae; Pegivirus; Pegivirus C	1997-09-30
AB011404.1	Calanthe mild mosaic virus	73840	Potyviridae	plants	Viruses; Riboviria; Potyviridae; Potyvirus	1998-03-14
AB012574.1	Vibrio phage Vf12	127511	Inoviridae	germ	Viruses; Inoviridae; Vibrio virus Vf33	1998-10-06
AB014381.1	Hepatitis B virus	10407	Hepadnaviridae	vertebrates,human	Viruses; Hepadnaviridae; Orthohepadnavirus	1998-09-11
AB017630.1	Carnation vein mottle virus	82847	Potyviridae	plants	Viruses; Riboviria; Potyviridae; Potyvirus	2000-09-02
AB021287.1	GB virus C	54290	Flaviviridae	vertebrates,human	Viruses; Riboviria; Flaviviridae; Pegivirus; Pegivirus C	1999-01-07
AB025903.1	Helicobasidium mompa dsRNA mycovirus	91913	Partitiviridae	plants	Viruses; Riboviria; Partitiviridae; Alphapartitivirus; Helicobasidium mompa partitivirus V70	2002-11-09
AB026117.1	Porcine adenovirus 3	35265	Adenoviridae	vertebrates	Viruses; Adenoviridae; Mastadenovirus; Porcine mastadenovirus A	1999-04-22
AB027020.1	Human papillomavirus type 69	37121	Papillomaviridae	vertebrates	Viruses; Papillomaviridae; Firstpapillomavirinae; Alphapapillomavirus; Alphapapillomavirus 5	2000-02-10
AB027021.1	Human papillomavirus type 82	129724	Papillomaviridae	vertebrates	Viruses; Papillomaviridae; Firstpapillomavirinae; Alphapapillomavirus; Alphapapillomavirus 5	2000-02-10
AB030907.1	Hepatitis C virus (isolate JPUT971017)	356412	Flaviviridae	vertebrates,human	NAN	2000-08-08
AB031663.1	Hepatitis C virus (isolate VAT96)	356414	Flaviviridae	vertebrates,human	NAN	1999-12-04
AB032431.1	Hepatitis B virus	10407	Hepadnaviridae	vertebrates,human	Viruses; Hepadnaviridae; Orthohepadnavirus	2000-01-12
AB032553.1	Sagiyama virus	59303	Togaviridae	vertebrates,invertebrates	Viruses; Riboviria; Togaviridae; Alphavirus; Getah virus	2000-03-22
AB036910.1	Hepatitis B virus	10407	Hepadnaviridae	vertebrates,human	Viruses; Hepadnaviridae; Orthohepadnavirus	2000-11-16
AB040446.1	Ryegrass mottle virus	119910	Solemoviridae	plants	Viruses; Riboviria; Solemoviridae; Sobemovirus	2000-10-03
AB040749.1	Aichi virus 1	1313215	Picornaviridae	human	Viruses; Riboviria; Picornavirales; Picornaviridae; Kobuvirus; Aichivirus A	2001-08-15
AB047639.1	Hepatitis C virus JFH-1	356411	Flaviviridae	vertebrates,human	NAN	2001-02-24
AB064310.1	Hepatitis B virus	10407	Hepadnaviridae	vertebrates,human	Viruses; Hepadnaviridae; Orthohepadnavirus	2001-12-27
AB071404.1	Rotavirus A	28875	Reoviridae	vertebrates,human	Viruses; Riboviria; Reoviridae; Sedoreovirinae; Rotavirus	2002-04-03
AB072301.1	Porcine circovirus 2	85708	Circoviridae	vertebrates	Viruses; Circoviridae; Circovirus	2001-10-03
AB072302.1	Porcine circovirus 2	85708	Circoviridae	vertebrates	Viruses; Circoviridae; Circovirus	2001-10-03
AB072303.1	Porcine circovirus 2	85708	Circoviridae	vertebrates	Viruses; Circoviridae; Circovirus	2001-10-03
AB073846.1	Hepatitis B virus	10407	Hepadnaviridae	vertebrates,human	Viruses; Hepadnaviridae; Orthohepadnavirus	2002-05-31
AB077766.1	Rotavirus A	28875	Reoviridae	vertebrates,human	Viruses; Riboviria; Reoviridae; Sedoreovirinae; Rotavirus	2002-04-03
AB079689.1	Honeysuckle yellow vein virus	240865	Geminiviridae	plants	Viruses; Geminiviridae; Begomovirus	2003-03-21
AB079765.1	Honeysuckle yellow vein virus	240865	Geminiviridae	plants	Viruses; Geminiviridae; Begomovirus	2003-03-21
AB079766.1	Eupatorium yellow vein virus - [Yamaguchi]	269095	Geminiviridae	plants	Viruses; Geminiviridae; Begomovirus; Eupatorium yellow vein virus	2003-03-21
AB079889.1	Cucumber mosaic virus	12305	Bromoviridae	plants	Viruses; Riboviria; Bromoviridae; Cucumovirus	2006-06-23
AB079890.1	Cucumber mosaic virus	12305	Bromoviridae	plants	Viruses; Riboviria; Bromoviridae; Cucumovirus	2006-06-23
AB079891.1	Cucumber mosaic virus	12305	Bromoviridae	plants	Viruses; Riboviria; Bromoviridae; Cucumovirus	2006-06-23
AB084452.1	Gentian mosaic virus	182452	Secoviridae	plants	NAN	2005-05-26
AB084453.1	Gentian mosaic virus	182452	Secoviridae	plants	NAN	2005-05-26
AB097459.2	Rotavirus A	28875	Reoviridae	vertebrates,human	Viruses; Riboviria; Reoviridae; Sedoreovirinae; Rotavirus	2002-04-03
AB099711.1	Chinese artichoke mosaic virus	218282	Potyviridae	plants	Viruses; Riboviria; Potyviridae; Potyvirus	2003-07-10
AB100245.1	Human immunodeficiency virus 2	11709	Retroviridae	vertebrates,human	Viruses; Ortervirales; Retroviridae; Orthoretrovirinae; Lentivirus	2003-07-17
AB100305.1	Ageratum yellow vein virus-[Tomato]	263002	Geminiviridae	plants	NAN	2003-01-21
AB124834.1	Cucumber mosaic virus	12305	Bromoviridae	plants	Viruses; Riboviria; Bromoviridae; Cucumovirus	1999-03-04
AB124835.1	Cucumber mosaic virus	12305	Bromoviridae	plants	Viruses; Riboviria; Bromoviridae; Cucumovirus	1999-03-04
AB158522.1	Alstroemeria mosaic virus	260374	Potyviridae	plants	Viruses; Riboviria; Potyviridae; Potyvirus	2004-07-08
AB158523.1	Amazon lily mosaic virus	260375	Potyviridae	plants	Viruses; Riboviria; Potyviridae; Potyvirus	2004-07-08
AB162141.1	Tomato leaf curl Java virus-[Ageratum]	263577	Geminiviridae	plants	Viruses; Geminiviridae; Begomovirus; Tomato leaf curl Java virus	2004-02-17
AB178945.1	Honeysuckle yellow vein virus	240865	Geminiviridae	plants	Viruses; Geminiviridae; Begomovirus	2004-05-13
AB178946.1	Honeysuckle yellow vein virus	240865	Geminiviridae	plants	Viruses; Geminiviridae; Begomovirus	2004-05-13
AB182261.1	Honeysuckle yellow vein virus	240865	Geminiviridae	plants	Viruses; Geminiviridae; Begomovirus	2004-06-19
AB188228.1	Cucumber mosaic virus	12305	Bromoviridae	plants	Viruses; Riboviria; Bromoviridae; Cucumovirus	2011-08-18
AB188229.1	Cucumber mosaic virus	12305	Bromoviridae	plants	Viruses; Riboviria; Bromoviridae; Cucumovirus	2011-08-18
AB188230.1	Cucumber mosaic virus	12305	Bromoviridae	plants	Viruses; Riboviria; Bromoviridae; Cucumovirus	2011-08-18
AB188231.1	Cucumber mosaic virus	12305	Bromoviridae	plants	Viruses; Riboviria; Bromoviridae; Cucumovirus	2011-08-18
AB188232.1	Cucumber mosaic virus	12305	Bromoviridae	plants	Viruses; Riboviria; Bromoviridae; Cucumovirus	2011-08-18
AB188233.1	Cucumber mosaic virus	12305	Bromoviridae	plants	Viruses; Riboviria; Bromoviridae; Cucumovirus	2011-08-18
AB188234.1	Cucumber mosaic virus	12305	Bromoviridae	plants	Viruses; Riboviria; Bromoviridae; Cucumovirus	2011-08-18
AB188235.1	Cucumber mosaic virus	12305	Bromoviridae	plants	Viruses; Riboviria; Bromoviridae; Cucumovirus	2011-08-18
AB188236.1	Cucumber mosaic virus	12305	Bromoviridae	plants	Viruses; Riboviria; Bromoviridae; Cucumovirus	2011-08-18
AB195968.1	Murine respirovirus	11191	Paramyxoviridae	vertebrates,human	Viruses; Riboviria; Negarnaviricota; Haploviricotina; Monjiviricetes; Mononegavirales; Paramyxoviridae; Orthoparamyxovirinae; Respirovirus	2004-12-04
AB220944.1	Human immunodeficiency virus 1	11676	Retroviridae	vertebrates,human	Viruses; Ortervirales; Retroviridae; Orthoretrovirinae; Lentivirus	2006-06-13
AB236323.1	Honeysuckle yellow vein mosaic virus-[Japan:Miyazaki:2001]	435487	Geminiviridae	plants	Viruses; Geminiviridae; Begomovirus; Tomato leaf curl Japan virus	2007-03-21
AB236325.1	Honeysuckle yellow vein virus-[Japan:Masuda:2003]	435489	Geminiviridae	plants	Viruses; Geminiviridae; Begomovirus; Honeysuckle yellow vein virus	2007-03-21
AB253421.1	Human immunodeficiency virus 1	11676	Retroviridae	vertebrates,human	Viruses; Ortervirales; Retroviridae; Orthoretrovirinae; Lentivirus	2006-09-15
AB253429.1	Human immunodeficiency virus 1	11676	Retroviridae	vertebrates,human	Viruses; Ortervirales; Retroviridae; Orthoretrovirinae; Lentivirus	2006-09-15
AB271783.1	Ornithogalum virus 2	186642	Potyviridae	plants	Viruses; Riboviria; Potyviridae; Potyvirus	2007-03-01
AB277746.1	Beak and feather disease virus	77856	Circoviridae	vertebrates	Viruses; Circoviridae; Circovirus	2008-07-12
AB277747.1	Beak and feather disease virus	77856	Circoviridae	vertebrates	Viruses; Circoviridae; Circovirus	2008-07-12
AB277748.1	Beak and feather disease virus	77856	Circoviridae	vertebrates	Viruses; Circoviridae; Circovirus	2008-07-12
AB277749.1	Beak and feather disease virus	77856	Circoviridae	vertebrates	Viruses; Circoviridae; Circovirus	2008-07-12
AB277750.1	Beak and feather disease virus	77856	Circoviridae	vertebrates	Viruses; Circoviridae; Circovirus	2008-07-12
AB277751.1	Beak and feather disease virus	77856	Circoviridae	vertebrates	Viruses; Circoviridae; Circovirus	2008-07-12
AB282754.1	Ornithogalum virus 3	186643	Potyviridae	plants	Viruses; Riboviria; Potyviridae; Potyvirus	2007-05-15
AB286851.1	Human immunodeficiency virus 1	11676	Retroviridae	vertebrates,human	Viruses; Ortervirales; Retroviridae; Orthoretrovirinae; Lentivirus	2006-12-16
AB286854.1	Human immunodeficiency virus 1	11676	Retroviridae	vertebrates,human	Viruses; Ortervirales; Retroviridae; Orthoretrovirinae; Lentivirus	2006-12-16
AB287004.1	Human immunodeficiency virus 1	11676	Retroviridae	vertebrates,human	Viruses; Ortervirales; Retroviridae; Orthoretrovirinae; Lentivirus	2006-12-16
AB287439.1	Honeysuckle yellow vein virus	240865	Geminiviridae	plants	Viruses; Geminiviridae; Begomovirus	2007-06-13
AB287440.1	Honeysuckle yellow vein virus	240865	Geminiviridae	plants	Viruses; Geminiviridae; Begomovirus	2007-06-13
AB287441.1	Honeysuckle yellow vein virus	240865	Geminiviridae	plants	Viruses; Geminiviridae; Begomovirus	2007-06-13
AB300463.1	Eupatorium yellow vein virus-[Suya]	436246	Geminiviridae	plants	Viruses; Geminiviridae; Begomovirus; Eupatorium yellow vein virus	2008-03-01
AB306314.1	Ageratum yellow vein virus-Ishigaki	446318	Geminiviridae	plants	Viruses; Geminiviridae; Begomovirus; Ageratum yellow vein virus	2007-09-29
AB307731.1	Tomato leaf curl Philippines virus - Laguna	499612	Geminiviridae	plants	NAN	2007-06-12
AB331650.1	Bovine papillomavirus type 9	453460	Papillomaviridae	vertebrates	Viruses; Papillomaviridae; Firstpapillomavirinae; Xipapillomavirus; Xipapillomavirus 1	2007-12-22
AB331651.1	Bovine papillomavirus type 10	453461	Papillomaviridae	vertebrates	Viruses; Papillomaviridae; Firstpapillomavirinae; Xipapillomavirus; Xipapillomavirus 1	2007-12-22
AB334720.1	Enterobacteria phage f1	10863	Inoviridae	germ	Viruses; Inoviridae; Inovirus; Escherichia virus M13	2007-07-26
AB334721.1	Enterobacteria phage f1	10863	Inoviridae	germ	Viruses; Inoviridae; Inovirus; Escherichia virus M13	2007-07-26
AB362338.2	Salmonella virus P22	10754	Podoviridae	germ	Viruses; Caudovirales; Podoviridae; Lederbergvirus	2007-09-27
AB368496.1	Cucumber mosaic virus	12305	Bromoviridae	plants	Viruses; Riboviria; Bromoviridae; Cucumovirus	2007-11-17
AB368497.1	Cucumber mosaic virus	12305	Bromoviridae	plants	Viruses; Riboviria; Bromoviridae; Cucumovirus	2007-11-17
AB368498.1	Cucumber mosaic virus	12305	Bromoviridae	plants	Viruses; Riboviria; Bromoviridae; Cucumovirus	2007-11-17
AB368499.1	Cucumber mosaic virus	12305	Bromoviridae	plants	Viruses; Riboviria; Bromoviridae; Cucumovirus	2008-11-15
AB368500.1	Cucumber mosaic virus	12305	Bromoviridae	plants	Viruses; Riboviria; Bromoviridae; Cucumovirus	2008-11-15
AB368501.1	Cucumber mosaic virus	12305	Bromoviridae	plants	Viruses; Riboviria; Bromoviridae; Cucumovirus	2008-11-15
AB377113.1	Tomato leaf curl Philippines virus - Los Banos:L3	499613	Geminiviridae	plants	NAN	2008-02-05
AB426868.1	Salmonella virus P22	10754	Podoviridae	germ	Viruses; Caudovirales; Podoviridae; Lederbergvirus	2008-03-08
AB426905.1	Porcine circovirus 2	85708	Circoviridae	vertebrates	Viruses; Circoviridae; Circovirus	2008-03-08
AB433786.1	Sweet potato leaf curl virus	100755	Geminiviridae	plants	Viruses; Geminiviridae; Begomovirus	2008-08-08
AB433979.1	Eupatorium yellow vein virus-[Japan:Kagawa:Tomato:1997]	519350	Geminiviridae	plants	Viruses; Geminiviridae; Begomovirus; Eupatorium yellow vein virus	2008-08-08
AB448767.1	Human adenovirus D8	31545	Adenoviridae	vertebrates,human	Viruses; Adenoviridae; Mastadenovirus; Human mastadenovirus D	2009-01-30
AB448768.1	Human adenovirus D8	31545	Adenoviridae	vertebrates,human	Viruses; Adenoviridae; Mastadenovirus; Human mastadenovirus D	2009-01-30
AB448769.1	Human adenovirus D8	31545	Adenoviridae	vertebrates,human	Viruses; Adenoviridae; Mastadenovirus; Human mastadenovirus D	2009-01-30
AB448770.2	Human adenovirus 54	651580	Adenoviridae	vertebrates,human	Viruses; Adenoviridae; Mastadenovirus; Human mastadenovirus D	2009-01-30
AB448771.1	Human adenovirus 19	28278	Adenoviridae	vertebrates,human	Viruses; Adenoviridae; Mastadenovirus; Human mastadenovirus D	2009-01-30
AB448772.1	Human adenovirus 19	28278	Adenoviridae	vertebrates,human	Viruses; Adenoviridae; Mastadenovirus; Human mastadenovirus D	2009-01-30
AB448773.1	Human adenovirus 19	28278	Adenoviridae	vertebrates,human	Viruses; Adenoviridae; Mastadenovirus; Human mastadenovirus D	2009-01-30
AB448774.1	Human adenovirus 19	28278	Adenoviridae	vertebrates,human	Viruses; Adenoviridae; Mastadenovirus; Human mastadenovirus D	2009-01-30
AB448775.1	Human adenovirus D37	52275	Adenoviridae	vertebrates,human	Viruses; Adenoviridae; Mastadenovirus; Human mastadenovirus D	2009-01-30
AB448776.1	Human adenovirus D37	52275	Adenoviridae	vertebrates,human	Viruses; Adenoviridae; Mastadenovirus; Human mastadenovirus D	2009-01-30
AB448777.1	Human adenovirus D37	52275	Adenoviridae	vertebrates,human	Viruses; Adenoviridae; Mastadenovirus; Human mastadenovirus D	2009-01-30
AB448778.1	Human adenovirus D37	52275	Adenoviridae	vertebrates,human	Viruses; Adenoviridae; Mastadenovirus; Human mastadenovirus D	2009-01-30
AB454420.1	Bovine rotavirus A	35333	Reoviridae	vertebrates,human	NAN	2008-08-22
AB454421.1	Bovine rotavirus A	35333	Reoviridae	vertebrates,human	NAN	2008-08-22
AB469692.1	Bacillus phage phiNIT1	207656	Herelleviridae	germ	Viruses; Caudovirales; Herelleviridae; Bastillevirinae; Nitunavirus; Bacillus virus NIT1	2009-11-10
AB485636.1	Human immunodeficiency virus 1	11676	Retroviridae	vertebrates,human	Viruses; Ortervirales; Retroviridae; Orthoretrovirinae; Lentivirus	2009-08-20
AB485670.1	Human immunodeficiency virus 2	11709	Retroviridae	vertebrates,human	Viruses; Ortervirales; Retroviridae; Orthoretrovirinae; Lentivirus	2009-08-20
AB506795.1	Cucumber mosaic virus	12305	Bromoviridae	plants	Viruses; Riboviria; Bromoviridae; Cucumovirus	2009-06-09
AB506796.1	Cucumber mosaic virus	12305	Bromoviridae	plants	Viruses; Riboviria; Bromoviridae; Cucumovirus	2009-06-09
AB506797.1	Cucumber mosaic virus	12305	Bromoviridae	plants	Viruses; Riboviria; Bromoviridae; Cucumovirus	2009-06-09
AB506798.1	Cucumber mosaic virus	12305	Bromoviridae	plants	Viruses; Riboviria; Bromoviridae; Cucumovirus	2009-06-09
AB506799.1	Cucumber mosaic virus	12305	Bromoviridae	plants	Viruses; Riboviria; Bromoviridae; Cucumovirus	2009-06-09
AB506800.1	Cucumber mosaic virus	12305	Bromoviridae	plants	Viruses; Riboviria; Bromoviridae; Cucumovirus	2009-06-09
AB513836.1	Bovine rotavirus A	35333	Reoviridae	vertebrates,human	NAN	2009-07-28
AB513837.1	Bovine rotavirus A	35333	Reoviridae	vertebrates,human	NAN	2009-07-28
AB513838.1	Bovine rotavirus A	35333	Reoviridae	vertebrates,human	NAN	2008-08-22
AB514568.1	Beak and feather disease virus	77856	Circoviridae	vertebrates	Viruses; Circoviridae; Circovirus	2010-02-04
AB543507.1	Bovine papillomavirus type 11	714200	Papillomaviridae	vertebrates	Viruses; Papillomaviridae; Firstpapillomavirinae; Xipapillomavirus; Xipapillomavirus 1	2010-07-27
AB546335.1	Lagenaria mild mosaic virus	717848	Alphaflexiviridae	plants	Viruses; Riboviria; Tymovirales; Alphaflexiviridae; Potexvirus	2010-09-11
AB547463.1	Human immunodeficiency virus 1	11676	Retroviridae	vertebrates,human	Viruses; Ortervirales; Retroviridae; Orthoretrovirinae; Lentivirus	2010-02-23
AB548428.1	Avian metapneumovirus	38525	Pneumoviridae	vertebrates	Viruses; Riboviria; Negarnaviricota; Haploviricotina; Monjiviricetes; Mononegavirales; Pneumoviridae; Metapneumovirus	2010-10-30
AB562586.1	Human adenovirus 15	28276	Adenoviridae	vertebrates,human	NAN	2010-10-05
AB562587.1	Human adenovirus 29	46931	Adenoviridae	vertebrates,human	NAN	2010-10-05
AB562588.1	Human mastadenovirus D	130310	Adenoviridae	vertebrates,human	Viruses; Adenoviridae; Mastadenovirus	2010-10-05
AB572858.1	Vibrio phage ND1-fs1	867695	Inoviridae	germ	Viruses; Inoviridae; Fibrovirus; unclassified Fibrovirus	2010-07-27
AB573070.1	Bovine rotavirus A	35333	Reoviridae	vertebrates,human	NAN	2009-07-28
AB573071.1	Bovine rotavirus A	35333	Reoviridae	vertebrates,human	NAN	2009-07-28
AB573072.1	Bovine rotavirus A	35333	Reoviridae	vertebrates,human	NAN	2009-07-28
AB573073.1	Bovine rotavirus A	35333	Reoviridae	vertebrates,human	NAN	2009-07-28
AB573074.1	Bovine rotavirus A	35333	Reoviridae	vertebrates,human	NAN	2009-07-28
AB573075.1	Bovine rotavirus A	35333	Reoviridae	vertebrates,human	NAN	2009-07-28
AB573076.1	Bovine rotavirus A	35333	Reoviridae	vertebrates,human	NAN	2009-07-28
AB573077.1	Bovine rotavirus A	35333	Reoviridae	vertebrates,human	NAN	2009-07-28
AB573078.1	Bovine rotavirus A	35333	Reoviridae	vertebrates,human	NAN	2009-07-28
AB573079.1	Bovine rotavirus A	35333	Reoviridae	vertebrates,human	NAN	2008-08-22
AB573080.1	Bovine rotavirus A	35333	Reoviridae	vertebrates,human	NAN	2008-08-22
AB573081.1	Bovine rotavirus A	35333	Reoviridae	vertebrates,human	NAN	2008-08-22
AB573082.1	Bovine rotavirus A	35333	Reoviridae	vertebrates,human	NAN	2008-08-22
AB573083.1	Bovine rotavirus A	35333	Reoviridae	vertebrates,human	NAN	2008-08-22
AB573084.1	Bovine rotavirus A	35333	Reoviridae	vertebrates,human	NAN	2008-08-22
AB573085.1	Bovine rotavirus A	35333	Reoviridae	vertebrates,human	NAN	2008-08-22
AB573086.1	Bovine rotavirus A	35333	Reoviridae	vertebrates,human	NAN	2008-08-22
AB573435.2	Hepatitis E virus	12461	Hepeviridae	vertebrates,human	Viruses; Riboviria; Hepeviridae; Orthohepevirus; Orthohepevirus A	2010-10-08
AB602441.1	Hepatitis E virus	12461	Hepeviridae	vertebrates,human	Viruses; Riboviria; Hepeviridae; Orthohepevirus; Orthohepevirus A	2011-01-20
AB602818.1	HBV genotype B	489460	Hepadnaviridae	vertebrates,human	Viruses; Hepadnaviridae; Orthohepadnavirus; Hepatitis B virus	2011-06-02
AB605240.1	Human mastadenovirus D	130310	Adenoviridae	vertebrates,human	Viruses; Adenoviridae; Mastadenovirus	2010-12-21
AB605241.1	Human mastadenovirus D	130310	Adenoviridae	vertebrates,human	Viruses; Adenoviridae; Mastadenovirus	2010-12-21
AB605242.1	Human mastadenovirus D	130310	Adenoviridae	vertebrates,human	Viruses; Adenoviridae; Mastadenovirus	2010-12-21
AB605243.1	Human adenovirus 53	556926	Adenoviridae	vertebrates,human	NAN	2010-12-21
AB605244.1	Human adenovirus 53	556926	Adenoviridae	vertebrates,human	NAN	2010-12-21
AB605245.1	Human adenovirus 53	556926	Adenoviridae	vertebrates,human	NAN	2010-12-21
AB605246.1	Human adenovirus 53	556926	Adenoviridae	vertebrates,human	NAN	2010-12-21
AB609718.1	Enterococcus phage phiEF24C-P2	947379	Herelleviridae	germ	Viruses; Caudovirales; Herelleviridae; Brockvirinae; Kochikohdavirus; unclassified Kochikohdavirus	2011-10-20
AB626963.1	Staphylococcus phage S13'	1010615	Podoviridae	germ	Viruses; Caudovirales; Podoviridae; Picovirinae; Rosenblumvirus; unclassified Rosenblumvirus	2011-12-22
AB661382.1	Hepatitis C virus subtype 2b	31650	Flaviviridae	vertebrates,human	NAN	2011-08-11
AB661388.1	Hepatitis C virus subtype 2b	31650	Flaviviridae	vertebrates,human	NAN	2011-08-11
AB678796.1	SFTS virus Mao	1115693	Phenuiviridae	vertebrates,invertebrates,human	NAN	2012-05-03
AB678797.1	SFTS virus Mao	1115693	Phenuiviridae	vertebrates,invertebrates,human	NAN	2012-05-03
AB678798.1	SFTS virus Mao	1115693	Phenuiviridae	vertebrates,invertebrates,human	NAN	2012-05-03
AB695621.1	Human adenovirus D10	28275	Adenoviridae	vertebrates,human	Viruses; Adenoviridae; Mastadenovirus; Human mastadenovirus D	2012-11-17
AB695622.1	Human adenovirus D10	28275	Adenoviridae	vertebrates,human	Viruses; Adenoviridae; Mastadenovirus; Human mastadenovirus D	2016-04-02
AB698918.1	Gentian Kobu-sho-associated virus	1150353	unclassified	plants	Viruses; Riboviria; dsRNA viruses; unclassified dsRNA viruses	2013-02-02
AB703616.1	Human immunodeficiency virus 1	11676	Retroviridae	vertebrates,human	Viruses; Ortervirales; Retroviridae; Orthoretrovirinae; Lentivirus	2012-08-29
AB714258.1	Rotavirus G10P[8]	416557	Reoviridae	vertebrates,human	NAN	2012-04-26
AB714259.1	Rotavirus G10P[8]	416557	Reoviridae	vertebrates,human	NAN	2012-04-26
AB714260.1	Rotavirus G10P[8]	416557	Reoviridae	vertebrates,human	NAN	2012-04-26
AB714261.1	Rotavirus G10P[8]	416557	Reoviridae	vertebrates,human	NAN	2012-04-26
AB714262.1	Rotavirus G10P[8]	416557	Reoviridae	vertebrates,human	NAN	2012-04-26
AB714263.1	Rotavirus G10P[8]	416557	Reoviridae	vertebrates,human	NAN	2012-04-26
AB714264.1	Rotavirus G10P[8]	416557	Reoviridae	vertebrates,human	NAN	2012-04-26
AB714265.1	Rotavirus G10P[8]	416557	Reoviridae	vertebrates,human	NAN	2012-04-26
AB714266.1	Rotavirus G10P[8]	416557	Reoviridae	vertebrates,human	NAN	2012-04-26
AB714267.1	Rotavirus G10P[8]	416557	Reoviridae	vertebrates,human	NAN	2012-04-26
AB714268.1	Rotavirus G10P[8]	416557	Reoviridae	vertebrates,human	NAN	2012-04-26
AB719397.1	Phaseolus vulgaris alphaendornavirus 1	1188792	Endornaviridae	plants	Viruses; Riboviria; Endornaviridae; Alphaendornavirus	2012-11-29
AB724351.1	Human adenovirus D10	28275	Adenoviridae	vertebrates,human	Viruses; Adenoviridae; Mastadenovirus; Human mastadenovirus D	2012-11-17
AB728839.1	Human adenovirus 41	10524	Adenoviridae	vertebrates	Viruses; Adenoviridae; Mastadenovirus; Human mastadenovirus F	2013-12-18
AB731738.1	Human immunodeficiency virus 2	11709	Retroviridae	vertebrates,human	Viruses; Ortervirales; Retroviridae; Orthoretrovirinae; Lentivirus	2013-01-16
AB731740.1	Human immunodeficiency virus 2	11709	Retroviridae	vertebrates,human	Viruses; Ortervirales; Retroviridae; Orthoretrovirinae; Lentivirus	2013-01-16
AB731742.1	Human immunodeficiency virus 2	11709	Retroviridae	vertebrates,human	Viruses; Ortervirales; Retroviridae; Orthoretrovirinae; Lentivirus	2013-01-16
AB731744.1	Human immunodeficiency virus 2	11709	Retroviridae	vertebrates,human	Viruses; Ortervirales; Retroviridae; Orthoretrovirinae; Lentivirus	2013-01-16
AB738407.1	Bovine rotavirus C	31588	Reoviridae	vertebrates,human	NAN	2012-12-18
AB738408.1	Bovine rotavirus C	31588	Reoviridae	vertebrates,human	NAN	2012-12-18
AB738409.1	Bovine rotavirus C	31588	Reoviridae	vertebrates,human	NAN	2012-12-18
AB738410.1	Bovine rotavirus C	31588	Reoviridae	vertebrates,human	NAN	2012-12-18
AB738411.1	Bovine rotavirus C	31588	Reoviridae	vertebrates,human	NAN	2012-12-18
AB738412.1	Bovine rotavirus C	31588	Reoviridae	vertebrates,human	NAN	2012-12-18
AB738413.1	Bovine rotavirus C	31588	Reoviridae	vertebrates,human	NAN	2012-12-18
AB738414.1	Bovine rotavirus C	31588	Reoviridae	vertebrates,human	NAN	2012-12-18
AB738415.1	Bovine rotavirus C	31588	Reoviridae	vertebrates,human	NAN	2012-12-18
AB738416.1	Bovine rotavirus C	31588	Reoviridae	vertebrates,human	NAN	2012-12-18
AB738417.1	Bovine rotavirus C	31588	Reoviridae	vertebrates,human	NAN	2012-12-18
AB741649.1	Human rotavirus A	10941	Reoviridae	vertebrates,human	Viruses; Riboviria; Reoviridae; Sedoreovirinae; Rotavirus; Rotavirus A	2013-03-12
AB741650.1	Human rotavirus A	10941	Reoviridae	vertebrates,human	Viruses; Riboviria; Reoviridae; Sedoreovirinae; Rotavirus; Rotavirus A	2013-03-12
AB741651.1	Human rotavirus A	10941	Reoviridae	vertebrates,human	Viruses; Riboviria; Reoviridae; Sedoreovirinae; Rotavirus; Rotavirus A	2013-03-12
AB741652.1	Human rotavirus A	10941	Reoviridae	vertebrates,human	Viruses; Riboviria; Reoviridae; Sedoreovirinae; Rotavirus; Rotavirus A	2013-03-12
AB741653.1	Human rotavirus A	10941	Reoviridae	vertebrates,human	Viruses; Riboviria; Reoviridae; Sedoreovirinae; Rotavirus; Rotavirus A	2013-03-12
AB741654.1	Human rotavirus A	10941	Reoviridae	vertebrates,human	Viruses; Riboviria; Reoviridae; Sedoreovirinae; Rotavirus; Rotavirus A	2013-03-12
AB741655.1	Human rotavirus A	10941	Reoviridae	vertebrates,human	Viruses; Riboviria; Reoviridae; Sedoreovirinae; Rotavirus; Rotavirus A	2013-03-12
AB741656.1	Human rotavirus A	10941	Reoviridae	vertebrates,human	Viruses; Riboviria; Reoviridae; Sedoreovirinae; Rotavirus; Rotavirus A	2013-03-12
AB741657.1	Human rotavirus A	10941	Reoviridae	vertebrates,human	Viruses; Riboviria; Reoviridae; Sedoreovirinae; Rotavirus; Rotavirus A	2013-03-12
AB741658.1	Human rotavirus A	10941	Reoviridae	vertebrates,human	Viruses; Riboviria; Reoviridae; Sedoreovirinae; Rotavirus; Rotavirus A	2013-03-12
AB741659.1	Human rotavirus A	10941	Reoviridae	vertebrates,human	Viruses; Riboviria; Reoviridae; Sedoreovirinae; Rotavirus; Rotavirus A	2013-03-12
AB744677.1	Rosellinia necatrix quadrivirus 1	1000373	Quadriviridae	germ	Viruses; Riboviria; Quadriviridae; Quadrivirus	2013-03-01
AB744678.1	Rosellinia necatrix quadrivirus 1	1000373	Quadriviridae	germ	Viruses; Riboviria; Quadriviridae; Quadrivirus	2013-03-01
AB744679.1	Rosellinia necatrix quadrivirus 1	1000373	Quadriviridae	germ	Viruses; Riboviria; Quadriviridae; Quadrivirus	2013-03-01
AB744680.1	Rosellinia necatrix quadrivirus 1	1000373	Quadriviridae	germ	Viruses; Riboviria; Quadriviridae; Quadrivirus	2013-03-01
AB745694.1	Human papillomavirus 160	2259332	Papillomaviridae	vertebrates	NAN	2013-03-02
AB746853.1	Human adenovirus D8	31545	Adenoviridae	vertebrates,human	Viruses; Adenoviridae; Mastadenovirus; Human mastadenovirus D	2012-11-17
AB746854.1	Human adenovirus D10	28275	Adenoviridae	vertebrates,human	Viruses; Adenoviridae; Mastadenovirus; Human mastadenovirus D	2012-11-17
AB746912.1	Nitratiruptor phage NrS-1	1230469	Siphoviridae	germ	Viruses; Caudovirales; Siphoviridae; unclassified Siphoviridae	2013-03-26
AB747358.1	Bovine rotavirus G6	195476	Reoviridae	vertebrates,human	NAN	2013-01-09
AB747359.1	Bovine rotavirus G6	195476	Reoviridae	vertebrates,human	NAN	2013-01-09
AB747360.1	Bovine rotavirus G6	195476	Reoviridae	vertebrates,human	NAN	2013-01-09
AB747361.1	Bovine rotavirus G6	195476	Reoviridae	vertebrates,human	NAN	2013-01-09
AB747362.1	Bovine rotavirus G6	195476	Reoviridae	vertebrates,human	NAN	2013-01-09
AB747363.1	Bovine rotavirus G6	195476	Reoviridae	vertebrates,human	NAN	2013-01-09
AB747364.1	Bovine rotavirus G6	195476	Reoviridae	vertebrates,human	NAN	2013-01-09
AB747365.1	Bovine rotavirus G6	195476	Reoviridae	vertebrates,human	NAN	2013-01-09
AB747366.1	Human rotavirus A	10941	Reoviridae	vertebrates,human	Viruses; Riboviria; Reoviridae; Sedoreovirinae; Rotavirus; Rotavirus A	2013-01-09
AB748567.1	Bovine rotavirus G6	195476	Reoviridae	vertebrates,human	NAN	2013-01-09
AB748568.1	Bovine rotavirus G6	195476	Reoviridae	vertebrates,human	NAN	2013-01-09
AB748569.1	Bovine rotavirus G6	195476	Reoviridae	vertebrates,human	NAN	2013-01-09
AB748570.1	Bovine rotavirus G6	195476	Reoviridae	vertebrates,human	NAN	2013-01-09
AB748571.1	Human rotavirus A	10941	Reoviridae	vertebrates,human	Viruses; Riboviria; Reoviridae; Sedoreovirinae; Rotavirus; Rotavirus A	2013-01-09
AB748572.1	Bovine rotavirus G6	195476	Reoviridae	vertebrates,human	NAN	2013-01-09
AB748573.1	Bovine rotavirus G6	195476	Reoviridae	vertebrates,human	NAN	2013-01-09
AB748574.1	Bovine rotavirus G6	195476	Reoviridae	vertebrates,human	NAN	2013-01-09
AB748575.1	Bovine rotavirus G6	195476	Reoviridae	vertebrates,human	NAN	2013-01-09
AB748576.1	Human rotavirus A	10941	Reoviridae	vertebrates,human	Viruses; Riboviria; Reoviridae; Sedoreovirinae; Rotavirus; Rotavirus A	2013-01-09
AB748577.1	Bovine rotavirus G6	195476	Reoviridae	vertebrates,human	NAN	2013-01-09
AB748578.1	Bovine rotavirus G6	195476	Reoviridae	vertebrates,human	NAN	2013-01-09
AB748579.1	Bovine rotavirus G6	195476	Reoviridae	vertebrates,human	NAN	2013-01-09
AB748580.1	Bovine rotavirus G6	195476	Reoviridae	vertebrates,human	NAN	2013-01-09
AB748581.1	Human rotavirus A	10941	Reoviridae	vertebrates,human	Viruses; Riboviria; Reoviridae; Sedoreovirinae; Rotavirus; Rotavirus A	2013-01-09
AB748582.1	Bovine rotavirus G6	195476	Reoviridae	vertebrates,human	NAN	2013-01-09
AB748583.1	Bovine rotavirus G6	195476	Reoviridae	vertebrates,human	NAN	2013-01-09
AB748584.1	Bovine rotavirus G6	195476	Reoviridae	vertebrates,human	NAN	2013-01-09
AB748585.1	Bovine rotavirus G6	195476	Reoviridae	vertebrates,human	NAN	2013-01-09
AB748586.1	Human rotavirus A	10941	Reoviridae	vertebrates,human	Viruses; Riboviria; Reoviridae; Sedoreovirinae; Rotavirus; Rotavirus A	2013-01-09
AB748587.1	Bovine rotavirus G6	195476	Reoviridae	vertebrates,human	NAN	2013-01-09
AB748588.1	Bovine rotavirus G6	195476	Reoviridae	vertebrates,human	NAN	2013-01-09
AB748589.1	Bovine rotavirus G6	195476	Reoviridae	vertebrates,human	NAN	2013-01-09
AB748590.1	Bovine rotavirus G6	195476	Reoviridae	vertebrates,human	NAN	2013-01-09
AB748591.1	Human rotavirus A	10941	Reoviridae	vertebrates,human	Viruses; Riboviria; Reoviridae; Sedoreovirinae; Rotavirus; Rotavirus A	2013-01-09
AB748592.1	Bovine rotavirus G6	195476	Reoviridae	vertebrates,human	NAN	2013-01-09
AB748593.1	Bovine rotavirus G6	195476	Reoviridae	vertebrates,human	NAN	2013-01-09
AB748594.1	Bovine rotavirus G6	195476	Reoviridae	vertebrates,human	NAN	2013-01-09
AB748595.1	Bovine rotavirus G6	195476	Reoviridae	vertebrates,human	NAN	2013-01-09
AB748596.1	Human rotavirus A	10941	Reoviridae	vertebrates,human	Viruses; Riboviria; Reoviridae; Sedoreovirinae; Rotavirus; Rotavirus A	2013-01-09
AB748597.1	Bovine rotavirus G6	195476	Reoviridae	vertebrates,human	NAN	2013-01-09
AB748598.1	Bovine rotavirus G6	195476	Reoviridae	vertebrates,human	NAN	2013-01-09
AB748599.1	Bovine rotavirus G6	195476	Reoviridae	vertebrates,human	NAN	2013-01-09
AB748600.1	Bovine rotavirus G6	195476	Reoviridae	vertebrates,human	NAN	2013-01-09
AB748601.1	Human rotavirus A	10941	Reoviridae	vertebrates,human	Viruses; Riboviria; Reoviridae; Sedoreovirinae; Rotavirus; Rotavirus A	2013-01-09
AB748602.1	Bovine rotavirus G6	195476	Reoviridae	vertebrates,human	NAN	2013-01-09
AB748603.1	Bovine rotavirus G6	195476	Reoviridae	vertebrates,human	NAN	2013-01-09
AB748604.1	Bovine rotavirus G6	195476	Reoviridae	vertebrates,human	NAN	2013-01-09
AB748605.1	Bovine rotavirus G6	195476	Reoviridae	vertebrates,human	NAN	2013-01-09
AB748606.1	Human rotavirus A	10941	Reoviridae	vertebrates,human	Viruses; Riboviria; Reoviridae; Sedoreovirinae; Rotavirus; Rotavirus A	2013-01-09
AB748607.1	Bovine rotavirus G6	195476	Reoviridae	vertebrates,human	NAN	2013-01-09
AB748608.1	Bovine rotavirus G6	195476	Reoviridae	vertebrates,human	NAN	2013-01-09
AB748609.1	Bovine rotavirus G6	195476	Reoviridae	vertebrates,human	NAN	2013-01-09
AB748610.1	Bovine rotavirus G6	195476	Reoviridae	vertebrates,human	NAN	2013-01-09
AB748611.1	Human rotavirus A	10941	Reoviridae	vertebrates,human	Viruses; Riboviria; Reoviridae; Sedoreovirinae; Rotavirus; Rotavirus A	2013-01-09
AB748612.1	Human rotavirus A	10941	Reoviridae	vertebrates,human	Viruses; Riboviria; Reoviridae; Sedoreovirinae; Rotavirus; Rotavirus A	2013-01-09
AB748936.1	Human rotavirus A	10941	Reoviridae	vertebrates,human	Viruses; Riboviria; Reoviridae; Sedoreovirinae; Rotavirus; Rotavirus A	2013-03-16
AB749162.1	Human rotavirus A	10941	Reoviridae	vertebrates,human	Viruses; Riboviria; Reoviridae; Sedoreovirinae; Rotavirus; Rotavirus A	2013-03-16
AB749163.1	Human rotavirus A	10941	Reoviridae	vertebrates,human	Viruses; Riboviria; Reoviridae; Sedoreovirinae; Rotavirus; Rotavirus A	2013-03-16
AB749164.1	Human rotavirus A	10941	Reoviridae	vertebrates,human	Viruses; Riboviria; Reoviridae; Sedoreovirinae; Rotavirus; Rotavirus A	2013-03-16
AB749165.1	Human rotavirus A	10941	Reoviridae	vertebrates,human	Viruses; Riboviria; Reoviridae; Sedoreovirinae; Rotavirus; Rotavirus A	2013-03-16
AB749166.1	Human rotavirus A	10941	Reoviridae	vertebrates,human	Viruses; Riboviria; Reoviridae; Sedoreovirinae; Rotavirus; Rotavirus A	2013-03-16
AB749167.1	Human rotavirus A	10941	Reoviridae	vertebrates,human	Viruses; Riboviria; Reoviridae; Sedoreovirinae; Rotavirus; Rotavirus A	2013-03-16
AB749168.1	Human rotavirus A	10941	Reoviridae	vertebrates,human	Viruses; Riboviria; Reoviridae; Sedoreovirinae; Rotavirus; Rotavirus A	2013-03-16
AB749169.1	Human rotavirus A	10941	Reoviridae	vertebrates,human	Viruses; Riboviria; Reoviridae; Sedoreovirinae; Rotavirus; Rotavirus A	2013-03-16
AB749170.1	Human rotavirus A	10941	Reoviridae	vertebrates,human	Viruses; Riboviria; Reoviridae; Sedoreovirinae; Rotavirus; Rotavirus A	2013-03-16
AB749171.1	Human rotavirus A	10941	Reoviridae	vertebrates,human	Viruses; Riboviria; Reoviridae; Sedoreovirinae; Rotavirus; Rotavirus A	2013-03-16
AB749172.1	Human rotavirus A	10941	Reoviridae	vertebrates,human	Viruses; Riboviria; Reoviridae; Sedoreovirinae; Rotavirus; Rotavirus A	2013-03-16
AB749173.1	Human rotavirus A	10941	Reoviridae	vertebrates,human	Viruses; Riboviria; Reoviridae; Sedoreovirinae; Rotavirus; Rotavirus A	2013-03-16
AB749176.1	Human rotavirus A	10941	Reoviridae	vertebrates,human	Viruses; Riboviria; Reoviridae; Sedoreovirinae; Rotavirus; Rotavirus A	2013-03-16
AB749177.1	Human rotavirus A	10941	Reoviridae	vertebrates,human	Viruses; Riboviria; Reoviridae; Sedoreovirinae; Rotavirus; Rotavirus A	2013-03-16
AB749178.1	Human rotavirus A	10941	Reoviridae	vertebrates,human	Viruses; Riboviria; Reoviridae; Sedoreovirinae; Rotavirus; Rotavirus A	2013-03-16
AB749181.1	Human rotavirus A	10941	Reoviridae	vertebrates,human	Viruses; Riboviria; Reoviridae; Sedoreovirinae; Rotavirus; Rotavirus A	2013-03-16
AB749182.1	Human rotavirus A	10941	Reoviridae	vertebrates,human	Viruses; Riboviria; Reoviridae; Sedoreovirinae; Rotavirus; Rotavirus A	2013-03-16
AB749183.1	Human rotavirus A	10941	Reoviridae	vertebrates,human	Viruses; Riboviria; Reoviridae; Sedoreovirinae; Rotavirus; Rotavirus A	2013-03-16
AB749184.1	Human rotavirus A	10941	Reoviridae	vertebrates,human	Viruses; Riboviria; Reoviridae; Sedoreovirinae; Rotavirus; Rotavirus A	2013-03-16
AB749185.1	Human rotavirus A	10941	Reoviridae	vertebrates,human	Viruses; Riboviria; Reoviridae; Sedoreovirinae; Rotavirus; Rotavirus A	2013-03-16
AB749186.1	Human rotavirus A	10941	Reoviridae	vertebrates,human	Viruses; Riboviria; Reoviridae; Sedoreovirinae; Rotavirus; Rotavirus A	2013-03-16
AB749187.1	Human rotavirus A	10941	Reoviridae	vertebrates,human	Viruses; Riboviria; Reoviridae; Sedoreovirinae; Rotavirus; Rotavirus A	2013-03-16
AB749188.1	Human rotavirus A	10941	Reoviridae	vertebrates,human	Viruses; Riboviria; Reoviridae; Sedoreovirinae; Rotavirus; Rotavirus A	2013-03-16
AB749189.1	Human rotavirus A	10941	Reoviridae	vertebrates,human	Viruses; Riboviria; Reoviridae; Sedoreovirinae; Rotavirus; Rotavirus A	2013-03-16
AB749190.1	Human rotavirus A	10941	Reoviridae	vertebrates,human	Viruses; Riboviria; Reoviridae; Sedoreovirinae; Rotavirus; Rotavirus A	2013-03-16
AB749191.1	Human rotavirus A	10941	Reoviridae	vertebrates,human	Viruses; Riboviria; Reoviridae; Sedoreovirinae; Rotavirus; Rotavirus A	2013-03-16
AB749192.1	Human rotavirus A	10941	Reoviridae	vertebrates,human	Viruses; Riboviria; Reoviridae; Sedoreovirinae; Rotavirus; Rotavirus A	2013-03-16
AB749193.1	Human rotavirus A	10941	Reoviridae	vertebrates,human	Viruses; Riboviria; Reoviridae; Sedoreovirinae; Rotavirus; Rotavirus A	2013-03-16
AB749194.1	Human rotavirus A	10941	Reoviridae	vertebrates,human	Viruses; Riboviria; Reoviridae; Sedoreovirinae; Rotavirus; Rotavirus A	2013-03-16
AB749195.1	Human rotavirus A	10941	Reoviridae	vertebrates,human	Viruses; Riboviria; Reoviridae; Sedoreovirinae; Rotavirus; Rotavirus A	2013-03-16
AB749196.1	Human rotavirus A	10941	Reoviridae	vertebrates,human	Viruses; Riboviria; Reoviridae; Sedoreovirinae; Rotavirus; Rotavirus A	2013-03-16
AB749197.1	Human rotavirus A	10941	Reoviridae	vertebrates,human	Viruses; Riboviria; Reoviridae; Sedoreovirinae; Rotavirus; Rotavirus A	2013-03-16
AB749198.1	Human rotavirus A	10941	Reoviridae	vertebrates,human	Viruses; Riboviria; Reoviridae; Sedoreovirinae; Rotavirus; Rotavirus A	2013-03-16
AB749201.1	Human rotavirus A	10941	Reoviridae	vertebrates,human	Viruses; Riboviria; Reoviridae; Sedoreovirinae; Rotavirus; Rotavirus A	2013-03-16
AB749202.1	Human rotavirus A	10941	Reoviridae	vertebrates,human	Viruses; Riboviria; Reoviridae; Sedoreovirinae; Rotavirus; Rotavirus A	2013-03-16
AB749203.1	Human rotavirus A	10941	Reoviridae	vertebrates,human	Viruses; Riboviria; Reoviridae; Sedoreovirinae; Rotavirus; Rotavirus A	2013-03-16
AB749206.1	Human rotavirus A	10941	Reoviridae	vertebrates,human	Viruses; Riboviria; Reoviridae; Sedoreovirinae; Rotavirus; Rotavirus A	2013-03-16
AB749207.1	Human rotavirus A	10941	Reoviridae	vertebrates,human	Viruses; Riboviria; Reoviridae; Sedoreovirinae; Rotavirus; Rotavirus A	2013-03-16
AB749208.1	Human rotavirus A	10941	Reoviridae	vertebrates,human	Viruses; Riboviria; Reoviridae; Sedoreovirinae; Rotavirus; Rotavirus A	2013-03-16
AB749209.1	Human rotavirus A	10941	Reoviridae	vertebrates,human	Viruses; Riboviria; Reoviridae; Sedoreovirinae; Rotavirus; Rotavirus A	2013-03-16
AB749210.1	Human rotavirus A	10941	Reoviridae	vertebrates,human	Viruses; Riboviria; Reoviridae; Sedoreovirinae; Rotavirus; Rotavirus A	2013-03-16
AB749333.1	Human rotavirus A	10941	Reoviridae	vertebrates,human	Viruses; Riboviria; Reoviridae; Sedoreovirinae; Rotavirus; Rotavirus A	2013-03-16
AB749335.1	Human rotavirus A	10941	Reoviridae	vertebrates,human	Viruses; Riboviria; Reoviridae; Sedoreovirinae; Rotavirus; Rotavirus A	2013-03-16
AB749336.1	Human rotavirus A	10941	Reoviridae	vertebrates,human	Viruses; Riboviria; Reoviridae; Sedoreovirinae; Rotavirus; Rotavirus A	2013-03-16
AB749337.1	Human rotavirus A	10941	Reoviridae	vertebrates,human	Viruses; Riboviria; Reoviridae; Sedoreovirinae; Rotavirus; Rotavirus A	2013-03-16
AB749338.1	Human rotavirus A	10941	Reoviridae	vertebrates,human	Viruses; Riboviria; Reoviridae; Sedoreovirinae; Rotavirus; Rotavirus A	2013-03-16
AB749339.1	Human rotavirus A	10941	Reoviridae	vertebrates,human	Viruses; Riboviria; Reoviridae; Sedoreovirinae; Rotavirus; Rotavirus A	2013-03-16
AB749340.1	Human rotavirus A	10941	Reoviridae	vertebrates,human	Viruses; Riboviria; Reoviridae; Sedoreovirinae; Rotavirus; Rotavirus A	2013-03-16
AB749341.1	Human rotavirus A	10941	Reoviridae	vertebrates,human	Viruses; Riboviria; Reoviridae; Sedoreovirinae; Rotavirus; Rotavirus A	2013-03-16
AB749342.1	Human rotavirus A	10941	Reoviridae	vertebrates,human	Viruses; Riboviria; Reoviridae; Sedoreovirinae; Rotavirus; Rotavirus A	2013-03-16
AB749343.1	Human rotavirus A	10941	Reoviridae	vertebrates,human	Viruses; Riboviria; Reoviridae; Sedoreovirinae; Rotavirus; Rotavirus A	2013-03-16
AB749344.1	Human rotavirus A	10941	Reoviridae	vertebrates,human	Viruses; Riboviria; Reoviridae; Sedoreovirinae; Rotavirus; Rotavirus A	2013-03-16
AB749345.1	Human rotavirus A	10941	Reoviridae	vertebrates,human	Viruses; Riboviria; Reoviridae; Sedoreovirinae; Rotavirus; Rotavirus A	2013-03-16
AB749346.1	Human rotavirus A	10941	Reoviridae	vertebrates,human	Viruses; Riboviria; Reoviridae; Sedoreovirinae; Rotavirus; Rotavirus A	2013-03-16
AB749350.1	Human rotavirus A	10941	Reoviridae	vertebrates,human	Viruses; Riboviria; Reoviridae; Sedoreovirinae; Rotavirus; Rotavirus A	2013-03-16
AB749351.1	Human rotavirus A	10941	Reoviridae	vertebrates,human	Viruses; Riboviria; Reoviridae; Sedoreovirinae; Rotavirus; Rotavirus A	2013-03-16
AB749352.1	Human rotavirus A	10941	Reoviridae	vertebrates,human	Viruses; Riboviria; Reoviridae; Sedoreovirinae; Rotavirus; Rotavirus A	2013-03-16
AB749355.1	Human rotavirus A	10941	Reoviridae	vertebrates,human	Viruses; Riboviria; Reoviridae; Sedoreovirinae; Rotavirus; Rotavirus A	2013-03-16
AB749356.1	Human rotavirus A	10941	Reoviridae	vertebrates,human	Viruses; Riboviria; Reoviridae; Sedoreovirinae; Rotavirus; Rotavirus A	2013-03-16
AB749357.1	Human rotavirus A	10941	Reoviridae	vertebrates,human	Viruses; Riboviria; Reoviridae; Sedoreovirinae; Rotavirus; Rotavirus A	2013-03-16
AB749358.1	Human rotavirus A	10941	Reoviridae	vertebrates,human	Viruses; Riboviria; Reoviridae; Sedoreovirinae; Rotavirus; Rotavirus A	2013-03-16
AB749359.1	Human rotavirus A	10941	Reoviridae	vertebrates,human	Viruses; Riboviria; Reoviridae; Sedoreovirinae; Rotavirus; Rotavirus A	2013-03-16
AB749779.1	Human rotavirus A	10941	Reoviridae	vertebrates,human	Viruses; Riboviria; Reoviridae; Sedoreovirinae; Rotavirus; Rotavirus A	2013-03-16
AB749781.1	Human rotavirus A	10941	Reoviridae	vertebrates,human	Viruses; Riboviria; Reoviridae; Sedoreovirinae; Rotavirus; Rotavirus A	2013-03-16
AB749782.1	Human rotavirus A	10941	Reoviridae	vertebrates,human	Viruses; Riboviria; Reoviridae; Sedoreovirinae; Rotavirus; Rotavirus A	2013-03-16
AB749783.1	Human rotavirus A	10941	Reoviridae	vertebrates,human	Viruses; Riboviria; Reoviridae; Sedoreovirinae; Rotavirus; Rotavirus A	2013-03-16
AB749784.1	Human rotavirus A	10941	Reoviridae	vertebrates,human	Viruses; Riboviria; Reoviridae; Sedoreovirinae; Rotavirus; Rotavirus A	2013-03-16
AB749785.1	Human rotavirus A	10941	Reoviridae	vertebrates,human	Viruses; Riboviria; Reoviridae; Sedoreovirinae; Rotavirus; Rotavirus A	2013-03-16
AB749786.1	Human rotavirus A	10941	Reoviridae	vertebrates,human	Viruses; Riboviria; Reoviridae; Sedoreovirinae; Rotavirus; Rotavirus A	2013-03-16
AB749787.1	Human rotavirus A	10941	Reoviridae	vertebrates,human	Viruses; Riboviria; Reoviridae; Sedoreovirinae; Rotavirus; Rotavirus A	2013-03-16
AB749788.1	Human rotavirus A	10941	Reoviridae	vertebrates,human	Viruses; Riboviria; Reoviridae; Sedoreovirinae; Rotavirus; Rotavirus A	2013-03-16
AB749789.1	Human rotavirus A	10941	Reoviridae	vertebrates,human	Viruses; Riboviria; Reoviridae; Sedoreovirinae; Rotavirus; Rotavirus A	2013-03-16
AB749790.1	Human rotavirus A	10941	Reoviridae	vertebrates,human	Viruses; Riboviria; Reoviridae; Sedoreovirinae; Rotavirus; Rotavirus A	2013-03-16
AB749791.1	Human rotavirus A	10941	Reoviridae	vertebrates,human	Viruses; Riboviria; Reoviridae; Sedoreovirinae; Rotavirus; Rotavirus A	2013-03-16
AB749792.1	Human rotavirus A	10941	Reoviridae	vertebrates,human	Viruses; Riboviria; Reoviridae; Sedoreovirinae; Rotavirus; Rotavirus A	2013-03-16
AB749796.1	Human rotavirus A	10941	Reoviridae	vertebrates,human	Viruses; Riboviria; Reoviridae; Sedoreovirinae; Rotavirus; Rotavirus A	2013-03-16
AB749797.1	Human rotavirus A	10941	Reoviridae	vertebrates,human	Viruses; Riboviria; Reoviridae; Sedoreovirinae; Rotavirus; Rotavirus A	2013-03-16
AB749798.1	Human rotavirus A	10941	Reoviridae	vertebrates,human	Viruses; Riboviria; Reoviridae; Sedoreovirinae; Rotavirus; Rotavirus A	2013-03-16
AB749801.1	Human rotavirus A	10941	Reoviridae	vertebrates,human	Viruses; Riboviria; Reoviridae; Sedoreovirinae; Rotavirus; Rotavirus A	2013-03-16
AB749802.1	Human rotavirus A	10941	Reoviridae	vertebrates,human	Viruses; Riboviria; Reoviridae; Sedoreovirinae; Rotavirus; Rotavirus A	2013-03-16
AB749803.1	Human rotavirus A	10941	Reoviridae	vertebrates,human	Viruses; Riboviria; Reoviridae; Sedoreovirinae; Rotavirus; Rotavirus A	2013-03-16
AB749804.1	Human rotavirus A	10941	Reoviridae	vertebrates,human	Viruses; Riboviria; Reoviridae; Sedoreovirinae; Rotavirus; Rotavirus A	2013-03-16
AB749805.1	Human rotavirus A	10941	Reoviridae	vertebrates,human	Viruses; Riboviria; Reoviridae; Sedoreovirinae; Rotavirus; Rotavirus A	2013-03-16
AB751523.1	Human rotavirus A	10941	Reoviridae	vertebrates,human	Viruses; Riboviria; Reoviridae; Sedoreovirinae; Rotavirus; Rotavirus A	2013-03-16
AB751525.1	Human rotavirus A	10941	Reoviridae	vertebrates,human	Viruses; Riboviria; Reoviridae; Sedoreovirinae; Rotavirus; Rotavirus A	2013-03-16
AB751526.1	Human rotavirus A	10941	Reoviridae	vertebrates,human	Viruses; Riboviria; Reoviridae; Sedoreovirinae; Rotavirus; Rotavirus A	2013-03-16
AB751527.1	Human rotavirus A	10941	Reoviridae	vertebrates,human	Viruses; Riboviria; Reoviridae; Sedoreovirinae; Rotavirus; Rotavirus A	2013-03-16
AB751528.1	Human rotavirus A	10941	Reoviridae	vertebrates,human	Viruses; Riboviria; Reoviridae; Sedoreovirinae; Rotavirus; Rotavirus A	2013-03-16
AB751529.1	Human rotavirus A	10941	Reoviridae	vertebrates,human	Viruses; Riboviria; Reoviridae; Sedoreovirinae; Rotavirus; Rotavirus A	2013-03-16
AB751530.1	Human rotavirus A	10941	Reoviridae	vertebrates,human	Viruses; Riboviria; Reoviridae; Sedoreovirinae; Rotavirus; Rotavirus A	2013-03-16
AB751531.1	Human rotavirus A	10941	Reoviridae	vertebrates,human	Viruses; Riboviria; Reoviridae; Sedoreovirinae; Rotavirus; Rotavirus A	2013-03-16
AB751532.1	Human rotavirus A	10941	Reoviridae	vertebrates,human	Viruses; Riboviria; Reoviridae; Sedoreovirinae; Rotavirus; Rotavirus A	2013-03-16
AB751533.1	Human rotavirus A	10941	Reoviridae	vertebrates,human	Viruses; Riboviria; Reoviridae; Sedoreovirinae; Rotavirus; Rotavirus A	2013-03-16
AB751534.1	Human rotavirus A	10941	Reoviridae	vertebrates,human	Viruses; Riboviria; Reoviridae; Sedoreovirinae; Rotavirus; Rotavirus A	2013-03-16
AB751535.1	Human rotavirus A	10941	Reoviridae	vertebrates,human	Viruses; Riboviria; Reoviridae; Sedoreovirinae; Rotavirus; Rotavirus A	2013-03-16
AB751536.1	Human rotavirus A	10941	Reoviridae	vertebrates,human	Viruses; Riboviria; Reoviridae; Sedoreovirinae; Rotavirus; Rotavirus A	2013-03-16
AB751540.1	Human rotavirus A	10941	Reoviridae	vertebrates,human	Viruses; Riboviria; Reoviridae; Sedoreovirinae; Rotavirus; Rotavirus A	2013-03-16
AB751541.1	Human rotavirus A	10941	Reoviridae	vertebrates,human	Viruses; Riboviria; Reoviridae; Sedoreovirinae; Rotavirus; Rotavirus A	2013-03-16
AB751542.1	Human rotavirus A	10941	Reoviridae	vertebrates,human	Viruses; Riboviria; Reoviridae; Sedoreovirinae; Rotavirus; Rotavirus A	2013-03-16
AB751545.1	Human rotavirus A	10941	Reoviridae	vertebrates,human	Viruses; Riboviria; Reoviridae; Sedoreovirinae; Rotavirus; Rotavirus A	2013-03-16
AB751546.1	Human rotavirus A	10941	Reoviridae	vertebrates,human	Viruses; Riboviria; Reoviridae; Sedoreovirinae; Rotavirus; Rotavirus A	2013-03-16
AB751547.1	Human rotavirus A	10941	Reoviridae	vertebrates,human	Viruses; Riboviria; Reoviridae; Sedoreovirinae; Rotavirus; Rotavirus A	2013-03-16
AB751548.1	Human rotavirus A	10941	Reoviridae	vertebrates,human	Viruses; Riboviria; Reoviridae; Sedoreovirinae; Rotavirus; Rotavirus A	2013-03-16
AB751549.1	Human rotavirus A	10941	Reoviridae	vertebrates,human	Viruses; Riboviria; Reoviridae; Sedoreovirinae; Rotavirus; Rotavirus A	2013-03-16
AB751551.1	Human rotavirus A	10941	Reoviridae	vertebrates,human	Viruses; Riboviria; Reoviridae; Sedoreovirinae; Rotavirus; Rotavirus A	2013-03-16
AB751552.1	Human rotavirus A	10941	Reoviridae	vertebrates,human	Viruses; Riboviria; Reoviridae; Sedoreovirinae; Rotavirus; Rotavirus A	2013-03-16
AB751553.1	Human rotavirus A	10941	Reoviridae	vertebrates,human	Viruses; Riboviria; Reoviridae; Sedoreovirinae; Rotavirus; Rotavirus A	2013-03-16
AB751554.1	Human rotavirus A	10941	Reoviridae	vertebrates,human	Viruses; Riboviria; Reoviridae; Sedoreovirinae; Rotavirus; Rotavirus A	2013-03-16
AB751555.1	Human rotavirus A	10941	Reoviridae	vertebrates,human	Viruses; Riboviria; Reoviridae; Sedoreovirinae; Rotavirus; Rotavirus A	2013-03-16
AB751556.1	Human rotavirus A	10941	Reoviridae	vertebrates,human	Viruses; Riboviria; Reoviridae; Sedoreovirinae; Rotavirus; Rotavirus A	2013-03-16
AB751557.1	Human rotavirus A	10941	Reoviridae	vertebrates,human	Viruses; Riboviria; Reoviridae; Sedoreovirinae; Rotavirus; Rotavirus A	2013-03-16
AB751558.1	Human rotavirus A	10941	Reoviridae	vertebrates,human	Viruses; Riboviria; Reoviridae; Sedoreovirinae; Rotavirus; Rotavirus A	2013-03-16
AB751559.1	Human rotavirus A	10941	Reoviridae	vertebrates,human	Viruses; Riboviria; Reoviridae; Sedoreovirinae; Rotavirus; Rotavirus A	2013-03-16
AB751560.1	Human rotavirus A	10941	Reoviridae	vertebrates,human	Viruses; Riboviria; Reoviridae; Sedoreovirinae; Rotavirus; Rotavirus A	2013-03-16
AB751561.1	Human rotavirus A	10941	Reoviridae	vertebrates,human	Viruses; Riboviria; Reoviridae; Sedoreovirinae; Rotavirus; Rotavirus A	2013-03-16
AB751562.1	Human rotavirus A	10941	Reoviridae	vertebrates,human	Viruses; Riboviria; Reoviridae; Sedoreovirinae; Rotavirus; Rotavirus A	2013-03-16
AB751566.1	Human rotavirus A	10941	Reoviridae	vertebrates,human	Viruses; Riboviria; Reoviridae; Sedoreovirinae; Rotavirus; Rotavirus A	2013-03-16
AB751567.1	Human rotavirus A	10941	Reoviridae	vertebrates,human	Viruses; Riboviria; Reoviridae; Sedoreovirinae; Rotavirus; Rotavirus A	2013-03-16
AB751568.1	Human rotavirus A	10941	Reoviridae	vertebrates,human	Viruses; Riboviria; Reoviridae; Sedoreovirinae; Rotavirus; Rotavirus A	2013-03-16
AB751571.1	Human rotavirus A	10941	Reoviridae	vertebrates,human	Viruses; Riboviria; Reoviridae; Sedoreovirinae; Rotavirus; Rotavirus A	2013-03-16
AB751572.1	Human rotavirus A	10941	Reoviridae	vertebrates,human	Viruses; Riboviria; Reoviridae; Sedoreovirinae; Rotavirus; Rotavirus A	2013-03-16
AB751573.1	Human rotavirus A	10941	Reoviridae	vertebrates,human	Viruses; Riboviria; Reoviridae; Sedoreovirinae; Rotavirus; Rotavirus A	2013-03-16
AB751574.1	Human rotavirus A	10941	Reoviridae	vertebrates,human	Viruses; Riboviria; Reoviridae; Sedoreovirinae; Rotavirus; Rotavirus A	2013-03-16
AB751575.1	Human rotavirus A	10941	Reoviridae	vertebrates,human	Viruses; Riboviria; Reoviridae; Sedoreovirinae; Rotavirus; Rotavirus A	2013-03-16
AB751576.1	Human rotavirus A	10941	Reoviridae	vertebrates,human	Viruses; Riboviria; Reoviridae; Sedoreovirinae; Rotavirus; Rotavirus A	2013-03-16
AB753072.1	Human rotavirus A	10941	Reoviridae	vertebrates,human	Viruses; Riboviria; Reoviridae; Sedoreovirinae; Rotavirus; Rotavirus A	2013-03-16
AB753074.1	Human rotavirus A	10941	Reoviridae	vertebrates,human	Viruses; Riboviria; Reoviridae; Sedoreovirinae; Rotavirus; Rotavirus A	2013-03-16
AB753075.1	Human rotavirus A	10941	Reoviridae	vertebrates,human	Viruses; Riboviria; Reoviridae; Sedoreovirinae; Rotavirus; Rotavirus A	2013-03-16
AB753076.1	Human rotavirus A	10941	Reoviridae	vertebrates,human	Viruses; Riboviria; Reoviridae; Sedoreovirinae; Rotavirus; Rotavirus A	2013-03-16
AB753077.1	Human rotavirus A	10941	Reoviridae	vertebrates,human	Viruses; Riboviria; Reoviridae; Sedoreovirinae; Rotavirus; Rotavirus A	2013-03-16
AB753078.1	Human rotavirus A	10941	Reoviridae	vertebrates,human	Viruses; Riboviria; Reoviridae; Sedoreovirinae; Rotavirus; Rotavirus A	2013-03-16
AB753079.1	Human rotavirus A	10941	Reoviridae	vertebrates,human	Viruses; Riboviria; Reoviridae; Sedoreovirinae; Rotavirus; Rotavirus A	2013-03-16
AB753080.1	Human rotavirus A	10941	Reoviridae	vertebrates,human	Viruses; Riboviria; Reoviridae; Sedoreovirinae; Rotavirus; Rotavirus A	2013-03-16
AB753081.1	Human rotavirus A	10941	Reoviridae	vertebrates,human	Viruses; Riboviria; Reoviridae; Sedoreovirinae; Rotavirus; Rotavirus A	2013-03-16
AB753082.1	Human rotavirus A	10941	Reoviridae	vertebrates,human	Viruses; Riboviria; Reoviridae; Sedoreovirinae; Rotavirus; Rotavirus A	2013-03-16
AB753083.1	Human rotavirus A	10941	Reoviridae	vertebrates,human	Viruses; Riboviria; Reoviridae; Sedoreovirinae; Rotavirus; Rotavirus A	2013-03-16
AB753084.1	Human rotavirus A	10941	Reoviridae	vertebrates,human	Viruses; Riboviria; Reoviridae; Sedoreovirinae; Rotavirus; Rotavirus A	2013-03-16
AB753085.1	Human rotavirus A	10941	Reoviridae	vertebrates,human	Viruses; Riboviria; Reoviridae; Sedoreovirinae; Rotavirus; Rotavirus A	2013-03-16
AB753089.1	Human rotavirus A	10941	Reoviridae	vertebrates,human	Viruses; Riboviria; Reoviridae; Sedoreovirinae; Rotavirus; Rotavirus A	2013-03-16
AB753090.1	Human rotavirus A	10941	Reoviridae	vertebrates,human	Viruses; Riboviria; Reoviridae; Sedoreovirinae; Rotavirus; Rotavirus A	2013-03-16
AB753091.1	Human rotavirus A	10941	Reoviridae	vertebrates,human	Viruses; Riboviria; Reoviridae; Sedoreovirinae; Rotavirus; Rotavirus A	2013-03-16
AB753094.1	Human rotavirus A	10941	Reoviridae	vertebrates,human	Viruses; Riboviria; Reoviridae; Sedoreovirinae; Rotavirus; Rotavirus A	2013-03-16
AB753095.1	Human rotavirus A	10941	Reoviridae	vertebrates,human	Viruses; Riboviria; Reoviridae; Sedoreovirinae; Rotavirus; Rotavirus A	2013-03-16
AB753096.1	Human rotavirus A	10941	Reoviridae	vertebrates,human	Viruses; Riboviria; Reoviridae; Sedoreovirinae; Rotavirus; Rotavirus A	2013-03-16
AB753097.1	Human rotavirus A	10941	Reoviridae	vertebrates,human	Viruses; Riboviria; Reoviridae; Sedoreovirinae; Rotavirus; Rotavirus A	2013-03-16
AB753098.1	Human rotavirus A	10941	Reoviridae	vertebrates,human	Viruses; Riboviria; Reoviridae; Sedoreovirinae; Rotavirus; Rotavirus A	2013-03-16
AB753223.1	Human rotavirus A	10941	Reoviridae	vertebrates,human	Viruses; Riboviria; Reoviridae; Sedoreovirinae; Rotavirus; Rotavirus A	2013-03-16
AB753225.1	Human rotavirus A	10941	Reoviridae	vertebrates,human	Viruses; Riboviria; Reoviridae; Sedoreovirinae; Rotavirus; Rotavirus A	2013-03-16
AB753226.1	Human rotavirus A	10941	Reoviridae	vertebrates,human	Viruses; Riboviria; Reoviridae; Sedoreovirinae; Rotavirus; Rotavirus A	2013-03-16
AB753227.1	Human rotavirus A	10941	Reoviridae	vertebrates,human	Viruses; Riboviria; Reoviridae; Sedoreovirinae; Rotavirus; Rotavirus A	2013-03-16
AB753228.1	Human rotavirus A	10941	Reoviridae	vertebrates,human	Viruses; Riboviria; Reoviridae; Sedoreovirinae; Rotavirus; Rotavirus A	2013-03-16
AB753229.1	Human rotavirus A	10941	Reoviridae	vertebrates,human	Viruses; Riboviria; Reoviridae; Sedoreovirinae; Rotavirus; Rotavirus A	2013-03-16
AB753230.1	Human rotavirus A	10941	Reoviridae	vertebrates,human	Viruses; Riboviria; Reoviridae; Sedoreovirinae; Rotavirus; Rotavirus A	2013-03-16
AB753231.1	Human rotavirus A	10941	Reoviridae	vertebrates,human	Viruses; Riboviria; Reoviridae; Sedoreovirinae; Rotavirus; Rotavirus A	2013-03-16
AB753232.1	Human rotavirus A	10941	Reoviridae	vertebrates,human	Viruses; Riboviria; Reoviridae; Sedoreovirinae; Rotavirus; Rotavirus A	2013-03-16
AB753233.1	Human rotavirus A	10941	Reoviridae	vertebrates,human	Viruses; Riboviria; Reoviridae; Sedoreovirinae; Rotavirus; Rotavirus A	2013-03-16
AB753234.1	Human rotavirus A	10941	Reoviridae	vertebrates,human	Viruses; Riboviria; Reoviridae; Sedoreovirinae; Rotavirus; Rotavirus A	2013-03-16
AB753235.1	Human rotavirus A	10941	Reoviridae	vertebrates,human	Viruses; Riboviria; Reoviridae; Sedoreovirinae; Rotavirus; Rotavirus A	2013-03-16
AB753236.1	Human rotavirus A	10941	Reoviridae	vertebrates,human	Viruses; Riboviria; Reoviridae; Sedoreovirinae; Rotavirus; Rotavirus A	2013-03-16
AB753240.1	Human rotavirus A	10941	Reoviridae	vertebrates,human	Viruses; Riboviria; Reoviridae; Sedoreovirinae; Rotavirus; Rotavirus A	2013-03-16
AB753241.1	Human rotavirus A	10941	Reoviridae	vertebrates,human	Viruses; Riboviria; Reoviridae; Sedoreovirinae; Rotavirus; Rotavirus A	2013-03-16
AB753242.1	Human rotavirus A	10941	Reoviridae	vertebrates,human	Viruses; Riboviria; Reoviridae; Sedoreovirinae; Rotavirus; Rotavirus A	2013-03-16
AB753245.1	Human rotavirus A	10941	Reoviridae	vertebrates,human	Viruses; Riboviria; Reoviridae; Sedoreovirinae; Rotavirus; Rotavirus A	2013-03-16
AB753246.1	Human rotavirus A	10941	Reoviridae	vertebrates,human	Viruses; Riboviria; Reoviridae; Sedoreovirinae; Rotavirus; Rotavirus A	2013-03-16
AB753247.1	Human rotavirus A	10941	Reoviridae	vertebrates,human	Viruses; Riboviria; Reoviridae; Sedoreovirinae; Rotavirus; Rotavirus A	2013-03-16
AB753248.1	Human rotavirus A	10941	Reoviridae	vertebrates,human	Viruses; Riboviria; Reoviridae; Sedoreovirinae; Rotavirus; Rotavirus A	2013-03-16
AB753249.1	Human rotavirus A	10941	Reoviridae	vertebrates,human	Viruses; Riboviria; Reoviridae; Sedoreovirinae; Rotavirus; Rotavirus A	2013-03-16
AB753492.1	Human rotavirus A	10941	Reoviridae	vertebrates,human	Viruses; Riboviria; Reoviridae; Sedoreovirinae; Rotavirus; Rotavirus A	2013-03-16
AB753494.1	Human rotavirus A	10941	Reoviridae	vertebrates,human	Viruses; Riboviria; Reoviridae; Sedoreovirinae; Rotavirus; Rotavirus A	2013-03-16
AB753495.1	Human rotavirus A	10941	Reoviridae	vertebrates,human	Viruses; Riboviria; Reoviridae; Sedoreovirinae; Rotavirus; Rotavirus A	2013-03-16
AB753496.1	Human rotavirus A	10941	Reoviridae	vertebrates,human	Viruses; Riboviria; Reoviridae; Sedoreovirinae; Rotavirus; Rotavirus A	2013-03-16
AB753497.1	Human rotavirus A	10941	Reoviridae	vertebrates,human	Viruses; Riboviria; Reoviridae; Sedoreovirinae; Rotavirus; Rotavirus A	2013-03-16
AB753498.1	Human rotavirus A	10941	Reoviridae	vertebrates,human	Viruses; Riboviria; Reoviridae; Sedoreovirinae; Rotavirus; Rotavirus A	2013-03-16
AB753499.1	Human rotavirus A	10941	Reoviridae	vertebrates,human	Viruses; Riboviria; Reoviridae; Sedoreovirinae; Rotavirus; Rotavirus A	2013-03-16
AB753500.1	Human rotavirus A	10941	Reoviridae	vertebrates,human	Viruses; Riboviria; Reoviridae; Sedoreovirinae; Rotavirus; Rotavirus A	2013-03-16
AB753501.1	Human rotavirus A	10941	Reoviridae	vertebrates,human	Viruses; Riboviria; Reoviridae; Sedoreovirinae; Rotavirus; Rotavirus A	2013-03-16
AB753502.1	Human rotavirus A	10941	Reoviridae	vertebrates,human	Viruses; Riboviria; Reoviridae; Sedoreovirinae; Rotavirus; Rotavirus A	2013-03-16
AB753503.1	Human rotavirus A	10941	Reoviridae	vertebrates,human	Viruses; Riboviria; Reoviridae; Sedoreovirinae; Rotavirus; Rotavirus A	2013-03-16
AB753504.1	Human rotavirus A	10941	Reoviridae	vertebrates,human	Viruses; Riboviria; Reoviridae; Sedoreovirinae; Rotavirus; Rotavirus A	2013-03-16
AB753505.1	Human rotavirus A	10941	Reoviridae	vertebrates,human	Viruses; Riboviria; Reoviridae; Sedoreovirinae; Rotavirus; Rotavirus A	2013-03-16
AB753509.1	Human rotavirus A	10941	Reoviridae	vertebrates,human	Viruses; Riboviria; Reoviridae; Sedoreovirinae; Rotavirus; Rotavirus A	2013-03-16
AB753510.1	Human rotavirus A	10941	Reoviridae	vertebrates,human	Viruses; Riboviria; Reoviridae; Sedoreovirinae; Rotavirus; Rotavirus A	2013-03-16
AB753511.1	Human rotavirus A	10941	Reoviridae	vertebrates,human	Viruses; Riboviria; Reoviridae; Sedoreovirinae; Rotavirus; Rotavirus A	2013-03-16
AB753514.1	Human rotavirus A	10941	Reoviridae	vertebrates,human	Viruses; Riboviria; Reoviridae; Sedoreovirinae; Rotavirus; Rotavirus A	2013-03-16
AB753515.1	Human rotavirus A	10941	Reoviridae	vertebrates,human	Viruses; Riboviria; Reoviridae; Sedoreovirinae; Rotavirus; Rotavirus A	2013-03-16
AB753516.1	Human rotavirus A	10941	Reoviridae	vertebrates,human	Viruses; Riboviria; Reoviridae; Sedoreovirinae; Rotavirus; Rotavirus A	2013-03-16
AB753517.1	Human rotavirus A	10941	Reoviridae	vertebrates,human	Viruses; Riboviria; Reoviridae; Sedoreovirinae; Rotavirus; Rotavirus A	2013-03-16
AB753518.1	Human rotavirus A	10941	Reoviridae	vertebrates,human	Viruses; Riboviria; Reoviridae; Sedoreovirinae; Rotavirus; Rotavirus A	2013-03-16
AB755562.1	Human rotavirus A	10941	Reoviridae	vertebrates,human	Viruses; Riboviria; Reoviridae; Sedoreovirinae; Rotavirus; Rotavirus A	2013-03-16
AB755563.1	Human rotavirus A	10941	Reoviridae	vertebrates,human	Viruses; Riboviria; Reoviridae; Sedoreovirinae; Rotavirus; Rotavirus A	2013-03-16
AB755564.1	Human rotavirus A	10941	Reoviridae	vertebrates,human	Viruses; Riboviria; Reoviridae; Sedoreovirinae; Rotavirus; Rotavirus A	2013-03-16
AB755565.1	Human rotavirus A	10941	Reoviridae	vertebrates,human	Viruses; Riboviria; Reoviridae; Sedoreovirinae; Rotavirus; Rotavirus A	2013-03-16
AB755566.1	Human rotavirus A	10941	Reoviridae	vertebrates,human	Viruses; Riboviria; Reoviridae; Sedoreovirinae; Rotavirus; Rotavirus A	2013-03-16
AB755567.1	Human rotavirus A	10941	Reoviridae	vertebrates,human	Viruses; Riboviria; Reoviridae; Sedoreovirinae; Rotavirus; Rotavirus A	2013-03-16
AB755568.1	Human rotavirus A	10941	Reoviridae	vertebrates,human	Viruses; Riboviria; Reoviridae; Sedoreovirinae; Rotavirus; Rotavirus A	2013-03-16
AB755569.1	Human rotavirus A	10941	Reoviridae	vertebrates,human	Viruses; Riboviria; Reoviridae; Sedoreovirinae; Rotavirus; Rotavirus A	2013-03-16
AB755570.1	Human rotavirus A	10941	Reoviridae	vertebrates,human	Viruses; Riboviria; Reoviridae; Sedoreovirinae; Rotavirus; Rotavirus A	2013-03-16
AB755571.1	Human rotavirus A	10941	Reoviridae	vertebrates,human	Viruses; Riboviria; Reoviridae; Sedoreovirinae; Rotavirus; Rotavirus A	2013-03-16
AB755572.1	Human rotavirus A	10941	Reoviridae	vertebrates,human	Viruses; Riboviria; Reoviridae; Sedoreovirinae; Rotavirus; Rotavirus A	2013-03-16
AB755573.1	Human rotavirus A	10941	Reoviridae	vertebrates,human	Viruses; Riboviria; Reoviridae; Sedoreovirinae; Rotavirus; Rotavirus A	2013-03-16
AB755574.1	Human rotavirus A	10941	Reoviridae	vertebrates,human	Viruses; Riboviria; Reoviridae; Sedoreovirinae; Rotavirus; Rotavirus A	2013-03-16
AB755575.1	Human rotavirus A	10941	Reoviridae	vertebrates,human	Viruses; Riboviria; Reoviridae; Sedoreovirinae; Rotavirus; Rotavirus A	2013-03-16
AB755576.1	Human rotavirus A	10941	Reoviridae	vertebrates,human	Viruses; Riboviria; Reoviridae; Sedoreovirinae; Rotavirus; Rotavirus A	2013-03-16
AB755577.1	Human rotavirus A	10941	Reoviridae	vertebrates,human	Viruses; Riboviria; Reoviridae; Sedoreovirinae; Rotavirus; Rotavirus A	2013-03-16
AB755578.1	Human rotavirus A	10941	Reoviridae	vertebrates,human	Viruses; Riboviria; Reoviridae; Sedoreovirinae; Rotavirus; Rotavirus A	2013-03-16
AB755579.1	Human rotavirus A	10941	Reoviridae	vertebrates,human	Viruses; Riboviria; Reoviridae; Sedoreovirinae; Rotavirus; Rotavirus A	2013-03-16
AB755580.1	Human rotavirus A	10941	Reoviridae	vertebrates,human	Viruses; Riboviria; Reoviridae; Sedoreovirinae; Rotavirus; Rotavirus A	2013-03-16
AB755581.1	Human rotavirus A	10941	Reoviridae	vertebrates,human	Viruses; Riboviria; Reoviridae; Sedoreovirinae; Rotavirus; Rotavirus A	2013-03-16
AB755582.1	Human rotavirus A	10941	Reoviridae	vertebrates,human	Viruses; Riboviria; Reoviridae; Sedoreovirinae; Rotavirus; Rotavirus A	2013-03-16
AB755583.1	Human rotavirus A	10941	Reoviridae	vertebrates,human	Viruses; Riboviria; Reoviridae; Sedoreovirinae; Rotavirus; Rotavirus A	2013-03-16
AB755585.1	Human rotavirus A	10941	Reoviridae	vertebrates,human	Viruses; Riboviria; Reoviridae; Sedoreovirinae; Rotavirus; Rotavirus A	2013-03-16
AB755586.1	Human rotavirus A	10941	Reoviridae	vertebrates,human	Viruses; Riboviria; Reoviridae; Sedoreovirinae; Rotavirus; Rotavirus A	2013-03-16
AB755587.1	Human rotavirus A	10941	Reoviridae	vertebrates,human	Viruses; Riboviria; Reoviridae; Sedoreovirinae; Rotavirus; Rotavirus A	2013-03-16
AB755588.1	Human rotavirus A	10941	Reoviridae	vertebrates,human	Viruses; Riboviria; Reoviridae; Sedoreovirinae; Rotavirus; Rotavirus A	2013-03-16
AB755589.1	Human rotavirus A	10941	Reoviridae	vertebrates,human	Viruses; Riboviria; Reoviridae; Sedoreovirinae; Rotavirus; Rotavirus A	2013-03-16
AB755590.1	Human rotavirus A	10941	Reoviridae	vertebrates,human	Viruses; Riboviria; Reoviridae; Sedoreovirinae; Rotavirus; Rotavirus A	2013-03-16
AB755591.1	Human rotavirus A	10941	Reoviridae	vertebrates,human	Viruses; Riboviria; Reoviridae; Sedoreovirinae; Rotavirus; Rotavirus A	2013-03-16
AB755592.1	Human rotavirus A	10941	Reoviridae	vertebrates,human	Viruses; Riboviria; Reoviridae; Sedoreovirinae; Rotavirus; Rotavirus A	2013-03-16
AB755593.1	Human rotavirus A	10941	Reoviridae	vertebrates,human	Viruses; Riboviria; Reoviridae; Sedoreovirinae; Rotavirus; Rotavirus A	2013-03-16
AB755594.1	Human rotavirus A	10941	Reoviridae	vertebrates,human	Viruses; Riboviria; Reoviridae; Sedoreovirinae; Rotavirus; Rotavirus A	2013-03-16
AB755595.1	Human rotavirus A	10941	Reoviridae	vertebrates,human	Viruses; Riboviria; Reoviridae; Sedoreovirinae; Rotavirus; Rotavirus A	2013-03-16
AB755596.1	Human rotavirus A	10941	Reoviridae	vertebrates,human	Viruses; Riboviria; Reoviridae; Sedoreovirinae; Rotavirus; Rotavirus A	2013-03-16
AB755600.1	Human rotavirus A	10941	Reoviridae	vertebrates,human	Viruses; Riboviria; Reoviridae; Sedoreovirinae; Rotavirus; Rotavirus A	2013-03-16
AB755601.1	Human rotavirus A	10941	Reoviridae	vertebrates,human	Viruses; Riboviria; Reoviridae; Sedoreovirinae; Rotavirus; Rotavirus A	2013-03-16
AB755602.1	Human rotavirus A	10941	Reoviridae	vertebrates,human	Viruses; Riboviria; Reoviridae; Sedoreovirinae; Rotavirus; Rotavirus A	2013-03-16
AB755605.1	Human rotavirus A	10941	Reoviridae	vertebrates,human	Viruses; Riboviria; Reoviridae; Sedoreovirinae; Rotavirus; Rotavirus A	2013-03-16
AB755606.1	Human rotavirus A	10941	Reoviridae	vertebrates,human	Viruses; Riboviria; Reoviridae; Sedoreovirinae; Rotavirus; Rotavirus A	2013-03-16
AB755607.1	Human rotavirus A	10941	Reoviridae	vertebrates,human	Viruses; Riboviria; Reoviridae; Sedoreovirinae; Rotavirus; Rotavirus A	2013-03-16
AB755608.1	Human rotavirus A	10941	Reoviridae	vertebrates,human	Viruses; Riboviria; Reoviridae; Sedoreovirinae; Rotavirus; Rotavirus A	2013-03-16
AB755609.1	Human rotavirus A	10941	Reoviridae	vertebrates,human	Viruses; Riboviria; Reoviridae; Sedoreovirinae; Rotavirus; Rotavirus A	2013-03-16
AB757801.1	Edwardsiella phage IW-1	1244857	Podoviridae	germ	Viruses; Caudovirales; Podoviridae; Kafunavirus; Edwardsiella virus KF1; Edwardsiella phage KF-1	2012-10-20
AB762769.1	Human rotavirus A	10941	Reoviridae	vertebrates,human	Viruses; Riboviria; Reoviridae; Sedoreovirinae; Rotavirus; Rotavirus A	2012-12-19
AB762770.1	Human rotavirus A	10941	Reoviridae	vertebrates,human	Viruses; Riboviria; Reoviridae; Sedoreovirinae; Rotavirus; Rotavirus A	2012-12-19
AB762771.1	Human rotavirus A	10941	Reoviridae	vertebrates,human	Viruses; Riboviria; Reoviridae; Sedoreovirinae; Rotavirus; Rotavirus A	2012-12-19
AB762772.1	Human rotavirus A	10941	Reoviridae	vertebrates,human	Viruses; Riboviria; Reoviridae; Sedoreovirinae; Rotavirus; Rotavirus A	2012-12-19
AB762773.1	Human rotavirus A	10941	Reoviridae	vertebrates,human	Viruses; Riboviria; Reoviridae; Sedoreovirinae; Rotavirus; Rotavirus A	2012-12-19
AB762774.1	Human rotavirus A	10941	Reoviridae	vertebrates,human	Viruses; Riboviria; Reoviridae; Sedoreovirinae; Rotavirus; Rotavirus A	2012-12-19
AB762775.1	Human rotavirus A	10941	Reoviridae	vertebrates,human	Viruses; Riboviria; Reoviridae; Sedoreovirinae; Rotavirus; Rotavirus A	2012-12-19
AB762776.1	Human rotavirus A	10941	Reoviridae	vertebrates,human	Viruses; Riboviria; Reoviridae; Sedoreovirinae; Rotavirus; Rotavirus A	2012-12-19
AB762777.1	Human rotavirus A	10941	Reoviridae	vertebrates,human	Viruses; Riboviria; Reoviridae; Sedoreovirinae; Rotavirus; Rotavirus A	2012-12-19
AB762778.1	Human rotavirus A	10941	Reoviridae	vertebrates,human	Viruses; Riboviria; Reoviridae; Sedoreovirinae; Rotavirus; Rotavirus A	2012-12-19
AB762779.1	Human rotavirus A	10941	Reoviridae	vertebrates,human	Viruses; Riboviria; Reoviridae; Sedoreovirinae; Rotavirus; Rotavirus A	2012-12-19
AB765926.1	Human adenovirus 81	1972755	Adenoviridae	vertebrates,human	Viruses; Adenoviridae; Mastadenovirus; Human mastadenovirus D	2014-03-08
AB767295.2	Yellow baboon polyomavirus 2	1286214	Polyomaviridae	vertebrates	Viruses; Polyomaviridae; Betapolyomavirus; Papio cynocephalus polyomavirus 2	2012-12-08
AB771723.1	Rosellinia necatrix quadrivirus 1	1000373	Quadriviridae	germ	Viruses; Riboviria; Quadriviridae; Quadrivirus	2017-04-01
AB771751.1	Human rotavirus A	10941	Reoviridae	vertebrates,human	Viruses; Riboviria; Reoviridae; Sedoreovirinae; Rotavirus; Rotavirus A	2012-12-19
AB771752.1	Human rotavirus A	10941	Reoviridae	vertebrates,human	Viruses; Riboviria; Reoviridae; Sedoreovirinae; Rotavirus; Rotavirus A	2012-12-19
AB771753.1	Human rotavirus A	10941	Reoviridae	vertebrates,human	Viruses; Riboviria; Reoviridae; Sedoreovirinae; Rotavirus; Rotavirus A	2012-12-19
AB771756.1	Human rotavirus A	10941	Reoviridae	vertebrates,human	Viruses; Riboviria; Reoviridae; Sedoreovirinae; Rotavirus; Rotavirus A	2012-12-19
AB771757.1	Human rotavirus A	10941	Reoviridae	vertebrates,human	Viruses; Riboviria; Reoviridae; Sedoreovirinae; Rotavirus; Rotavirus A	2012-12-19
AB771758.1	Human rotavirus A	10941	Reoviridae	vertebrates,human	Viruses; Riboviria; Reoviridae; Sedoreovirinae; Rotavirus; Rotavirus A	2012-12-19
AB771759.1	Human rotavirus A	10941	Reoviridae	vertebrates,human	Viruses; Riboviria; Reoviridae; Sedoreovirinae; Rotavirus; Rotavirus A	2012-12-19
AB771760.1	Human rotavirus A	10941	Reoviridae	vertebrates,human	Viruses; Riboviria; Reoviridae; Sedoreovirinae; Rotavirus; Rotavirus A	2012-12-19
AB771761.1	Human rotavirus A	10941	Reoviridae	vertebrates,human	Viruses; Riboviria; Reoviridae; Sedoreovirinae; Rotavirus; Rotavirus A	2012-12-19
AB771763.1	Human rotavirus A	10941	Reoviridae	vertebrates,human	Viruses; Riboviria; Reoviridae; Sedoreovirinae; Rotavirus; Rotavirus A	2012-12-19
AB771765.1	Human rotavirus A	10941	Reoviridae	vertebrates,human	Viruses; Riboviria; Reoviridae; Sedoreovirinae; Rotavirus; Rotavirus A	2012-12-19
AB771768.1	Human rotavirus A	10941	Reoviridae	vertebrates,human	Viruses; Riboviria; Reoviridae; Sedoreovirinae; Rotavirus; Rotavirus A	2012-12-19
AB771769.1	Human rotavirus A	10941	Reoviridae	vertebrates,human	Viruses; Riboviria; Reoviridae; Sedoreovirinae; Rotavirus; Rotavirus A	2012-12-19
AB771771.1	Human rotavirus A	10941	Reoviridae	vertebrates,human	Viruses; Riboviria; Reoviridae; Sedoreovirinae; Rotavirus; Rotavirus A	2012-12-19
AB821311.1	Human rotavirus A	10941	Reoviridae	vertebrates,human	Viruses; Riboviria; Reoviridae; Sedoreovirinae; Rotavirus; Rotavirus A	2012-12-19
AB821312.1	Human rotavirus A	10941	Reoviridae	vertebrates,human	Viruses; Riboviria; Reoviridae; Sedoreovirinae; Rotavirus; Rotavirus A	2012-12-19
AB821315.1	Human rotavirus A	10941	Reoviridae	vertebrates,human	Viruses; Riboviria; Reoviridae; Sedoreovirinae; Rotavirus; Rotavirus A	2012-12-19
AB821316.1	Human rotavirus A	10941	Reoviridae	vertebrates,human	Viruses; Riboviria; Reoviridae; Sedoreovirinae; Rotavirus; Rotavirus A	2012-12-19
AB821318.1	Human rotavirus A	10941	Reoviridae	vertebrates,human	Viruses; Riboviria; Reoviridae; Sedoreovirinae; Rotavirus; Rotavirus A	2012-12-19
AB821319.1	Human rotavirus A	10941	Reoviridae	vertebrates,human	Viruses; Riboviria; Reoviridae; Sedoreovirinae; Rotavirus; Rotavirus A	2012-12-19
AB821320.1	Human rotavirus A	10941	Reoviridae	vertebrates,human	Viruses; Riboviria; Reoviridae; Sedoreovirinae; Rotavirus; Rotavirus A	2012-12-19
AB821321.1	Human rotavirus A	10941	Reoviridae	vertebrates,human	Viruses; Riboviria; Reoviridae; Sedoreovirinae; Rotavirus; Rotavirus A	2012-12-19
AB821322.1	Human rotavirus A	10941	Reoviridae	vertebrates,human	Viruses; Riboviria; Reoviridae; Sedoreovirinae; Rotavirus; Rotavirus A	2012-12-19
AB821324.1	Human rotavirus A	10941	Reoviridae	vertebrates,human	Viruses; Riboviria; Reoviridae; Sedoreovirinae; Rotavirus; Rotavirus A	2012-12-19
AB821326.1	Human rotavirus A	10941	Reoviridae	vertebrates,human	Viruses; Riboviria; Reoviridae; Sedoreovirinae; Rotavirus; Rotavirus A	2012-12-19
AB821327.1	Human rotavirus A	10941	Reoviridae	vertebrates,human	Viruses; Riboviria; Reoviridae; Sedoreovirinae; Rotavirus; Rotavirus A	2012-12-19
AB821329.1	Human rotavirus A	10941	Reoviridae	vertebrates,human	Viruses; Riboviria; Reoviridae; Sedoreovirinae; Rotavirus; Rotavirus A	2012-12-19
AB821330.1	Human rotavirus A	10941	Reoviridae	vertebrates,human	Viruses; Riboviria; Reoviridae; Sedoreovirinae; Rotavirus; Rotavirus A	2012-12-19
AB821338.1	Human rotavirus A	10941	Reoviridae	vertebrates,human	Viruses; Riboviria; Reoviridae; Sedoreovirinae; Rotavirus; Rotavirus A	2013-09-11
AB821343.1	Human rotavirus A	10941	Reoviridae	vertebrates,human	Viruses; Riboviria; Reoviridae; Sedoreovirinae; Rotavirus; Rotavirus A	2013-09-11
AB821344.1	Human rotavirus A	10941	Reoviridae	vertebrates,human	Viruses; Riboviria; Reoviridae; Sedoreovirinae; Rotavirus; Rotavirus A	2013-09-11
AB821345.1	Human rotavirus A	10941	Reoviridae	vertebrates,human	Viruses; Riboviria; Reoviridae; Sedoreovirinae; Rotavirus; Rotavirus A	2013-09-11
AB844264.1	Basella alba alphaendornavirus 1	1384490	Endornaviridae	plants	Viruses; Riboviria; Endornaviridae; Alphaendornavirus	2013-09-25
AB848004.1	Rotavirus A	28875	Reoviridae	vertebrates,human	Viruses; Riboviria; Reoviridae; Sedoreovirinae; Rotavirus	2014-05-14
AB848005.1	Rotavirus A	28875	Reoviridae	vertebrates,human	Viruses; Riboviria; Reoviridae; Sedoreovirinae; Rotavirus	2014-05-14
AB848006.1	Rotavirus A	28875	Reoviridae	vertebrates,human	Viruses; Riboviria; Reoviridae; Sedoreovirinae; Rotavirus	2014-05-14
AB848007.1	Rotavirus A	28875	Reoviridae	vertebrates,human	Viruses; Riboviria; Reoviridae; Sedoreovirinae; Rotavirus	2014-05-14
AB848008.1	Rotavirus A	28875	Reoviridae	vertebrates,human	Viruses; Riboviria; Reoviridae; Sedoreovirinae; Rotavirus	2014-05-14
AB848009.1	Rotavirus A	28875	Reoviridae	vertebrates,human	Viruses; Riboviria; Reoviridae; Sedoreovirinae; Rotavirus	2014-05-14
AB848010.1	Rotavirus A	28875	Reoviridae	vertebrates,human	Viruses; Riboviria; Reoviridae; Sedoreovirinae; Rotavirus	2014-05-14
AB848011.1	Rotavirus A	28875	Reoviridae	vertebrates,human	Viruses; Riboviria; Reoviridae; Sedoreovirinae; Rotavirus	2014-05-14
AB848012.1	Rotavirus A	28875	Reoviridae	vertebrates,human	Viruses; Riboviria; Reoviridae; Sedoreovirinae; Rotavirus	2014-05-14
AB848013.1	Rotavirus A	28875	Reoviridae	vertebrates,human	Viruses; Riboviria; Reoviridae; Sedoreovirinae; Rotavirus	2014-05-14
AB848014.1	Rotavirus A	28875	Reoviridae	vertebrates,human	Viruses; Riboviria; Reoviridae; Sedoreovirinae; Rotavirus	2014-05-14
AB848997.1	Rotavirus A	28875	Reoviridae	vertebrates,human	Viruses; Riboviria; Reoviridae; Sedoreovirinae; Rotavirus	2015-05-19
AB848998.1	Rotavirus A	28875	Reoviridae	vertebrates,human	Viruses; Riboviria; Reoviridae; Sedoreovirinae; Rotavirus	2015-05-19
AB848999.1	Rotavirus A	28875	Reoviridae	vertebrates,human	Viruses; Riboviria; Reoviridae; Sedoreovirinae; Rotavirus	2015-05-19
AB849000.1	Rotavirus A	28875	Reoviridae	vertebrates,human	Viruses; Riboviria; Reoviridae; Sedoreovirinae; Rotavirus	2015-05-19
AB849001.1	Rotavirus A	28875	Reoviridae	vertebrates,human	Viruses; Riboviria; Reoviridae; Sedoreovirinae; Rotavirus	2015-05-19
AB849002.1	Rotavirus A	28875	Reoviridae	vertebrates,human	Viruses; Riboviria; Reoviridae; Sedoreovirinae; Rotavirus	2015-05-19
AB849003.1	Rotavirus A	28875	Reoviridae	vertebrates,human	Viruses; Riboviria; Reoviridae; Sedoreovirinae; Rotavirus	2015-05-19
AB849004.1	Rotavirus A	28875	Reoviridae	vertebrates,human	Viruses; Riboviria; Reoviridae; Sedoreovirinae; Rotavirus	2015-05-19
AB849005.1	Rotavirus A	28875	Reoviridae	vertebrates,human	Viruses; Riboviria; Reoviridae; Sedoreovirinae; Rotavirus	2015-05-19
AB849006.1	Rotavirus A	28875	Reoviridae	vertebrates,human	Viruses; Riboviria; Reoviridae; Sedoreovirinae; Rotavirus	2015-05-19
AB849007.1	Rotavirus A	28875	Reoviridae	vertebrates,human	Viruses; Riboviria; Reoviridae; Sedoreovirinae; Rotavirus	2015-05-19
AB853890.1	Rotavirus A	28875	Reoviridae	vertebrates,human	Viruses; Riboviria; Reoviridae; Sedoreovirinae; Rotavirus	2014-05-09
AB853891.1	Rotavirus A	28875	Reoviridae	vertebrates,human	Viruses; Riboviria; Reoviridae; Sedoreovirinae; Rotavirus	2014-05-09
AB853892.1	Rotavirus A	28875	Reoviridae	vertebrates,human	Viruses; Riboviria; Reoviridae; Sedoreovirinae; Rotavirus	2014-05-09
AB853893.1	Rotavirus A	28875	Reoviridae	vertebrates,human	Viruses; Riboviria; Reoviridae; Sedoreovirinae; Rotavirus	2014-05-09
AB853894.1	Rotavirus A	28875	Reoviridae	vertebrates,human	Viruses; Riboviria; Reoviridae; Sedoreovirinae; Rotavirus	2014-05-09
AB853895.1	Rotavirus A	28875	Reoviridae	vertebrates,human	Viruses; Riboviria; Reoviridae; Sedoreovirinae; Rotavirus	2014-05-09
AB853896.1	Rotavirus A	28875	Reoviridae	vertebrates,human	Viruses; Riboviria; Reoviridae; Sedoreovirinae; Rotavirus	2014-05-09
AB853897.1	Rotavirus A	28875	Reoviridae	vertebrates,human	Viruses; Riboviria; Reoviridae; Sedoreovirinae; Rotavirus	2014-05-09
AB853898.1	Rotavirus A	28875	Reoviridae	vertebrates,human	Viruses; Riboviria; Reoviridae; Sedoreovirinae; Rotavirus	2014-05-09
AB853899.1	Rotavirus A	28875	Reoviridae	vertebrates,human	Viruses; Riboviria; Reoviridae; Sedoreovirinae; Rotavirus	2014-05-09
AB853900.1	Rotavirus A	28875	Reoviridae	vertebrates,human	Viruses; Riboviria; Reoviridae; Sedoreovirinae; Rotavirus	2014-05-09
AB861945.1	Human rotavirus A	10941	Reoviridae	vertebrates,human	Viruses; Riboviria; Reoviridae; Sedoreovirinae; Rotavirus; Rotavirus A	2014-05-03
AB861946.1	Human rotavirus A	10941	Reoviridae	vertebrates,human	Viruses; Riboviria; Reoviridae; Sedoreovirinae; Rotavirus; Rotavirus A	2014-05-03
AB861947.1	Human rotavirus A	10941	Reoviridae	vertebrates,human	Viruses; Riboviria; Reoviridae; Sedoreovirinae; Rotavirus; Rotavirus A	2014-05-03
AB861948.1	Human rotavirus A	10941	Reoviridae	vertebrates,human	Viruses; Riboviria; Reoviridae; Sedoreovirinae; Rotavirus; Rotavirus A	2014-05-03
AB861949.1	Human rotavirus A	10941	Reoviridae	vertebrates,human	Viruses; Riboviria; Reoviridae; Sedoreovirinae; Rotavirus; Rotavirus A	2014-05-03
AB861950.1	Human rotavirus A	10941	Reoviridae	vertebrates,human	Viruses; Riboviria; Reoviridae; Sedoreovirinae; Rotavirus; Rotavirus A	2014-05-03
AB861951.1	Human rotavirus A	10941	Reoviridae	vertebrates,human	Viruses; Riboviria; Reoviridae; Sedoreovirinae; Rotavirus; Rotavirus A	2014-05-03
AB861952.1	Human rotavirus A	10941	Reoviridae	vertebrates,human	Viruses; Riboviria; Reoviridae; Sedoreovirinae; Rotavirus; Rotavirus A	2014-05-03
AB861953.1	Human rotavirus A	10941	Reoviridae	vertebrates,human	Viruses; Riboviria; Reoviridae; Sedoreovirinae; Rotavirus; Rotavirus A	2014-05-03
AB861954.1	Human rotavirus A	10941	Reoviridae	vertebrates,human	Viruses; Riboviria; Reoviridae; Sedoreovirinae; Rotavirus; Rotavirus A	2014-05-03
AB861955.1	Human rotavirus A	10941	Reoviridae	vertebrates,human	Viruses; Riboviria; Reoviridae; Sedoreovirinae; Rotavirus; Rotavirus A	2014-05-03
AB861956.1	Human rotavirus A	10941	Reoviridae	vertebrates,human	Viruses; Riboviria; Reoviridae; Sedoreovirinae; Rotavirus; Rotavirus A	2014-05-03
AB861957.1	Human rotavirus A	10941	Reoviridae	vertebrates,human	Viruses; Riboviria; Reoviridae; Sedoreovirinae; Rotavirus; Rotavirus A	2014-05-03
AB861958.1	Human rotavirus A	10941	Reoviridae	vertebrates,human	Viruses; Riboviria; Reoviridae; Sedoreovirinae; Rotavirus; Rotavirus A	2014-05-03
AB861959.1	Human rotavirus A	10941	Reoviridae	vertebrates,human	Viruses; Riboviria; Reoviridae; Sedoreovirinae; Rotavirus; Rotavirus A	2014-05-03
AB861960.1	Human rotavirus A	10941	Reoviridae	vertebrates,human	Viruses; Riboviria; Reoviridae; Sedoreovirinae; Rotavirus; Rotavirus A	2014-05-03
AB861961.1	Human rotavirus A	10941	Reoviridae	vertebrates,human	Viruses; Riboviria; Reoviridae; Sedoreovirinae; Rotavirus; Rotavirus A	2014-05-03
AB861962.1	Human rotavirus A	10941	Reoviridae	vertebrates,human	Viruses; Riboviria; Reoviridae; Sedoreovirinae; Rotavirus; Rotavirus A	2014-05-03
AB861963.1	Human rotavirus A	10941	Reoviridae	vertebrates,human	Viruses; Riboviria; Reoviridae; Sedoreovirinae; Rotavirus; Rotavirus A	2014-05-03
AB861964.1	Human rotavirus A	10941	Reoviridae	vertebrates,human	Viruses; Riboviria; Reoviridae; Sedoreovirinae; Rotavirus; Rotavirus A	2014-05-03
AB861965.1	Human rotavirus A	10941	Reoviridae	vertebrates,human	Viruses; Riboviria; Reoviridae; Sedoreovirinae; Rotavirus; Rotavirus A	2014-05-03
AB861966.1	Human rotavirus A	10941	Reoviridae	vertebrates,human	Viruses; Riboviria; Reoviridae; Sedoreovirinae; Rotavirus; Rotavirus A	2014-05-03
AB861967.1	Human rotavirus A	10941	Reoviridae	vertebrates,human	Viruses; Riboviria; Reoviridae; Sedoreovirinae; Rotavirus; Rotavirus A	2014-05-03
AB861968.1	Human rotavirus A	10941	Reoviridae	vertebrates,human	Viruses; Riboviria; Reoviridae; Sedoreovirinae; Rotavirus; Rotavirus A	2014-05-03
AB861969.1	Human rotavirus A	10941	Reoviridae	vertebrates,human	Viruses; Riboviria; Reoviridae; Sedoreovirinae; Rotavirus; Rotavirus A	2014-05-03
AB861970.1	Human rotavirus A	10941	Reoviridae	vertebrates,human	Viruses; Riboviria; Reoviridae; Sedoreovirinae; Rotavirus; Rotavirus A	2014-05-03
AB861971.1	Human rotavirus A	10941	Reoviridae	vertebrates,human	Viruses; Riboviria; Reoviridae; Sedoreovirinae; Rotavirus; Rotavirus A	2014-05-03
AB861972.1	Human rotavirus A	10941	Reoviridae	vertebrates,human	Viruses; Riboviria; Reoviridae; Sedoreovirinae; Rotavirus; Rotavirus A	2014-05-03
AB861973.1	Human rotavirus A	10941	Reoviridae	vertebrates,human	Viruses; Riboviria; Reoviridae; Sedoreovirinae; Rotavirus; Rotavirus A	2014-05-03
AB861974.1	Human rotavirus A	10941	Reoviridae	vertebrates,human	Viruses; Riboviria; Reoviridae; Sedoreovirinae; Rotavirus; Rotavirus A	2014-05-03
AB861975.1	Human rotavirus A	10941	Reoviridae	vertebrates,human	Viruses; Riboviria; Reoviridae; Sedoreovirinae; Rotavirus; Rotavirus A	2014-05-03
AB861976.1	Human rotavirus A	10941	Reoviridae	vertebrates,human	Viruses; Riboviria; Reoviridae; Sedoreovirinae; Rotavirus; Rotavirus A	2014-05-03
AB861977.1	Human rotavirus A	10941	Reoviridae	vertebrates,human	Viruses; Riboviria; Reoviridae; Sedoreovirinae; Rotavirus; Rotavirus A	2014-05-03
AB874606.1	Bovine rotavirus C	31588	Reoviridae	vertebrates,human	NAN	2014-05-01
AB874607.1	Bovine rotavirus C	31588	Reoviridae	vertebrates,human	NAN	2014-05-01
AB874608.1	Bovine rotavirus C	31588	Reoviridae	vertebrates,human	NAN	2014-05-01
AB874609.1	Bovine rotavirus C	31588	Reoviridae	vertebrates,human	NAN	2014-05-01
AB874610.1	Bovine rotavirus C	31588	Reoviridae	vertebrates,human	NAN	2014-05-01
AB874611.1	Bovine rotavirus C	31588	Reoviridae	vertebrates,human	NAN	2014-05-01
AB874612.1	Bovine rotavirus C	31588	Reoviridae	vertebrates,human	NAN	2014-05-01
AB874613.1	Bovine rotavirus C	31588	Reoviridae	vertebrates,human	NAN	2014-05-01
AB874614.1	Bovine rotavirus C	31588	Reoviridae	vertebrates,human	NAN	2014-05-01
AB874615.1	Bovine rotavirus C	31588	Reoviridae	vertebrates,human	NAN	2014-05-01
AB874616.1	Bovine rotavirus C	31588	Reoviridae	vertebrates,human	NAN	2014-05-01
AB874617.1	Bovine rotavirus C	31588	Reoviridae	vertebrates,human	NAN	2014-05-01
AB874618.1	Bovine rotavirus C	31588	Reoviridae	vertebrates,human	NAN	2014-05-01
AB874619.1	Bovine rotavirus C	31588	Reoviridae	vertebrates,human	NAN	2014-05-01
AB874620.1	Bovine rotavirus C	31588	Reoviridae	vertebrates,human	NAN	2014-05-01
AB874621.1	Bovine rotavirus C	31588	Reoviridae	vertebrates,human	NAN	2014-05-01
AB874622.1	Bovine rotavirus C	31588	Reoviridae	vertebrates,human	NAN	2014-05-01
AB874623.1	Bovine rotavirus C	31588	Reoviridae	vertebrates,human	NAN	2014-05-01
AB874624.1	Bovine rotavirus C	31588	Reoviridae	vertebrates,human	NAN	2014-05-01
AB874625.1	Bovine rotavirus C	31588	Reoviridae	vertebrates,human	NAN	2014-05-01
AB874626.1	Bovine rotavirus C	31588	Reoviridae	vertebrates,human	NAN	2014-05-01
AB874627.1	Bovine rotavirus C	31588	Reoviridae	vertebrates,human	NAN	2014-05-01
AB874628.1	Bovine rotavirus C	31588	Reoviridae	vertebrates,human	NAN	2014-05-01
AB874629.1	Bovine rotavirus C	31588	Reoviridae	vertebrates,human	NAN	2014-05-01
AB874630.1	Bovine rotavirus C	31588	Reoviridae	vertebrates,human	NAN	2014-05-01
AB874631.1	Bovine rotavirus C	31588	Reoviridae	vertebrates,human	NAN	2014-05-01
AB874632.1	Bovine rotavirus C	31588	Reoviridae	vertebrates,human	NAN	2014-05-01
AB874633.1	Bovine rotavirus C	31588	Reoviridae	vertebrates,human	NAN	2014-05-01
AB874634.1	Bovine rotavirus C	31588	Reoviridae	vertebrates,human	NAN	2014-05-01
AB874635.1	Bovine rotavirus C	31588	Reoviridae	vertebrates,human	NAN	2014-05-01
AB874636.1	Bovine rotavirus C	31588	Reoviridae	vertebrates,human	NAN	2014-05-01
AB874637.1	Bovine rotavirus C	31588	Reoviridae	vertebrates,human	NAN	2014-05-01
AB874638.1	Bovine rotavirus C	31588	Reoviridae	vertebrates,human	NAN	2014-05-01
AB874639.1	Bovine rotavirus C	31588	Reoviridae	vertebrates,human	NAN	2014-05-01
AB874640.1	Bovine rotavirus C	31588	Reoviridae	vertebrates,human	NAN	2014-05-01
AB874641.1	Bovine rotavirus C	31588	Reoviridae	vertebrates,human	NAN	2014-05-01
AB874642.1	Bovine rotavirus C	31588	Reoviridae	vertebrates,human	NAN	2014-05-01
AB874643.1	Bovine rotavirus C	31588	Reoviridae	vertebrates,human	NAN	2014-05-01
AB874644.1	Bovine rotavirus C	31588	Reoviridae	vertebrates,human	NAN	2014-05-01
AB874645.1	Bovine rotavirus C	31588	Reoviridae	vertebrates,human	NAN	2014-05-01
AB874646.1	Bovine rotavirus C	31588	Reoviridae	vertebrates,human	NAN	2014-05-01
AB874647.1	Bovine rotavirus C	31588	Reoviridae	vertebrates,human	NAN	2014-05-01
AB874648.1	Bovine rotavirus C	31588	Reoviridae	vertebrates,human	NAN	2014-05-01
AB874649.1	Bovine rotavirus C	31588	Reoviridae	vertebrates,human	NAN	2014-05-01
AB874650.1	Bovine rotavirus C	31588	Reoviridae	vertebrates,human	NAN	2014-05-01
AB874651.1	Bovine rotavirus C	31588	Reoviridae	vertebrates,human	NAN	2014-05-01
AB874652.1	Bovine rotavirus C	31588	Reoviridae	vertebrates,human	NAN	2014-05-01
AB874653.1	Bovine rotavirus C	31588	Reoviridae	vertebrates,human	NAN	2014-05-01
AB874654.1	Bovine rotavirus C	31588	Reoviridae	vertebrates,human	NAN	2014-05-01
AB874655.1	Bovine rotavirus C	31588	Reoviridae	vertebrates,human	NAN	2014-05-01
AB874656.1	Bovine rotavirus C	31588	Reoviridae	vertebrates,human	NAN	2014-05-01
AB874657.1	Bovine rotavirus C	31588	Reoviridae	vertebrates,human	NAN	2014-05-01
AB874658.1	Bovine rotavirus C	31588	Reoviridae	vertebrates,human	NAN	2014-05-01
AB874659.1	Bovine rotavirus C	31588	Reoviridae	vertebrates,human	NAN	2014-05-01
AB874660.1	Bovine rotavirus C	31588	Reoviridae	vertebrates,human	NAN	2014-05-01
AB874661.1	Bovine rotavirus C	31588	Reoviridae	vertebrates,human	NAN	2014-05-01
AB874662.1	Bovine rotavirus C	31588	Reoviridae	vertebrates,human	NAN	2014-05-01
AB874663.1	Bovine rotavirus C	31588	Reoviridae	vertebrates,human	NAN	2014-05-01
AB874664.1	Bovine rotavirus C	31588	Reoviridae	vertebrates,human	NAN	2014-05-01
AB874665.1	Bovine rotavirus C	31588	Reoviridae	vertebrates,human	NAN	2014-05-01
AB874666.1	Bovine rotavirus C	31588	Reoviridae	vertebrates,human	NAN	2014-05-01
AB874667.1	Bovine rotavirus C	31588	Reoviridae	vertebrates,human	NAN	2014-05-01
AB874668.1	Bovine rotavirus C	31588	Reoviridae	vertebrates,human	NAN	2014-05-01
AB874669.1	Bovine rotavirus C	31588	Reoviridae	vertebrates,human	NAN	2014-05-01
AB874670.1	Bovine rotavirus C	31588	Reoviridae	vertebrates,human	NAN	2014-05-01
AB874671.1	Bovine rotavirus C	31588	Reoviridae	vertebrates,human	NAN	2014-05-01
AB894484.1	Koyama Hill virus	1435294	Reoviridae	vertebrates,invertebrates	NAN	2014-07-23
AB894485.1	Koyama Hill virus	1435294	Reoviridae	vertebrates,invertebrates	NAN	2014-07-23
AB894486.1	Koyama Hill virus	1435294	Reoviridae	vertebrates,invertebrates	NAN	2014-07-23
AB894487.1	Koyama Hill virus	1435294	Reoviridae	vertebrates,invertebrates	NAN	2014-07-23
AB894488.1	Koyama Hill virus	1435294	Reoviridae	vertebrates,invertebrates	NAN	2014-07-23
AB894489.1	Koyama Hill virus	1435294	Reoviridae	vertebrates,invertebrates	NAN	2014-07-23
AB894490.1	Koyama Hill virus	1435294	Reoviridae	vertebrates,invertebrates	NAN	2014-07-23
AB894491.1	Koyama Hill virus	1435294	Reoviridae	vertebrates,invertebrates	NAN	2014-07-23
AB894492.1	Koyama Hill virus	1435294	Reoviridae	vertebrates,invertebrates	NAN	2014-07-23
AB894493.1	Koyama Hill virus	1435294	Reoviridae	vertebrates,invertebrates	NAN	2014-07-23
AB897885.1	Human adenovirus D8	31545	Adenoviridae	vertebrates,human	Viruses; Adenoviridae; Mastadenovirus; Human mastadenovirus D	2016-01-06
AB908901.1	Equine rotavirus A	31590	Reoviridae	vertebrates,human	NAN	2015-03-21
AB908902.1	Equine rotavirus A	31590	Reoviridae	vertebrates,human	NAN	2015-03-21
AB908903.1	Equine rotavirus A	31590	Reoviridae	vertebrates,human	NAN	2015-03-21
AB908904.1	Equine rotavirus A	31590	Reoviridae	vertebrates,human	NAN	2015-03-21
AB908905.1	Equine rotavirus A	31590	Reoviridae	vertebrates,human	NAN	2015-03-21
AB908906.1	Equine rotavirus A	31590	Reoviridae	vertebrates,human	NAN	2015-03-21
AB908907.1	Equine rotavirus A	31590	Reoviridae	vertebrates,human	NAN	2015-03-21
AB908908.1	Equine rotavirus A	31590	Reoviridae	vertebrates,human	NAN	2015-03-21
AB908909.1	Equine rotavirus A	31590	Reoviridae	vertebrates,human	NAN	2015-03-21
AB908910.1	Equine rotavirus A	31590	Reoviridae	vertebrates,human	NAN	2015-03-21
AB908911.1	Equine rotavirus A	31590	Reoviridae	vertebrates,human	NAN	2015-03-21
AB908912.1	Equine rotavirus A	31590	Reoviridae	vertebrates,human	NAN	2015-03-21
AB908913.1	Equine rotavirus A	31590	Reoviridae	vertebrates,human	NAN	2015-03-21
AB908914.1	Equine rotavirus A	31590	Reoviridae	vertebrates,human	NAN	2015-03-21
AB908915.1	Equine rotavirus A	31590	Reoviridae	vertebrates,human	NAN	2015-03-21
AB908916.1	Equine rotavirus A	31590	Reoviridae	vertebrates,human	NAN	2015-03-21
AB908917.1	Equine rotavirus A	31590	Reoviridae	vertebrates,human	NAN	2015-03-21
AB908918.1	Equine rotavirus A	31590	Reoviridae	vertebrates,human	NAN	2015-03-21
AB908919.1	Equine rotavirus A	31590	Reoviridae	vertebrates,human	NAN	2015-03-21
AB908920.1	Equine rotavirus A	31590	Reoviridae	vertebrates,human	NAN	2015-03-21
AB908921.1	Equine rotavirus A	31590	Reoviridae	vertebrates,human	NAN	2015-03-21
AB908922.1	Equine rotavirus A	31590	Reoviridae	vertebrates,human	NAN	2015-03-21
AB908923.1	Equine rotavirus A	31590	Reoviridae	vertebrates,human	NAN	2015-03-21
AB908924.1	Equine rotavirus A	31590	Reoviridae	vertebrates,human	NAN	2015-03-21
AB908925.1	Equine rotavirus A	31590	Reoviridae	vertebrates,human	NAN	2015-03-21
AB908926.1	Equine rotavirus A	31590	Reoviridae	vertebrates,human	NAN	2015-03-21
AB908927.1	Equine rotavirus A	31590	Reoviridae	vertebrates,human	NAN	2015-03-21
AB908928.1	Equine rotavirus A	31590	Reoviridae	vertebrates,human	NAN	2015-03-21
AB908929.1	Equine rotavirus A	31590	Reoviridae	vertebrates,human	NAN	2015-03-21
AB908930.1	Equine rotavirus A	31590	Reoviridae	vertebrates,human	NAN	2015-03-21
AB908931.1	Equine rotavirus A	31590	Reoviridae	vertebrates,human	NAN	2015-03-21
AB908932.1	Equine rotavirus A	31590	Reoviridae	vertebrates,human	NAN	2015-03-21
AB908933.1	Equine rotavirus A	31590	Reoviridae	vertebrates,human	NAN	2015-03-21
AB908934.1	Equine rotavirus A	31590	Reoviridae	vertebrates,human	NAN	2015-03-21
AB908935.1	Equine rotavirus A	31590	Reoviridae	vertebrates,human	NAN	2015-03-21
AB908936.1	Equine rotavirus A	31590	Reoviridae	vertebrates,human	NAN	2015-03-21
AB908937.1	Equine rotavirus A	31590	Reoviridae	vertebrates,human	NAN	2015-03-21
AB908938.1	Equine rotavirus A	31590	Reoviridae	vertebrates,human	NAN	2015-03-21
AB908939.1	Equine rotavirus A	31590	Reoviridae	vertebrates,human	NAN	2015-03-21
AB908940.1	Equine rotavirus A	31590	Reoviridae	vertebrates,human	NAN	2015-03-21
AB908941.1	Equine rotavirus A	31590	Reoviridae	vertebrates,human	NAN	2015-03-21
AB908942.1	Equine rotavirus A	31590	Reoviridae	vertebrates,human	NAN	2015-03-21
AB908943.1	Equine rotavirus A	31590	Reoviridae	vertebrates,human	NAN	2015-03-21
AB908944.1	Equine rotavirus A	31590	Reoviridae	vertebrates,human	NAN	2015-03-21
AB910392.1	Pseudomonas phage KPP23	1462581	Siphoviridae	germ	NAN	2014-03-06
AB910602.1	Xanthomonas phage XacF1	1463607	Inoviridae	germ	Viruses; Inoviridae; Xanthomonas virus Cf1c	2014-07-18
AB914760.1	Avian orthoreovirus	38170	Reoviridae	vertebrates	Viruses; Riboviria; Reoviridae; Spinareovirinae; Orthoreovirus	2015-01-09
AB914761.1	Avian orthoreovirus	38170	Reoviridae	vertebrates	Viruses; Riboviria; Reoviridae; Spinareovirinae; Orthoreovirus	2015-01-09
AB914762.1	Avian orthoreovirus	38170	Reoviridae	vertebrates	Viruses; Riboviria; Reoviridae; Spinareovirinae; Orthoreovirus	2015-01-09
AB914763.1	Avian orthoreovirus	38170	Reoviridae	vertebrates	Viruses; Riboviria; Reoviridae; Spinareovirinae; Orthoreovirus	2015-01-09
AB914764.1	Avian orthoreovirus	38170	Reoviridae	vertebrates	Viruses; Riboviria; Reoviridae; Spinareovirinae; Orthoreovirus	2015-01-09
AB914765.1	Avian orthoreovirus	38170	Reoviridae	vertebrates	Viruses; Riboviria; Reoviridae; Spinareovirinae; Orthoreovirus	2015-01-09
AB914766.1	Avian orthoreovirus	38170	Reoviridae	vertebrates	Viruses; Riboviria; Reoviridae; Spinareovirinae; Orthoreovirus	2015-01-09
AB914767.1	Avian orthoreovirus	38170	Reoviridae	vertebrates	Viruses; Riboviria; Reoviridae; Spinareovirinae; Orthoreovirus	2015-01-09
AB914768.1	Avian orthoreovirus	38170	Reoviridae	vertebrates	Viruses; Riboviria; Reoviridae; Spinareovirinae; Orthoreovirus	2015-01-09
AB914769.1	Avian orthoreovirus	38170	Reoviridae	vertebrates	Viruses; Riboviria; Reoviridae; Spinareovirinae; Orthoreovirus	2015-01-09
AB920561.1	Cucumber mosaic virus	12305	Bromoviridae	plants	Viruses; Riboviria; Bromoviridae; Cucumovirus	2014-03-29
AB920778.1	Cucumber mosaic virus	12305	Bromoviridae	plants	Viruses; Riboviria; Bromoviridae; Cucumovirus	2014-03-29
AB920779.1	Cucumber mosaic virus	12305	Bromoviridae	plants	Viruses; Riboviria; Bromoviridae; Cucumovirus	2014-03-29
AB924084.1	Porcine rotavirus A	10967	Reoviridae	vertebrates,human	NAN	2015-03-21
AB924085.1	Porcine rotavirus A	10967	Reoviridae	vertebrates,human	NAN	2015-03-21
AB924086.1	Porcine rotavirus A	10967	Reoviridae	vertebrates,human	NAN	2015-03-21
AB924087.1	Porcine rotavirus A	10967	Reoviridae	vertebrates,human	NAN	2015-03-21
AB924088.1	Porcine rotavirus A	10967	Reoviridae	vertebrates,human	NAN	2015-03-21
AB924089.1	Porcine rotavirus A	10967	Reoviridae	vertebrates,human	NAN	2015-03-21
AB924090.1	Porcine rotavirus A	10967	Reoviridae	vertebrates,human	NAN	2015-03-21
AB924091.1	Porcine rotavirus A	10967	Reoviridae	vertebrates,human	NAN	2015-03-21
AB924092.1	Porcine rotavirus A	10967	Reoviridae	vertebrates,human	NAN	2015-03-21
AB924093.1	Porcine rotavirus A	10967	Reoviridae	vertebrates,human	NAN	2015-03-21
AB924094.1	Porcine rotavirus A	10967	Reoviridae	vertebrates,human	NAN	2015-03-21
AB924095.1	Porcine rotavirus A	10967	Reoviridae	vertebrates,human	NAN	2015-03-21
AB924096.1	Porcine rotavirus A	10967	Reoviridae	vertebrates,human	NAN	2015-03-21
AB924097.1	Porcine rotavirus A	10967	Reoviridae	vertebrates,human	NAN	2015-03-21
AB924098.1	Porcine rotavirus A	10967	Reoviridae	vertebrates,human	NAN	2015-03-21
AB924099.1	Porcine rotavirus A	10967	Reoviridae	vertebrates,human	NAN	2015-03-21
AB924100.1	Porcine rotavirus A	10967	Reoviridae	vertebrates,human	NAN	2015-03-21
AB924101.1	Porcine rotavirus A	10967	Reoviridae	vertebrates,human	NAN	2015-03-21
AB924102.1	Porcine rotavirus A	10967	Reoviridae	vertebrates,human	NAN	2015-03-21
AB924103.1	Porcine rotavirus A	10967	Reoviridae	vertebrates,human	NAN	2015-03-21
AB924104.1	Porcine rotavirus A	10967	Reoviridae	vertebrates,human	NAN	2015-03-21
AB924105.1	Porcine rotavirus A	10967	Reoviridae	vertebrates,human	NAN	2015-03-21
AB924106.1	Porcine rotavirus A	10967	Reoviridae	vertebrates,human	NAN	2015-03-21
AB924107.1	Porcine rotavirus A	10967	Reoviridae	vertebrates,human	NAN	2015-03-21
AB924108.1	Porcine rotavirus A	10967	Reoviridae	vertebrates,human	NAN	2015-03-21
AB924109.1	Porcine rotavirus A	10967	Reoviridae	vertebrates,human	NAN	2015-03-21
AB924110.1	Porcine rotavirus A	10967	Reoviridae	vertebrates,human	NAN	2015-03-21
AB924111.1	Porcine rotavirus A	10967	Reoviridae	vertebrates,human	NAN	2015-03-21
AB924112.1	Porcine rotavirus A	10967	Reoviridae	vertebrates,human	NAN	2015-03-21
AB924113.1	Porcine rotavirus A	10967	Reoviridae	vertebrates,human	NAN	2015-03-21
AB924114.1	Porcine rotavirus A	10967	Reoviridae	vertebrates,human	NAN	2015-03-21
AB924115.1	Porcine rotavirus A	10967	Reoviridae	vertebrates,human	NAN	2015-03-21
AB924116.1	Porcine rotavirus A	10967	Reoviridae	vertebrates,human	NAN	2015-03-21
AB924120.1	Feline morbillivirus	1170234	Paramyxoviridae	vertebrates,human	Viruses; Riboviria; Negarnaviricota; Haploviricotina; Monjiviricetes; Mononegavirales; Paramyxoviridae; Orthoparamyxovirinae; Morbillivirus	2014-10-09
AB930191.1	Rotavirus A	28875	Reoviridae	vertebrates,human	Viruses; Riboviria; Reoviridae; Sedoreovirinae; Rotavirus	2017-04-18
AB930192.1	Rotavirus A	28875	Reoviridae	vertebrates,human	Viruses; Riboviria; Reoviridae; Sedoreovirinae; Rotavirus	2017-04-18
AB930193.1	Rotavirus A	28875	Reoviridae	vertebrates,human	Viruses; Riboviria; Reoviridae; Sedoreovirinae; Rotavirus	2017-04-18
AB930194.1	Rotavirus A	28875	Reoviridae	vertebrates,human	Viruses; Riboviria; Reoviridae; Sedoreovirinae; Rotavirus	2017-04-18
AB930195.1	Rotavirus A	28875	Reoviridae	vertebrates,human	Viruses; Riboviria; Reoviridae; Sedoreovirinae; Rotavirus	2017-04-18
AB930196.1	Rotavirus A	28875	Reoviridae	vertebrates,human	Viruses; Riboviria; Reoviridae; Sedoreovirinae; Rotavirus	2017-04-18
AB930197.1	Rotavirus A	28875	Reoviridae	vertebrates,human	Viruses; Riboviria; Reoviridae; Sedoreovirinae; Rotavirus	2017-04-18
AB930198.1	Rotavirus A	28875	Reoviridae	vertebrates,human	Viruses; Riboviria; Reoviridae; Sedoreovirinae; Rotavirus	2017-04-18
AB930199.1	Rotavirus A	28875	Reoviridae	vertebrates,human	Viruses; Riboviria; Reoviridae; Sedoreovirinae; Rotavirus	2017-04-18
AB930200.1	Rotavirus A	28875	Reoviridae	vertebrates,human	Viruses; Riboviria; Reoviridae; Sedoreovirinae; Rotavirus	2017-04-18
AB930201.1	Rotavirus A	28875	Reoviridae	vertebrates,human	Viruses; Riboviria; Reoviridae; Sedoreovirinae; Rotavirus	2017-04-18
AB931172.1	Ralstonia phage RS611	1497850	Inoviridae	germ	Viruses; Inoviridae; unclassified Inoviridae	2014-10-31
AB938240.1	Human rotavirus A	10941	Reoviridae	vertebrates,human	Viruses; Riboviria; Reoviridae; Sedoreovirinae; Rotavirus; Rotavirus A	2016-08-06
AB938241.1	Human rotavirus A	10941	Reoviridae	vertebrates,human	Viruses; Riboviria; Reoviridae; Sedoreovirinae; Rotavirus; Rotavirus A	2016-08-06
AB938242.1	Human rotavirus A	10941	Reoviridae	vertebrates,human	Viruses; Riboviria; Reoviridae; Sedoreovirinae; Rotavirus; Rotavirus A	2016-08-06
AB938243.1	Human rotavirus A	10941	Reoviridae	vertebrates,human	Viruses; Riboviria; Reoviridae; Sedoreovirinae; Rotavirus; Rotavirus A	2016-08-06
AB938244.1	Human rotavirus A	10941	Reoviridae	vertebrates,human	Viruses; Riboviria; Reoviridae; Sedoreovirinae; Rotavirus; Rotavirus A	2016-08-06
AB938246.1	Human rotavirus A	10941	Reoviridae	vertebrates,human	Viruses; Riboviria; Reoviridae; Sedoreovirinae; Rotavirus; Rotavirus A	2016-08-06
AB938247.1	Human rotavirus A	10941	Reoviridae	vertebrates,human	Viruses; Riboviria; Reoviridae; Sedoreovirinae; Rotavirus; Rotavirus A	2016-08-06
AB938249.1	Human rotavirus A	10941	Reoviridae	vertebrates,human	Viruses; Riboviria; Reoviridae; Sedoreovirinae; Rotavirus; Rotavirus A	2016-08-06
AB938250.1	Human rotavirus A	10941	Reoviridae	vertebrates,human	Viruses; Riboviria; Reoviridae; Sedoreovirinae; Rotavirus; Rotavirus A	2016-08-06
AB938251.1	Human rotavirus A	10941	Reoviridae	vertebrates,human	Viruses; Riboviria; Reoviridae; Sedoreovirinae; Rotavirus; Rotavirus A	2016-08-06
AB938252.1	Human rotavirus A	10941	Reoviridae	vertebrates,human	Viruses; Riboviria; Reoviridae; Sedoreovirinae; Rotavirus; Rotavirus A	2016-08-06
AB938253.1	Human rotavirus A	10941	Reoviridae	vertebrates,human	Viruses; Riboviria; Reoviridae; Sedoreovirinae; Rotavirus; Rotavirus A	2016-08-06
AB938254.1	Human rotavirus A	10941	Reoviridae	vertebrates,human	Viruses; Riboviria; Reoviridae; Sedoreovirinae; Rotavirus; Rotavirus A	2016-08-06
AB938255.1	Human rotavirus A	10941	Reoviridae	vertebrates,human	Viruses; Riboviria; Reoviridae; Sedoreovirinae; Rotavirus; Rotavirus A	2016-08-06
AB938256.1	Human rotavirus A	10941	Reoviridae	vertebrates,human	Viruses; Riboviria; Reoviridae; Sedoreovirinae; Rotavirus; Rotavirus A	2016-08-06
AB938258.1	Human rotavirus A	10941	Reoviridae	vertebrates,human	Viruses; Riboviria; Reoviridae; Sedoreovirinae; Rotavirus; Rotavirus A	2016-08-06
AB938259.1	Human rotavirus A	10941	Reoviridae	vertebrates,human	Viruses; Riboviria; Reoviridae; Sedoreovirinae; Rotavirus; Rotavirus A	2016-08-06
AB938261.1	Human rotavirus A	10941	Reoviridae	vertebrates,human	Viruses; Riboviria; Reoviridae; Sedoreovirinae; Rotavirus; Rotavirus A	2016-08-06
AB938262.1	Human rotavirus A	10941	Reoviridae	vertebrates,human	Viruses; Riboviria; Reoviridae; Sedoreovirinae; Rotavirus; Rotavirus A	2016-08-06
AB938263.1	Human rotavirus A	10941	Reoviridae	vertebrates,human	Viruses; Riboviria; Reoviridae; Sedoreovirinae; Rotavirus; Rotavirus A	2016-08-06
AB938265.1	Human rotavirus A	10941	Reoviridae	vertebrates,human	Viruses; Riboviria; Reoviridae; Sedoreovirinae; Rotavirus; Rotavirus A	2016-08-06
AB938266.1	Human rotavirus A	10941	Reoviridae	vertebrates,human	Viruses; Riboviria; Reoviridae; Sedoreovirinae; Rotavirus; Rotavirus A	2016-08-06
AB938268.1	Human rotavirus A	10941	Reoviridae	vertebrates,human	Viruses; Riboviria; Reoviridae; Sedoreovirinae; Rotavirus; Rotavirus A	2016-08-06
AB938269.1	Human rotavirus A	10941	Reoviridae	vertebrates,human	Viruses; Riboviria; Reoviridae; Sedoreovirinae; Rotavirus; Rotavirus A	2016-08-06
AB938270.1	Human rotavirus A	10941	Reoviridae	vertebrates,human	Viruses; Riboviria; Reoviridae; Sedoreovirinae; Rotavirus; Rotavirus A	2016-08-06
AB938272.1	Human rotavirus A	10941	Reoviridae	vertebrates,human	Viruses; Riboviria; Reoviridae; Sedoreovirinae; Rotavirus; Rotavirus A	2016-08-06
AB938273.1	Human rotavirus A	10941	Reoviridae	vertebrates,human	Viruses; Riboviria; Reoviridae; Sedoreovirinae; Rotavirus; Rotavirus A	2016-08-06
AB938275.1	Human rotavirus A	10941	Reoviridae	vertebrates,human	Viruses; Riboviria; Reoviridae; Sedoreovirinae; Rotavirus; Rotavirus A	2016-08-06
AB938276.1	Human rotavirus A	10941	Reoviridae	vertebrates,human	Viruses; Riboviria; Reoviridae; Sedoreovirinae; Rotavirus; Rotavirus A	2016-08-06
AB938277.1	Human rotavirus A	10941	Reoviridae	vertebrates,human	Viruses; Riboviria; Reoviridae; Sedoreovirinae; Rotavirus; Rotavirus A	2016-08-06
AB938279.1	Human rotavirus A	10941	Reoviridae	vertebrates,human	Viruses; Riboviria; Reoviridae; Sedoreovirinae; Rotavirus; Rotavirus A	2016-08-06
AB938280.1	Human rotavirus A	10941	Reoviridae	vertebrates,human	Viruses; Riboviria; Reoviridae; Sedoreovirinae; Rotavirus; Rotavirus A	2016-08-06
AB938282.1	Human rotavirus A	10941	Reoviridae	vertebrates,human	Viruses; Riboviria; Reoviridae; Sedoreovirinae; Rotavirus; Rotavirus A	2016-08-06
AB938283.1	Human rotavirus A	10941	Reoviridae	vertebrates,human	Viruses; Riboviria; Reoviridae; Sedoreovirinae; Rotavirus; Rotavirus A	2016-08-06
AB938284.1	Human rotavirus A	10941	Reoviridae	vertebrates,human	Viruses; Riboviria; Reoviridae; Sedoreovirinae; Rotavirus; Rotavirus A	2016-08-06
AB938286.1	Human rotavirus A	10941	Reoviridae	vertebrates,human	Viruses; Riboviria; Reoviridae; Sedoreovirinae; Rotavirus; Rotavirus A	2016-08-06
AB938287.1	Human rotavirus A	10941	Reoviridae	vertebrates,human	Viruses; Riboviria; Reoviridae; Sedoreovirinae; Rotavirus; Rotavirus A	2016-08-06
AB938289.1	Human rotavirus A	10941	Reoviridae	vertebrates,human	Viruses; Riboviria; Reoviridae; Sedoreovirinae; Rotavirus; Rotavirus A	2016-08-06
AB938290.1	Human rotavirus A	10941	Reoviridae	vertebrates,human	Viruses; Riboviria; Reoviridae; Sedoreovirinae; Rotavirus; Rotavirus A	2016-08-06
AB938291.1	Human rotavirus A	10941	Reoviridae	vertebrates,human	Viruses; Riboviria; Reoviridae; Sedoreovirinae; Rotavirus; Rotavirus A	2016-08-06
AB938293.1	Human rotavirus A	10941	Reoviridae	vertebrates,human	Viruses; Riboviria; Reoviridae; Sedoreovirinae; Rotavirus; Rotavirus A	2016-08-06
AB938294.1	Human rotavirus A	10941	Reoviridae	vertebrates,human	Viruses; Riboviria; Reoviridae; Sedoreovirinae; Rotavirus; Rotavirus A	2016-08-06
AB938296.1	Human rotavirus A	10941	Reoviridae	vertebrates,human	Viruses; Riboviria; Reoviridae; Sedoreovirinae; Rotavirus; Rotavirus A	2016-08-06
AB938297.1	Human rotavirus A	10941	Reoviridae	vertebrates,human	Viruses; Riboviria; Reoviridae; Sedoreovirinae; Rotavirus; Rotavirus A	2016-08-06
AB938298.1	Human rotavirus A	10941	Reoviridae	vertebrates,human	Viruses; Riboviria; Reoviridae; Sedoreovirinae; Rotavirus; Rotavirus A	2016-08-06
AB938299.1	Human rotavirus A	10941	Reoviridae	vertebrates,human	Viruses; Riboviria; Reoviridae; Sedoreovirinae; Rotavirus; Rotavirus A	2016-08-06
AB938300.1	Human rotavirus A	10941	Reoviridae	vertebrates,human	Viruses; Riboviria; Reoviridae; Sedoreovirinae; Rotavirus; Rotavirus A	2016-08-06
AB938301.1	Human rotavirus A	10941	Reoviridae	vertebrates,human	Viruses; Riboviria; Reoviridae; Sedoreovirinae; Rotavirus; Rotavirus A	2016-08-06
AB938302.1	Human rotavirus A	10941	Reoviridae	vertebrates,human	Viruses; Riboviria; Reoviridae; Sedoreovirinae; Rotavirus; Rotavirus A	2016-08-06
AB938303.1	Human rotavirus A	10941	Reoviridae	vertebrates,human	Viruses; Riboviria; Reoviridae; Sedoreovirinae; Rotavirus; Rotavirus A	2016-08-06
AB938305.1	Human rotavirus A	10941	Reoviridae	vertebrates,human	Viruses; Riboviria; Reoviridae; Sedoreovirinae; Rotavirus; Rotavirus A	2016-08-06
AB938306.1	Human rotavirus A	10941	Reoviridae	vertebrates,human	Viruses; Riboviria; Reoviridae; Sedoreovirinae; Rotavirus; Rotavirus A	2016-08-06
AB938308.1	Human rotavirus A	10941	Reoviridae	vertebrates,human	Viruses; Riboviria; Reoviridae; Sedoreovirinae; Rotavirus; Rotavirus A	2016-08-06
AB938309.1	Human rotavirus A	10941	Reoviridae	vertebrates,human	Viruses; Riboviria; Reoviridae; Sedoreovirinae; Rotavirus; Rotavirus A	2016-08-06
AB938310.1	Human rotavirus A	10941	Reoviridae	vertebrates,human	Viruses; Riboviria; Reoviridae; Sedoreovirinae; Rotavirus; Rotavirus A	2016-08-06
AB971354.1	Escherichia virus Qbeta	39803	Leviviridae	germ	Viruses; Riboviria; Leviviridae; Allolevivirus	2014-07-25
AB971550.1	Human rotavirus A	10941	Reoviridae	vertebrates,human	Viruses; Riboviria; Reoviridae; Sedoreovirinae; Rotavirus; Rotavirus A	2012-12-19
AB971552.1	Human rotavirus A	10941	Reoviridae	vertebrates,human	Viruses; Riboviria; Reoviridae; Sedoreovirinae; Rotavirus; Rotavirus A	2012-12-19
AB971554.1	Human rotavirus A	10941	Reoviridae	vertebrates,human	Viruses; Riboviria; Reoviridae; Sedoreovirinae; Rotavirus; Rotavirus A	2012-12-19
AB971556.1	Human rotavirus A	10941	Reoviridae	vertebrates,human	Viruses; Riboviria; Reoviridae; Sedoreovirinae; Rotavirus; Rotavirus A	2012-12-19
AB971558.1	Human rotavirus A	10941	Reoviridae	vertebrates,human	Viruses; Riboviria; Reoviridae; Sedoreovirinae; Rotavirus; Rotavirus A	2012-12-19
AB971560.1	Human rotavirus A	10941	Reoviridae	vertebrates,human	Viruses; Riboviria; Reoviridae; Sedoreovirinae; Rotavirus; Rotavirus A	2012-12-19
AB971563.1	Human rotavirus A	10941	Reoviridae	vertebrates,human	Viruses; Riboviria; Reoviridae; Sedoreovirinae; Rotavirus; Rotavirus A	2012-12-19
AB971564.1	Human rotavirus A	10941	Reoviridae	vertebrates,human	Viruses; Riboviria; Reoviridae; Sedoreovirinae; Rotavirus; Rotavirus A	2012-12-19
AB971566.1	Human rotavirus A	10941	Reoviridae	vertebrates,human	Viruses; Riboviria; Reoviridae; Sedoreovirinae; Rotavirus; Rotavirus A	2012-12-19
AB971760.1	Rotavirus A	28875	Reoviridae	vertebrates,human	Viruses; Riboviria; Reoviridae; Sedoreovirinae; Rotavirus	2014-12-06
AB971761.1	Rotavirus A	28875	Reoviridae	vertebrates,human	Viruses; Riboviria; Reoviridae; Sedoreovirinae; Rotavirus	2014-12-06
AB971762.1	Rotavirus A	28875	Reoviridae	vertebrates,human	Viruses; Riboviria; Reoviridae; Sedoreovirinae; Rotavirus	2014-12-06
AB971763.1	Rotavirus A	28875	Reoviridae	vertebrates,human	Viruses; Riboviria; Reoviridae; Sedoreovirinae; Rotavirus	2014-12-06
AB971764.1	Rotavirus A	28875	Reoviridae	vertebrates,human	Viruses; Riboviria; Reoviridae; Sedoreovirinae; Rotavirus	2014-12-06
AB971765.1	Rotavirus A	28875	Reoviridae	vertebrates,human	Viruses; Riboviria; Reoviridae; Sedoreovirinae; Rotavirus	2014-12-06
AB971766.1	Rotavirus A	28875	Reoviridae	vertebrates,human	Viruses; Riboviria; Reoviridae; Sedoreovirinae; Rotavirus	2014-12-06
AB971767.1	Rotavirus A	28875	Reoviridae	vertebrates,human	Viruses; Riboviria; Reoviridae; Sedoreovirinae; Rotavirus	2014-12-06
AB971768.1	Rotavirus A	28875	Reoviridae	vertebrates,human	Viruses; Riboviria; Reoviridae; Sedoreovirinae; Rotavirus	2014-12-06
AB971769.1	Rotavirus A	28875	Reoviridae	vertebrates,human	Viruses; Riboviria; Reoviridae; Sedoreovirinae; Rotavirus	2014-12-06
AB971770.1	Rotavirus A	28875	Reoviridae	vertebrates,human	Viruses; Riboviria; Reoviridae; Sedoreovirinae; Rotavirus	2014-12-06
AB972430.1	Luna mammarenavirus	883876	Arenaviridae	vertebrates,human	Viruses; Riboviria; Negarnaviricota; Polyploviricotina; Ellioviricetes; Bunyavirales; Arenaviridae; Mammarenavirus	2016-01-06
AB972431.1	Luna mammarenavirus	883876	Arenaviridae	vertebrates,human	Viruses; Riboviria; Negarnaviricota; Polyploviricotina; Ellioviricetes; Bunyavirales; Arenaviridae; Mammarenavirus	2016-01-06
AB972856.1	Porcine rotavirus A	10967	Reoviridae	vertebrates,human	NAN	2014-08-13
AB972857.1	Porcine rotavirus A	10967	Reoviridae	vertebrates,human	NAN	2014-08-13
AB972858.1	Porcine rotavirus A	10967	Reoviridae	vertebrates,human	NAN	2014-08-13
AB972859.1	Porcine rotavirus A	10967	Reoviridae	vertebrates,human	NAN	2014-08-13
AB972860.1	Porcine rotavirus A	10967	Reoviridae	vertebrates,human	NAN	2014-08-13
AB972861.1	Porcine rotavirus A	10967	Reoviridae	vertebrates,human	NAN	2014-08-13
AB972862.1	Porcine rotavirus A	10967	Reoviridae	vertebrates,human	NAN	2014-08-13
AB972863.1	Porcine rotavirus A	10967	Reoviridae	vertebrates,human	NAN	2014-08-13
AB972864.1	Porcine rotavirus A	10967	Reoviridae	vertebrates,human	NAN	2014-08-13
AB972865.1	Porcine rotavirus A	10967	Reoviridae	vertebrates,human	NAN	2014-08-13
AB972866.1	Porcine rotavirus A	10967	Reoviridae	vertebrates,human	NAN	2014-08-13
AB975404.1	Human rotavirus A	10941	Reoviridae	vertebrates,human	Viruses; Riboviria; Reoviridae; Sedoreovirinae; Rotavirus; Rotavirus A	2014-08-22
AB975405.1	Human rotavirus A	10941	Reoviridae	vertebrates,human	Viruses; Riboviria; Reoviridae; Sedoreovirinae; Rotavirus; Rotavirus A	2014-08-22
AB975406.1	Human rotavirus A	10941	Reoviridae	vertebrates,human	Viruses; Riboviria; Reoviridae; Sedoreovirinae; Rotavirus; Rotavirus A	2014-08-22
AB975408.1	Human rotavirus A	10941	Reoviridae	vertebrates,human	Viruses; Riboviria; Reoviridae; Sedoreovirinae; Rotavirus; Rotavirus A	2014-08-22
AB975409.1	Human rotavirus A	10941	Reoviridae	vertebrates,human	Viruses; Riboviria; Reoviridae; Sedoreovirinae; Rotavirus; Rotavirus A	2014-08-22
AB975410.1	Human rotavirus A	10941	Reoviridae	vertebrates,human	Viruses; Riboviria; Reoviridae; Sedoreovirinae; Rotavirus; Rotavirus A	2014-08-22
AB975412.1	Human rotavirus A	10941	Reoviridae	vertebrates,human	Viruses; Riboviria; Reoviridae; Sedoreovirinae; Rotavirus; Rotavirus A	2014-08-22
AB975413.1	Human rotavirus A	10941	Reoviridae	vertebrates,human	Viruses; Riboviria; Reoviridae; Sedoreovirinae; Rotavirus; Rotavirus A	2014-08-22
AB975416.1	Human rotavirus A	10941	Reoviridae	vertebrates,human	Viruses; Riboviria; Reoviridae; Sedoreovirinae; Rotavirus; Rotavirus A	2014-08-22
AB975418.1	Human rotavirus A	10941	Reoviridae	vertebrates,human	Viruses; Riboviria; Reoviridae; Sedoreovirinae; Rotavirus; Rotavirus A	2014-08-22
AB975419.1	Human rotavirus A	10941	Reoviridae	vertebrates,human	Viruses; Riboviria; Reoviridae; Sedoreovirinae; Rotavirus; Rotavirus A	2014-08-22
AB975421.1	Human rotavirus A	10941	Reoviridae	vertebrates,human	Viruses; Riboviria; Reoviridae; Sedoreovirinae; Rotavirus; Rotavirus A	2014-08-22
AB975422.1	Human rotavirus A	10941	Reoviridae	vertebrates,human	Viruses; Riboviria; Reoviridae; Sedoreovirinae; Rotavirus; Rotavirus A	2014-08-22
AB975423.1	Human rotavirus A	10941	Reoviridae	vertebrates,human	Viruses; Riboviria; Reoviridae; Sedoreovirinae; Rotavirus; Rotavirus A	2014-08-22
AB975424.1	Human rotavirus A	10941	Reoviridae	vertebrates,human	Viruses; Riboviria; Reoviridae; Sedoreovirinae; Rotavirus; Rotavirus A	2014-08-22
AB975425.1	Human rotavirus A	10941	Reoviridae	vertebrates,human	Viruses; Riboviria; Reoviridae; Sedoreovirinae; Rotavirus; Rotavirus A	2014-08-22
AB975426.1	Human rotavirus A	10941	Reoviridae	vertebrates,human	Viruses; Riboviria; Reoviridae; Sedoreovirinae; Rotavirus; Rotavirus A	2014-08-22
AB975427.1	Human rotavirus A	10941	Reoviridae	vertebrates,human	Viruses; Riboviria; Reoviridae; Sedoreovirinae; Rotavirus; Rotavirus A	2014-08-22
AB975428.1	Human rotavirus A	10941	Reoviridae	vertebrates,human	Viruses; Riboviria; Reoviridae; Sedoreovirinae; Rotavirus; Rotavirus A	2014-08-22
AB975429.1	Human rotavirus A	10941	Reoviridae	vertebrates,human	Viruses; Riboviria; Reoviridae; Sedoreovirinae; Rotavirus; Rotavirus A	2014-08-22
AB975430.1	Human rotavirus A	10941	Reoviridae	vertebrates,human	Viruses; Riboviria; Reoviridae; Sedoreovirinae; Rotavirus; Rotavirus A	2014-08-22
AB975431.1	Human rotavirus A	10941	Reoviridae	vertebrates,human	Viruses; Riboviria; Reoviridae; Sedoreovirinae; Rotavirus; Rotavirus A	2014-08-22
AB975432.1	Human rotavirus A	10941	Reoviridae	vertebrates,human	Viruses; Riboviria; Reoviridae; Sedoreovirinae; Rotavirus; Rotavirus A	2014-08-22
AB975433.1	Human rotavirus A	10941	Reoviridae	vertebrates,human	Viruses; Riboviria; Reoviridae; Sedoreovirinae; Rotavirus; Rotavirus A	2014-08-22
AB975435.1	Human rotavirus A	10941	Reoviridae	vertebrates,human	Viruses; Riboviria; Reoviridae; Sedoreovirinae; Rotavirus; Rotavirus A	2014-08-22
AB975436.1	Human rotavirus A	10941	Reoviridae	vertebrates,human	Viruses; Riboviria; Reoviridae; Sedoreovirinae; Rotavirus; Rotavirus A	2014-08-22
AB975437.1	Human rotavirus A	10941	Reoviridae	vertebrates,human	Viruses; Riboviria; Reoviridae; Sedoreovirinae; Rotavirus; Rotavirus A	2014-08-22
AB975439.1	Human rotavirus A	10941	Reoviridae	vertebrates,human	Viruses; Riboviria; Reoviridae; Sedoreovirinae; Rotavirus; Rotavirus A	2014-08-22
AB975440.1	Human rotavirus A	10941	Reoviridae	vertebrates,human	Viruses; Riboviria; Reoviridae; Sedoreovirinae; Rotavirus; Rotavirus A	2014-08-22
AB975442.1	Human rotavirus A	10941	Reoviridae	vertebrates,human	Viruses; Riboviria; Reoviridae; Sedoreovirinae; Rotavirus; Rotavirus A	2014-08-22
AB975443.1	Human rotavirus A	10941	Reoviridae	vertebrates,human	Viruses; Riboviria; Reoviridae; Sedoreovirinae; Rotavirus; Rotavirus A	2014-08-22
AB975444.1	Human rotavirus A	10941	Reoviridae	vertebrates,human	Viruses; Riboviria; Reoviridae; Sedoreovirinae; Rotavirus; Rotavirus A	2014-08-22
AB975445.1	Human rotavirus A	10941	Reoviridae	vertebrates,human	Viruses; Riboviria; Reoviridae; Sedoreovirinae; Rotavirus; Rotavirus A	2014-08-22
AB975448.1	Human rotavirus A	10941	Reoviridae	vertebrates,human	Viruses; Riboviria; Reoviridae; Sedoreovirinae; Rotavirus; Rotavirus A	2014-08-22
AB975449.1	Human rotavirus A	10941	Reoviridae	vertebrates,human	Viruses; Riboviria; Reoviridae; Sedoreovirinae; Rotavirus; Rotavirus A	2014-08-22
AB975450.1	Human rotavirus A	10941	Reoviridae	vertebrates,human	Viruses; Riboviria; Reoviridae; Sedoreovirinae; Rotavirus; Rotavirus A	2014-08-22
AB975451.1	Human rotavirus A	10941	Reoviridae	vertebrates,human	Viruses; Riboviria; Reoviridae; Sedoreovirinae; Rotavirus; Rotavirus A	2014-08-22
AB975452.1	Human rotavirus A	10941	Reoviridae	vertebrates,human	Viruses; Riboviria; Reoviridae; Sedoreovirinae; Rotavirus; Rotavirus A	2014-08-22
AB975454.1	Human rotavirus A	10941	Reoviridae	vertebrates,human	Viruses; Riboviria; Reoviridae; Sedoreovirinae; Rotavirus; Rotavirus A	2014-08-22
AB975455.1	Human rotavirus A	10941	Reoviridae	vertebrates,human	Viruses; Riboviria; Reoviridae; Sedoreovirinae; Rotavirus; Rotavirus A	2014-08-22
AB975456.1	Human rotavirus A	10941	Reoviridae	vertebrates,human	Viruses; Riboviria; Reoviridae; Sedoreovirinae; Rotavirus; Rotavirus A	2014-08-22
AB975457.1	Human rotavirus A	10941	Reoviridae	vertebrates,human	Viruses; Riboviria; Reoviridae; Sedoreovirinae; Rotavirus; Rotavirus A	2014-08-22
AB975458.1	Human rotavirus A	10941	Reoviridae	vertebrates,human	Viruses; Riboviria; Reoviridae; Sedoreovirinae; Rotavirus; Rotavirus A	2014-08-22
AB975459.1	Human rotavirus A	10941	Reoviridae	vertebrates,human	Viruses; Riboviria; Reoviridae; Sedoreovirinae; Rotavirus; Rotavirus A	2014-08-22
AB975460.1	Human rotavirus A	10941	Reoviridae	vertebrates,human	Viruses; Riboviria; Reoviridae; Sedoreovirinae; Rotavirus; Rotavirus A	2014-08-22
AB975461.1	Human rotavirus A	10941	Reoviridae	vertebrates,human	Viruses; Riboviria; Reoviridae; Sedoreovirinae; Rotavirus; Rotavirus A	2014-08-22
AB975462.1	Human rotavirus A	10941	Reoviridae	vertebrates,human	Viruses; Riboviria; Reoviridae; Sedoreovirinae; Rotavirus; Rotavirus A	2014-08-22
AB975463.1	Human rotavirus A	10941	Reoviridae	vertebrates,human	Viruses; Riboviria; Reoviridae; Sedoreovirinae; Rotavirus; Rotavirus A	2014-08-22
AB975464.1	Human rotavirus A	10941	Reoviridae	vertebrates,human	Viruses; Riboviria; Reoviridae; Sedoreovirinae; Rotavirus; Rotavirus A	2014-08-22
AB975465.1	Human rotavirus A	10941	Reoviridae	vertebrates,human	Viruses; Riboviria; Reoviridae; Sedoreovirinae; Rotavirus; Rotavirus A	2014-08-22
AB975466.1	Human rotavirus A	10941	Reoviridae	vertebrates,human	Viruses; Riboviria; Reoviridae; Sedoreovirinae; Rotavirus; Rotavirus A	2014-08-22
AB975471.1	Human rotavirus A	10941	Reoviridae	vertebrates,human	Viruses; Riboviria; Reoviridae; Sedoreovirinae; Rotavirus; Rotavirus A	2014-08-22
AB975472.1	Human rotavirus A	10941	Reoviridae	vertebrates,human	Viruses; Riboviria; Reoviridae; Sedoreovirinae; Rotavirus; Rotavirus A	2014-08-22
AB975474.1	Human rotavirus A	10941	Reoviridae	vertebrates,human	Viruses; Riboviria; Reoviridae; Sedoreovirinae; Rotavirus; Rotavirus A	2014-08-22
AB975475.1	Human rotavirus A	10941	Reoviridae	vertebrates,human	Viruses; Riboviria; Reoviridae; Sedoreovirinae; Rotavirus; Rotavirus A	2014-08-22
AB975476.1	Human rotavirus A	10941	Reoviridae	vertebrates,human	Viruses; Riboviria; Reoviridae; Sedoreovirinae; Rotavirus; Rotavirus A	2014-08-22
AB975478.1	Human rotavirus A	10941	Reoviridae	vertebrates,human	Viruses; Riboviria; Reoviridae; Sedoreovirinae; Rotavirus; Rotavirus A	2014-08-22
AB975479.1	Human rotavirus A	10941	Reoviridae	vertebrates,human	Viruses; Riboviria; Reoviridae; Sedoreovirinae; Rotavirus; Rotavirus A	2014-08-22
AB975484.1	Human rotavirus A	10941	Reoviridae	vertebrates,human	Viruses; Riboviria; Reoviridae; Sedoreovirinae; Rotavirus; Rotavirus A	2014-08-22
AB975488.1	Human rotavirus A	10941	Reoviridae	vertebrates,human	Viruses; Riboviria; Reoviridae; Sedoreovirinae; Rotavirus; Rotavirus A	2014-08-22
AB975489.1	Human rotavirus A	10941	Reoviridae	vertebrates,human	Viruses; Riboviria; Reoviridae; Sedoreovirinae; Rotavirus; Rotavirus A	2014-08-22
AB975513.1	Human rotavirus A	10941	Reoviridae	vertebrates,human	Viruses; Riboviria; Reoviridae; Sedoreovirinae; Rotavirus; Rotavirus A	2014-08-22
AB975515.1	Human rotavirus A	10941	Reoviridae	vertebrates,human	Viruses; Riboviria; Reoviridae; Sedoreovirinae; Rotavirus; Rotavirus A	2014-08-22
AB975518.1	Human rotavirus A	10941	Reoviridae	vertebrates,human	Viruses; Riboviria; Reoviridae; Sedoreovirinae; Rotavirus; Rotavirus A	2014-08-22
AB975519.1	Human rotavirus A	10941	Reoviridae	vertebrates,human	Viruses; Riboviria; Reoviridae; Sedoreovirinae; Rotavirus; Rotavirus A	2014-08-22
AB975521.1	Human rotavirus A	10941	Reoviridae	vertebrates,human	Viruses; Riboviria; Reoviridae; Sedoreovirinae; Rotavirus; Rotavirus A	2014-08-22
AB975522.1	Human rotavirus A	10941	Reoviridae	vertebrates,human	Viruses; Riboviria; Reoviridae; Sedoreovirinae; Rotavirus; Rotavirus A	2014-08-22
AB975523.1	Human rotavirus A	10941	Reoviridae	vertebrates,human	Viruses; Riboviria; Reoviridae; Sedoreovirinae; Rotavirus; Rotavirus A	2014-08-22
AB975524.1	Human rotavirus A	10941	Reoviridae	vertebrates,human	Viruses; Riboviria; Reoviridae; Sedoreovirinae; Rotavirus; Rotavirus A	2014-08-22
AB975525.1	Human rotavirus A	10941	Reoviridae	vertebrates,human	Viruses; Riboviria; Reoviridae; Sedoreovirinae; Rotavirus; Rotavirus A	2014-08-22
AB975526.1	Human rotavirus A	10941	Reoviridae	vertebrates,human	Viruses; Riboviria; Reoviridae; Sedoreovirinae; Rotavirus; Rotavirus A	2014-08-22
AB975527.1	Human rotavirus A	10941	Reoviridae	vertebrates,human	Viruses; Riboviria; Reoviridae; Sedoreovirinae; Rotavirus; Rotavirus A	2014-08-22
AB975528.1	Human rotavirus A	10941	Reoviridae	vertebrates,human	Viruses; Riboviria; Reoviridae; Sedoreovirinae; Rotavirus; Rotavirus A	2014-08-22
AB975529.1	Human rotavirus A	10941	Reoviridae	vertebrates,human	Viruses; Riboviria; Reoviridae; Sedoreovirinae; Rotavirus; Rotavirus A	2014-08-22
AB975533.1	Human rotavirus A	10941	Reoviridae	vertebrates,human	Viruses; Riboviria; Reoviridae; Sedoreovirinae; Rotavirus; Rotavirus A	2014-08-22
AB975534.1	Human rotavirus A	10941	Reoviridae	vertebrates,human	Viruses; Riboviria; Reoviridae; Sedoreovirinae; Rotavirus; Rotavirus A	2014-08-22
AB975535.1	Human rotavirus A	10941	Reoviridae	vertebrates,human	Viruses; Riboviria; Reoviridae; Sedoreovirinae; Rotavirus; Rotavirus A	2014-08-22
AB975540.1	Human rotavirus A	10941	Reoviridae	vertebrates,human	Viruses; Riboviria; Reoviridae; Sedoreovirinae; Rotavirus; Rotavirus A	2014-08-22
AB975541.1	Human rotavirus A	10941	Reoviridae	vertebrates,human	Viruses; Riboviria; Reoviridae; Sedoreovirinae; Rotavirus; Rotavirus A	2014-08-22
AB975548.1	Human rotavirus A	10941	Reoviridae	vertebrates,human	Viruses; Riboviria; Reoviridae; Sedoreovirinae; Rotavirus; Rotavirus A	2014-08-22
AB975549.1	Human rotavirus A	10941	Reoviridae	vertebrates,human	Viruses; Riboviria; Reoviridae; Sedoreovirinae; Rotavirus; Rotavirus A	2014-08-22
AB975550.1	Human rotavirus A	10941	Reoviridae	vertebrates,human	Viruses; Riboviria; Reoviridae; Sedoreovirinae; Rotavirus; Rotavirus A	2014-08-22
AB975551.1	Human rotavirus A	10941	Reoviridae	vertebrates,human	Viruses; Riboviria; Reoviridae; Sedoreovirinae; Rotavirus; Rotavirus A	2014-08-22
AB975554.1	Human rotavirus A	10941	Reoviridae	vertebrates,human	Viruses; Riboviria; Reoviridae; Sedoreovirinae; Rotavirus; Rotavirus A	2014-08-22
AB975555.1	Human rotavirus A	10941	Reoviridae	vertebrates,human	Viruses; Riboviria; Reoviridae; Sedoreovirinae; Rotavirus; Rotavirus A	2014-08-22
AB975556.1	Human rotavirus A	10941	Reoviridae	vertebrates,human	Viruses; Riboviria; Reoviridae; Sedoreovirinae; Rotavirus; Rotavirus A	2014-08-22
AB975557.1	Human rotavirus A	10941	Reoviridae	vertebrates,human	Viruses; Riboviria; Reoviridae; Sedoreovirinae; Rotavirus; Rotavirus A	2014-08-22
AB975558.1	Human rotavirus A	10941	Reoviridae	vertebrates,human	Viruses; Riboviria; Reoviridae; Sedoreovirinae; Rotavirus; Rotavirus A	2014-08-22
AB975560.1	Human rotavirus A	10941	Reoviridae	vertebrates,human	Viruses; Riboviria; Reoviridae; Sedoreovirinae; Rotavirus; Rotavirus A	2014-08-22
AB975561.1	Human rotavirus A	10941	Reoviridae	vertebrates,human	Viruses; Riboviria; Reoviridae; Sedoreovirinae; Rotavirus; Rotavirus A	2014-08-22
AB975562.1	Human rotavirus A	10941	Reoviridae	vertebrates,human	Viruses; Riboviria; Reoviridae; Sedoreovirinae; Rotavirus; Rotavirus A	2014-08-22
AB975563.1	Human rotavirus A	10941	Reoviridae	vertebrates,human	Viruses; Riboviria; Reoviridae; Sedoreovirinae; Rotavirus; Rotavirus A	2014-08-22
AB975564.1	Human rotavirus A	10941	Reoviridae	vertebrates,human	Viruses; Riboviria; Reoviridae; Sedoreovirinae; Rotavirus; Rotavirus A	2014-08-22
AB975565.1	Human rotavirus A	10941	Reoviridae	vertebrates,human	Viruses; Riboviria; Reoviridae; Sedoreovirinae; Rotavirus; Rotavirus A	2014-08-22
AB975566.1	Human rotavirus A	10941	Reoviridae	vertebrates,human	Viruses; Riboviria; Reoviridae; Sedoreovirinae; Rotavirus; Rotavirus A	2014-08-22
AB975567.1	Human rotavirus A	10941	Reoviridae	vertebrates,human	Viruses; Riboviria; Reoviridae; Sedoreovirinae; Rotavirus; Rotavirus A	2014-08-22
AB975568.1	Human rotavirus A	10941	Reoviridae	vertebrates,human	Viruses; Riboviria; Reoviridae; Sedoreovirinae; Rotavirus; Rotavirus A	2014-08-22
AB975570.1	Human rotavirus A	10941	Reoviridae	vertebrates,human	Viruses; Riboviria; Reoviridae; Sedoreovirinae; Rotavirus; Rotavirus A	2014-08-22
AB975571.1	Human rotavirus A	10941	Reoviridae	vertebrates,human	Viruses; Riboviria; Reoviridae; Sedoreovirinae; Rotavirus; Rotavirus A	2014-08-22
AB975572.1	Human rotavirus A	10941	Reoviridae	vertebrates,human	Viruses; Riboviria; Reoviridae; Sedoreovirinae; Rotavirus; Rotavirus A	2014-08-22
AB975573.1	Human rotavirus A	10941	Reoviridae	vertebrates,human	Viruses; Riboviria; Reoviridae; Sedoreovirinae; Rotavirus; Rotavirus A	2014-08-22
AB975574.1	Human rotavirus A	10941	Reoviridae	vertebrates,human	Viruses; Riboviria; Reoviridae; Sedoreovirinae; Rotavirus; Rotavirus A	2014-08-22
AB975575.1	Human rotavirus A	10941	Reoviridae	vertebrates,human	Viruses; Riboviria; Reoviridae; Sedoreovirinae; Rotavirus; Rotavirus A	2014-08-22
AB975576.1	Human rotavirus A	10941	Reoviridae	vertebrates,human	Viruses; Riboviria; Reoviridae; Sedoreovirinae; Rotavirus; Rotavirus A	2014-08-22
AB975577.1	Human rotavirus A	10941	Reoviridae	vertebrates,human	Viruses; Riboviria; Reoviridae; Sedoreovirinae; Rotavirus; Rotavirus A	2014-08-22
AB975578.1	Human rotavirus A	10941	Reoviridae	vertebrates,human	Viruses; Riboviria; Reoviridae; Sedoreovirinae; Rotavirus; Rotavirus A	2014-08-22
AB975579.1	Human rotavirus A	10941	Reoviridae	vertebrates,human	Viruses; Riboviria; Reoviridae; Sedoreovirinae; Rotavirus; Rotavirus A	2014-08-22
AB975580.1	Human rotavirus A	10941	Reoviridae	vertebrates,human	Viruses; Riboviria; Reoviridae; Sedoreovirinae; Rotavirus; Rotavirus A	2014-08-22
AB975581.1	Human rotavirus A	10941	Reoviridae	vertebrates,human	Viruses; Riboviria; Reoviridae; Sedoreovirinae; Rotavirus; Rotavirus A	2014-08-22
AB975582.1	Human rotavirus A	10941	Reoviridae	vertebrates,human	Viruses; Riboviria; Reoviridae; Sedoreovirinae; Rotavirus; Rotavirus A	2014-08-22
AB975583.1	Human rotavirus A	10941	Reoviridae	vertebrates,human	Viruses; Riboviria; Reoviridae; Sedoreovirinae; Rotavirus; Rotavirus A	2014-08-22
AB975584.1	Human rotavirus A	10941	Reoviridae	vertebrates,human	Viruses; Riboviria; Reoviridae; Sedoreovirinae; Rotavirus; Rotavirus A	2014-08-22
AB975585.1	Human rotavirus A	10941	Reoviridae	vertebrates,human	Viruses; Riboviria; Reoviridae; Sedoreovirinae; Rotavirus; Rotavirus A	2014-08-22
AB975586.1	Human rotavirus A	10941	Reoviridae	vertebrates,human	Viruses; Riboviria; Reoviridae; Sedoreovirinae; Rotavirus; Rotavirus A	2014-08-22
AB975587.1	Human rotavirus A	10941	Reoviridae	vertebrates,human	Viruses; Riboviria; Reoviridae; Sedoreovirinae; Rotavirus; Rotavirus A	2014-08-22
AB975588.1	Human rotavirus A	10941	Reoviridae	vertebrates,human	Viruses; Riboviria; Reoviridae; Sedoreovirinae; Rotavirus; Rotavirus A	2014-08-22
AB975589.1	Human rotavirus A	10941	Reoviridae	vertebrates,human	Viruses; Riboviria; Reoviridae; Sedoreovirinae; Rotavirus; Rotavirus A	2014-08-22
AB975590.1	Human rotavirus A	10941	Reoviridae	vertebrates,human	Viruses; Riboviria; Reoviridae; Sedoreovirinae; Rotavirus; Rotavirus A	2014-08-22
AB975591.1	Human rotavirus A	10941	Reoviridae	vertebrates,human	Viruses; Riboviria; Reoviridae; Sedoreovirinae; Rotavirus; Rotavirus A	2014-08-22
AB975592.1	Human rotavirus A	10941	Reoviridae	vertebrates,human	Viruses; Riboviria; Reoviridae; Sedoreovirinae; Rotavirus; Rotavirus A	2014-08-22
AB975593.1	Human rotavirus A	10941	Reoviridae	vertebrates,human	Viruses; Riboviria; Reoviridae; Sedoreovirinae; Rotavirus; Rotavirus A	2014-08-22
AB975594.1	Human rotavirus A	10941	Reoviridae	vertebrates,human	Viruses; Riboviria; Reoviridae; Sedoreovirinae; Rotavirus; Rotavirus A	2014-08-22
AB975595.1	Human rotavirus A	10941	Reoviridae	vertebrates,human	Viruses; Riboviria; Reoviridae; Sedoreovirinae; Rotavirus; Rotavirus A	2014-08-22
AB975596.1	Human rotavirus A	10941	Reoviridae	vertebrates,human	Viruses; Riboviria; Reoviridae; Sedoreovirinae; Rotavirus; Rotavirus A	2014-08-22
AB975597.1	Human rotavirus A	10941	Reoviridae	vertebrates,human	Viruses; Riboviria; Reoviridae; Sedoreovirinae; Rotavirus; Rotavirus A	2014-08-22
AB975598.1	Human rotavirus A	10941	Reoviridae	vertebrates,human	Viruses; Riboviria; Reoviridae; Sedoreovirinae; Rotavirus; Rotavirus A	2014-08-22
AB975599.1	Human rotavirus A	10941	Reoviridae	vertebrates,human	Viruses; Riboviria; Reoviridae; Sedoreovirinae; Rotavirus; Rotavirus A	2014-08-22
AB975600.1	Human rotavirus A	10941	Reoviridae	vertebrates,human	Viruses; Riboviria; Reoviridae; Sedoreovirinae; Rotavirus; Rotavirus A	2014-08-22
AB975601.1	Human rotavirus A	10941	Reoviridae	vertebrates,human	Viruses; Riboviria; Reoviridae; Sedoreovirinae; Rotavirus; Rotavirus A	2014-08-22
AB975602.1	Human rotavirus A	10941	Reoviridae	vertebrates,human	Viruses; Riboviria; Reoviridae; Sedoreovirinae; Rotavirus; Rotavirus A	2014-08-22
AB975603.1	Human rotavirus A	10941	Reoviridae	vertebrates,human	Viruses; Riboviria; Reoviridae; Sedoreovirinae; Rotavirus; Rotavirus A	2014-08-22
AB975604.1	Human rotavirus A	10941	Reoviridae	vertebrates,human	Viruses; Riboviria; Reoviridae; Sedoreovirinae; Rotavirus; Rotavirus A	2014-08-22
AB975605.1	Human rotavirus A	10941	Reoviridae	vertebrates,human	Viruses; Riboviria; Reoviridae; Sedoreovirinae; Rotavirus; Rotavirus A	2014-08-22
AB975606.1	Human rotavirus A	10941	Reoviridae	vertebrates,human	Viruses; Riboviria; Reoviridae; Sedoreovirinae; Rotavirus; Rotavirus A	2014-08-22
AB975607.1	Human rotavirus A	10941	Reoviridae	vertebrates,human	Viruses; Riboviria; Reoviridae; Sedoreovirinae; Rotavirus; Rotavirus A	2014-08-22
AB975608.1	Human rotavirus A	10941	Reoviridae	vertebrates,human	Viruses; Riboviria; Reoviridae; Sedoreovirinae; Rotavirus; Rotavirus A	2014-08-22
AB975609.1	Human rotavirus A	10941	Reoviridae	vertebrates,human	Viruses; Riboviria; Reoviridae; Sedoreovirinae; Rotavirus; Rotavirus A	2014-08-22
AB975610.1	Human rotavirus A	10941	Reoviridae	vertebrates,human	Viruses; Riboviria; Reoviridae; Sedoreovirinae; Rotavirus; Rotavirus A	2014-08-22
AB975611.1	Human rotavirus A	10941	Reoviridae	vertebrates,human	Viruses; Riboviria; Reoviridae; Sedoreovirinae; Rotavirus; Rotavirus A	2014-08-22
AB975612.1	Human rotavirus A	10941	Reoviridae	vertebrates,human	Viruses; Riboviria; Reoviridae; Sedoreovirinae; Rotavirus; Rotavirus A	2014-08-22
AB975613.1	Human rotavirus A	10941	Reoviridae	vertebrates,human	Viruses; Riboviria; Reoviridae; Sedoreovirinae; Rotavirus; Rotavirus A	2014-08-22
AB975614.1	Human rotavirus A	10941	Reoviridae	vertebrates,human	Viruses; Riboviria; Reoviridae; Sedoreovirinae; Rotavirus; Rotavirus A	2014-08-22
AB975615.1	Human rotavirus A	10941	Reoviridae	vertebrates,human	Viruses; Riboviria; Reoviridae; Sedoreovirinae; Rotavirus; Rotavirus A	2014-08-22
AB975616.1	Human rotavirus A	10941	Reoviridae	vertebrates,human	Viruses; Riboviria; Reoviridae; Sedoreovirinae; Rotavirus; Rotavirus A	2014-08-22
AB975617.1	Human rotavirus A	10941	Reoviridae	vertebrates,human	Viruses; Riboviria; Reoviridae; Sedoreovirinae; Rotavirus; Rotavirus A	2014-08-22
AB975618.1	Human rotavirus A	10941	Reoviridae	vertebrates,human	Viruses; Riboviria; Reoviridae; Sedoreovirinae; Rotavirus; Rotavirus A	2014-08-22
AB975619.1	Human rotavirus A	10941	Reoviridae	vertebrates,human	Viruses; Riboviria; Reoviridae; Sedoreovirinae; Rotavirus; Rotavirus A	2014-08-22
AB975620.1	Human rotavirus A	10941	Reoviridae	vertebrates,human	Viruses; Riboviria; Reoviridae; Sedoreovirinae; Rotavirus; Rotavirus A	2014-08-22
AB975621.1	Human rotavirus A	10941	Reoviridae	vertebrates,human	Viruses; Riboviria; Reoviridae; Sedoreovirinae; Rotavirus; Rotavirus A	2014-08-22
AB975622.1	Human rotavirus A	10941	Reoviridae	vertebrates,human	Viruses; Riboviria; Reoviridae; Sedoreovirinae; Rotavirus; Rotavirus A	2014-08-22
AB975623.1	Human rotavirus A	10941	Reoviridae	vertebrates,human	Viruses; Riboviria; Reoviridae; Sedoreovirinae; Rotavirus; Rotavirus A	2014-08-22
AB975624.1	Human rotavirus A	10941	Reoviridae	vertebrates,human	Viruses; Riboviria; Reoviridae; Sedoreovirinae; Rotavirus; Rotavirus A	2014-08-22
AB975625.1	Human rotavirus A	10941	Reoviridae	vertebrates,human	Viruses; Riboviria; Reoviridae; Sedoreovirinae; Rotavirus; Rotavirus A	2014-08-22
AB975626.1	Human rotavirus A	10941	Reoviridae	vertebrates,human	Viruses; Riboviria; Reoviridae; Sedoreovirinae; Rotavirus; Rotavirus A	2014-08-22
AB975627.1	Human rotavirus A	10941	Reoviridae	vertebrates,human	Viruses; Riboviria; Reoviridae; Sedoreovirinae; Rotavirus; Rotavirus A	2014-08-22
AB975628.1	Human rotavirus A	10941	Reoviridae	vertebrates,human	Viruses; Riboviria; Reoviridae; Sedoreovirinae; Rotavirus; Rotavirus A	2014-08-22
AB975629.1	Human rotavirus A	10941	Reoviridae	vertebrates,human	Viruses; Riboviria; Reoviridae; Sedoreovirinae; Rotavirus; Rotavirus A	2014-08-22
AB975630.1	Human rotavirus A	10941	Reoviridae	vertebrates,human	Viruses; Riboviria; Reoviridae; Sedoreovirinae; Rotavirus; Rotavirus A	2014-08-22
AB975631.1	Human rotavirus A	10941	Reoviridae	vertebrates,human	Viruses; Riboviria; Reoviridae; Sedoreovirinae; Rotavirus; Rotavirus A	2014-08-22
AB975632.1	Human rotavirus A	10941	Reoviridae	vertebrates,human	Viruses; Riboviria; Reoviridae; Sedoreovirinae; Rotavirus; Rotavirus A	2014-08-22
AB975633.1	Human rotavirus A	10941	Reoviridae	vertebrates,human	Viruses; Riboviria; Reoviridae; Sedoreovirinae; Rotavirus; Rotavirus A	2014-08-22
AB975634.1	Human rotavirus A	10941	Reoviridae	vertebrates,human	Viruses; Riboviria; Reoviridae; Sedoreovirinae; Rotavirus; Rotavirus A	2014-08-22
AB975635.1	Human rotavirus A	10941	Reoviridae	vertebrates,human	Viruses; Riboviria; Reoviridae; Sedoreovirinae; Rotavirus; Rotavirus A	2014-08-22
AB975636.1	Human rotavirus A	10941	Reoviridae	vertebrates,human	Viruses; Riboviria; Reoviridae; Sedoreovirinae; Rotavirus; Rotavirus A	2014-08-22
AB975637.1	Human rotavirus A	10941	Reoviridae	vertebrates,human	Viruses; Riboviria; Reoviridae; Sedoreovirinae; Rotavirus; Rotavirus A	2014-08-22
AB975638.1	Human rotavirus A	10941	Reoviridae	vertebrates,human	Viruses; Riboviria; Reoviridae; Sedoreovirinae; Rotavirus; Rotavirus A	2014-08-22
AB975639.1	Human rotavirus A	10941	Reoviridae	vertebrates,human	Viruses; Riboviria; Reoviridae; Sedoreovirinae; Rotavirus; Rotavirus A	2014-08-22
AB975640.1	Human rotavirus A	10941	Reoviridae	vertebrates,human	Viruses; Riboviria; Reoviridae; Sedoreovirinae; Rotavirus; Rotavirus A	2014-08-22
AB975641.1	Human rotavirus A	10941	Reoviridae	vertebrates,human	Viruses; Riboviria; Reoviridae; Sedoreovirinae; Rotavirus; Rotavirus A	2014-08-22
AB975642.1	Human rotavirus A	10941	Reoviridae	vertebrates,human	Viruses; Riboviria; Reoviridae; Sedoreovirinae; Rotavirus; Rotavirus A	2014-08-22
AB975643.1	Human rotavirus A	10941	Reoviridae	vertebrates,human	Viruses; Riboviria; Reoviridae; Sedoreovirinae; Rotavirus; Rotavirus A	2014-08-22
AB975644.1	Human rotavirus A	10941	Reoviridae	vertebrates,human	Viruses; Riboviria; Reoviridae; Sedoreovirinae; Rotavirus; Rotavirus A	2014-08-22
AB975645.1	Human rotavirus A	10941	Reoviridae	vertebrates,human	Viruses; Riboviria; Reoviridae; Sedoreovirinae; Rotavirus; Rotavirus A	2014-08-22
AB975646.1	Human rotavirus A	10941	Reoviridae	vertebrates,human	Viruses; Riboviria; Reoviridae; Sedoreovirinae; Rotavirus; Rotavirus A	2014-08-22
AB975647.1	Human rotavirus A	10941	Reoviridae	vertebrates,human	Viruses; Riboviria; Reoviridae; Sedoreovirinae; Rotavirus; Rotavirus A	2014-08-22
AB975648.1	Human rotavirus A	10941	Reoviridae	vertebrates,human	Viruses; Riboviria; Reoviridae; Sedoreovirinae; Rotavirus; Rotavirus A	2014-08-22
AB975649.1	Human rotavirus A	10941	Reoviridae	vertebrates,human	Viruses; Riboviria; Reoviridae; Sedoreovirinae; Rotavirus; Rotavirus A	2014-08-22
AB975650.1	Human rotavirus A	10941	Reoviridae	vertebrates,human	Viruses; Riboviria; Reoviridae; Sedoreovirinae; Rotavirus; Rotavirus A	2014-08-22
AB975651.1	Human rotavirus A	10941	Reoviridae	vertebrates,human	Viruses; Riboviria; Reoviridae; Sedoreovirinae; Rotavirus; Rotavirus A	2014-08-22
AB975652.1	Human rotavirus A	10941	Reoviridae	vertebrates,human	Viruses; Riboviria; Reoviridae; Sedoreovirinae; Rotavirus; Rotavirus A	2014-08-22
AB975653.1	Human rotavirus A	10941	Reoviridae	vertebrates,human	Viruses; Riboviria; Reoviridae; Sedoreovirinae; Rotavirus; Rotavirus A	2014-08-22
AB975654.1	Human rotavirus A	10941	Reoviridae	vertebrates,human	Viruses; Riboviria; Reoviridae; Sedoreovirinae; Rotavirus; Rotavirus A	2014-08-22
AB975655.1	Human rotavirus A	10941	Reoviridae	vertebrates,human	Viruses; Riboviria; Reoviridae; Sedoreovirinae; Rotavirus; Rotavirus A	2014-08-22
AB975656.1	Human rotavirus A	10941	Reoviridae	vertebrates,human	Viruses; Riboviria; Reoviridae; Sedoreovirinae; Rotavirus; Rotavirus A	2014-08-22
AB975657.1	Human rotavirus A	10941	Reoviridae	vertebrates,human	Viruses; Riboviria; Reoviridae; Sedoreovirinae; Rotavirus; Rotavirus A	2014-08-22
AB975658.1	Human rotavirus A	10941	Reoviridae	vertebrates,human	Viruses; Riboviria; Reoviridae; Sedoreovirinae; Rotavirus; Rotavirus A	2014-08-22
AB975659.1	Human rotavirus A	10941	Reoviridae	vertebrates,human	Viruses; Riboviria; Reoviridae; Sedoreovirinae; Rotavirus; Rotavirus A	2014-08-22
AB975660.1	Human rotavirus A	10941	Reoviridae	vertebrates,human	Viruses; Riboviria; Reoviridae; Sedoreovirinae; Rotavirus; Rotavirus A	2014-08-22
AB975661.1	Human rotavirus A	10941	Reoviridae	vertebrates,human	Viruses; Riboviria; Reoviridae; Sedoreovirinae; Rotavirus; Rotavirus A	2014-08-22
AB975662.1	Human rotavirus A	10941	Reoviridae	vertebrates,human	Viruses; Riboviria; Reoviridae; Sedoreovirinae; Rotavirus; Rotavirus A	2014-08-22
AB975663.1	Human rotavirus A	10941	Reoviridae	vertebrates,human	Viruses; Riboviria; Reoviridae; Sedoreovirinae; Rotavirus; Rotavirus A	2014-08-22
AB975664.1	Human rotavirus A	10941	Reoviridae	vertebrates,human	Viruses; Riboviria; Reoviridae; Sedoreovirinae; Rotavirus; Rotavirus A	2014-08-22
AB975665.1	Human rotavirus A	10941	Reoviridae	vertebrates,human	Viruses; Riboviria; Reoviridae; Sedoreovirinae; Rotavirus; Rotavirus A	2014-08-22
AB975666.1	Human rotavirus A	10941	Reoviridae	vertebrates,human	Viruses; Riboviria; Reoviridae; Sedoreovirinae; Rotavirus; Rotavirus A	2014-08-22
AB975667.1	Human rotavirus A	10941	Reoviridae	vertebrates,human	Viruses; Riboviria; Reoviridae; Sedoreovirinae; Rotavirus; Rotavirus A	2014-08-22
AB975668.1	Human rotavirus A	10941	Reoviridae	vertebrates,human	Viruses; Riboviria; Reoviridae; Sedoreovirinae; Rotavirus; Rotavirus A	2014-08-22
AB975669.1	Human rotavirus A	10941	Reoviridae	vertebrates,human	Viruses; Riboviria; Reoviridae; Sedoreovirinae; Rotavirus; Rotavirus A	2014-08-22
AB975670.1	Human rotavirus A	10941	Reoviridae	vertebrates,human	Viruses; Riboviria; Reoviridae; Sedoreovirinae; Rotavirus; Rotavirus A	2014-08-22
AB975671.1	Human rotavirus A	10941	Reoviridae	vertebrates,human	Viruses; Riboviria; Reoviridae; Sedoreovirinae; Rotavirus; Rotavirus A	2014-08-22
AB975672.1	Human rotavirus A	10941	Reoviridae	vertebrates,human	Viruses; Riboviria; Reoviridae; Sedoreovirinae; Rotavirus; Rotavirus A	2014-08-22
AB975673.1	Human rotavirus A	10941	Reoviridae	vertebrates,human	Viruses; Riboviria; Reoviridae; Sedoreovirinae; Rotavirus; Rotavirus A	2014-08-22
AB975674.1	Human rotavirus A	10941	Reoviridae	vertebrates,human	Viruses; Riboviria; Reoviridae; Sedoreovirinae; Rotavirus; Rotavirus A	2014-08-22
AB975675.1	Human rotavirus A	10941	Reoviridae	vertebrates,human	Viruses; Riboviria; Reoviridae; Sedoreovirinae; Rotavirus; Rotavirus A	2014-08-22
AB975676.1	Human rotavirus A	10941	Reoviridae	vertebrates,human	Viruses; Riboviria; Reoviridae; Sedoreovirinae; Rotavirus; Rotavirus A	2014-08-22
AB975677.1	Human rotavirus A	10941	Reoviridae	vertebrates,human	Viruses; Riboviria; Reoviridae; Sedoreovirinae; Rotavirus; Rotavirus A	2014-08-22
AB975678.1	Human rotavirus A	10941	Reoviridae	vertebrates,human	Viruses; Riboviria; Reoviridae; Sedoreovirinae; Rotavirus; Rotavirus A	2014-08-22
AB975679.1	Human rotavirus A	10941	Reoviridae	vertebrates,human	Viruses; Riboviria; Reoviridae; Sedoreovirinae; Rotavirus; Rotavirus A	2014-08-22
AB975680.1	Human rotavirus A	10941	Reoviridae	vertebrates,human	Viruses; Riboviria; Reoviridae; Sedoreovirinae; Rotavirus; Rotavirus A	2014-08-22
AB975681.1	Human rotavirus A	10941	Reoviridae	vertebrates,human	Viruses; Riboviria; Reoviridae; Sedoreovirinae; Rotavirus; Rotavirus A	2014-08-22
AB975682.1	Human rotavirus A	10941	Reoviridae	vertebrates,human	Viruses; Riboviria; Reoviridae; Sedoreovirinae; Rotavirus; Rotavirus A	2014-08-22
AB975683.1	Human rotavirus A	10941	Reoviridae	vertebrates,human	Viruses; Riboviria; Reoviridae; Sedoreovirinae; Rotavirus; Rotavirus A	2014-08-22
AB975684.1	Human rotavirus A	10941	Reoviridae	vertebrates,human	Viruses; Riboviria; Reoviridae; Sedoreovirinae; Rotavirus; Rotavirus A	2014-08-22
AB975685.1	Human rotavirus A	10941	Reoviridae	vertebrates,human	Viruses; Riboviria; Reoviridae; Sedoreovirinae; Rotavirus; Rotavirus A	2014-08-22
AB975686.1	Human rotavirus A	10941	Reoviridae	vertebrates,human	Viruses; Riboviria; Reoviridae; Sedoreovirinae; Rotavirus; Rotavirus A	2014-08-22
AB975687.1	Human rotavirus A	10941	Reoviridae	vertebrates,human	Viruses; Riboviria; Reoviridae; Sedoreovirinae; Rotavirus; Rotavirus A	2014-08-22
AB975688.1	Human rotavirus A	10941	Reoviridae	vertebrates,human	Viruses; Riboviria; Reoviridae; Sedoreovirinae; Rotavirus; Rotavirus A	2014-08-22
AB975689.1	Human rotavirus A	10941	Reoviridae	vertebrates,human	Viruses; Riboviria; Reoviridae; Sedoreovirinae; Rotavirus; Rotavirus A	2014-08-22
AB975690.1	Human rotavirus A	10941	Reoviridae	vertebrates,human	Viruses; Riboviria; Reoviridae; Sedoreovirinae; Rotavirus; Rotavirus A	2014-08-22
AB975691.1	Human rotavirus A	10941	Reoviridae	vertebrates,human	Viruses; Riboviria; Reoviridae; Sedoreovirinae; Rotavirus; Rotavirus A	2014-08-22
AB975692.1	Human rotavirus A	10941	Reoviridae	vertebrates,human	Viruses; Riboviria; Reoviridae; Sedoreovirinae; Rotavirus; Rotavirus A	2014-08-22
AB975693.1	Human rotavirus A	10941	Reoviridae	vertebrates,human	Viruses; Riboviria; Reoviridae; Sedoreovirinae; Rotavirus; Rotavirus A	2014-08-22
AB975694.1	Human rotavirus A	10941	Reoviridae	vertebrates,human	Viruses; Riboviria; Reoviridae; Sedoreovirinae; Rotavirus; Rotavirus A	2014-08-22
AB975695.1	Human rotavirus A	10941	Reoviridae	vertebrates,human	Viruses; Riboviria; Reoviridae; Sedoreovirinae; Rotavirus; Rotavirus A	2014-08-22
AB975696.1	Human rotavirus A	10941	Reoviridae	vertebrates,human	Viruses; Riboviria; Reoviridae; Sedoreovirinae; Rotavirus; Rotavirus A	2014-08-22
AB975697.1	Human rotavirus A	10941	Reoviridae	vertebrates,human	Viruses; Riboviria; Reoviridae; Sedoreovirinae; Rotavirus; Rotavirus A	2014-08-22
AB975698.1	Human rotavirus A	10941	Reoviridae	vertebrates,human	Viruses; Riboviria; Reoviridae; Sedoreovirinae; Rotavirus; Rotavirus A	2014-08-22
AB975699.1	Human rotavirus A	10941	Reoviridae	vertebrates,human	Viruses; Riboviria; Reoviridae; Sedoreovirinae; Rotavirus; Rotavirus A	2014-08-22
AB975700.1	Human rotavirus A	10941	Reoviridae	vertebrates,human	Viruses; Riboviria; Reoviridae; Sedoreovirinae; Rotavirus; Rotavirus A	2014-08-22
AB975701.1	Human rotavirus A	10941	Reoviridae	vertebrates,human	Viruses; Riboviria; Reoviridae; Sedoreovirinae; Rotavirus; Rotavirus A	2014-08-22
AB975702.1	Human rotavirus A	10941	Reoviridae	vertebrates,human	Viruses; Riboviria; Reoviridae; Sedoreovirinae; Rotavirus; Rotavirus A	2014-08-22
AB975703.1	Human rotavirus A	10941	Reoviridae	vertebrates,human	Viruses; Riboviria; Reoviridae; Sedoreovirinae; Rotavirus; Rotavirus A	2014-08-22
AB975704.1	Human rotavirus A	10941	Reoviridae	vertebrates,human	Viruses; Riboviria; Reoviridae; Sedoreovirinae; Rotavirus; Rotavirus A	2014-08-22
AB975705.1	Human rotavirus A	10941	Reoviridae	vertebrates,human	Viruses; Riboviria; Reoviridae; Sedoreovirinae; Rotavirus; Rotavirus A	2014-08-22
AB975706.1	Human rotavirus A	10941	Reoviridae	vertebrates,human	Viruses; Riboviria; Reoviridae; Sedoreovirinae; Rotavirus; Rotavirus A	2014-08-22
AB975707.1	Human rotavirus A	10941	Reoviridae	vertebrates,human	Viruses; Riboviria; Reoviridae; Sedoreovirinae; Rotavirus; Rotavirus A	2014-08-22
AB975708.1	Human rotavirus A	10941	Reoviridae	vertebrates,human	Viruses; Riboviria; Reoviridae; Sedoreovirinae; Rotavirus; Rotavirus A	2014-08-22
AB975709.1	Human rotavirus A	10941	Reoviridae	vertebrates,human	Viruses; Riboviria; Reoviridae; Sedoreovirinae; Rotavirus; Rotavirus A	2014-08-22
AB975710.1	Human rotavirus A	10941	Reoviridae	vertebrates,human	Viruses; Riboviria; Reoviridae; Sedoreovirinae; Rotavirus; Rotavirus A	2014-08-22
AB975711.1	Human rotavirus A	10941	Reoviridae	vertebrates,human	Viruses; Riboviria; Reoviridae; Sedoreovirinae; Rotavirus; Rotavirus A	2014-08-22
AB975712.1	Human rotavirus A	10941	Reoviridae	vertebrates,human	Viruses; Riboviria; Reoviridae; Sedoreovirinae; Rotavirus; Rotavirus A	2014-08-22
AB975713.1	Human rotavirus A	10941	Reoviridae	vertebrates,human	Viruses; Riboviria; Reoviridae; Sedoreovirinae; Rotavirus; Rotavirus A	2014-08-22
AB975714.1	Human rotavirus A	10941	Reoviridae	vertebrates,human	Viruses; Riboviria; Reoviridae; Sedoreovirinae; Rotavirus; Rotavirus A	2014-08-22
AB975715.1	Human rotavirus A	10941	Reoviridae	vertebrates,human	Viruses; Riboviria; Reoviridae; Sedoreovirinae; Rotavirus; Rotavirus A	2014-08-22
AB975716.1	Human rotavirus A	10941	Reoviridae	vertebrates,human	Viruses; Riboviria; Reoviridae; Sedoreovirinae; Rotavirus; Rotavirus A	2014-08-22
AB975717.1	Human rotavirus A	10941	Reoviridae	vertebrates,human	Viruses; Riboviria; Reoviridae; Sedoreovirinae; Rotavirus; Rotavirus A	2014-08-22
AB975718.1	Human rotavirus A	10941	Reoviridae	vertebrates,human	Viruses; Riboviria; Reoviridae; Sedoreovirinae; Rotavirus; Rotavirus A	2014-08-22
AB975719.1	Human rotavirus A	10941	Reoviridae	vertebrates,human	Viruses; Riboviria; Reoviridae; Sedoreovirinae; Rotavirus; Rotavirus A	2014-08-22
AB975720.1	Human rotavirus A	10941	Reoviridae	vertebrates,human	Viruses; Riboviria; Reoviridae; Sedoreovirinae; Rotavirus; Rotavirus A	2014-08-22
AB975721.1	Human rotavirus A	10941	Reoviridae	vertebrates,human	Viruses; Riboviria; Reoviridae; Sedoreovirinae; Rotavirus; Rotavirus A	2014-08-22
AB975722.1	Human rotavirus A	10941	Reoviridae	vertebrates,human	Viruses; Riboviria; Reoviridae; Sedoreovirinae; Rotavirus; Rotavirus A	2014-08-22
AB975723.1	Human rotavirus A	10941	Reoviridae	vertebrates,human	Viruses; Riboviria; Reoviridae; Sedoreovirinae; Rotavirus; Rotavirus A	2014-08-22
AB975724.1	Human rotavirus A	10941	Reoviridae	vertebrates,human	Viruses; Riboviria; Reoviridae; Sedoreovirinae; Rotavirus; Rotavirus A	2014-08-22
AB975725.1	Human rotavirus A	10941	Reoviridae	vertebrates,human	Viruses; Riboviria; Reoviridae; Sedoreovirinae; Rotavirus; Rotavirus A	2014-08-22
AB975726.1	Human rotavirus A	10941	Reoviridae	vertebrates,human	Viruses; Riboviria; Reoviridae; Sedoreovirinae; Rotavirus; Rotavirus A	2014-08-22
AB975727.1	Human rotavirus A	10941	Reoviridae	vertebrates,human	Viruses; Riboviria; Reoviridae; Sedoreovirinae; Rotavirus; Rotavirus A	2014-08-22
AB975728.1	Human rotavirus A	10941	Reoviridae	vertebrates,human	Viruses; Riboviria; Reoviridae; Sedoreovirinae; Rotavirus; Rotavirus A	2014-08-22
AB975729.1	Human rotavirus A	10941	Reoviridae	vertebrates,human	Viruses; Riboviria; Reoviridae; Sedoreovirinae; Rotavirus; Rotavirus A	2014-08-22
AB975730.1	Human rotavirus A	10941	Reoviridae	vertebrates,human	Viruses; Riboviria; Reoviridae; Sedoreovirinae; Rotavirus; Rotavirus A	2014-08-22
AB975731.1	Human rotavirus A	10941	Reoviridae	vertebrates,human	Viruses; Riboviria; Reoviridae; Sedoreovirinae; Rotavirus; Rotavirus A	2014-08-22
AB975732.1	Human rotavirus A	10941	Reoviridae	vertebrates,human	Viruses; Riboviria; Reoviridae; Sedoreovirinae; Rotavirus; Rotavirus A	2014-08-22
AB975733.1	Human rotavirus A	10941	Reoviridae	vertebrates,human	Viruses; Riboviria; Reoviridae; Sedoreovirinae; Rotavirus; Rotavirus A	2014-08-22
AB975734.1	Human rotavirus A	10941	Reoviridae	vertebrates,human	Viruses; Riboviria; Reoviridae; Sedoreovirinae; Rotavirus; Rotavirus A	2014-08-22
AB975735.1	Human rotavirus A	10941	Reoviridae	vertebrates,human	Viruses; Riboviria; Reoviridae; Sedoreovirinae; Rotavirus; Rotavirus A	2014-08-22
AB975736.1	Human rotavirus A	10941	Reoviridae	vertebrates,human	Viruses; Riboviria; Reoviridae; Sedoreovirinae; Rotavirus; Rotavirus A	2014-08-22
AB975737.1	Human rotavirus A	10941	Reoviridae	vertebrates,human	Viruses; Riboviria; Reoviridae; Sedoreovirinae; Rotavirus; Rotavirus A	2014-08-22
AB975738.1	Human rotavirus A	10941	Reoviridae	vertebrates,human	Viruses; Riboviria; Reoviridae; Sedoreovirinae; Rotavirus; Rotavirus A	2014-08-22
AB975739.1	Human rotavirus A	10941	Reoviridae	vertebrates,human	Viruses; Riboviria; Reoviridae; Sedoreovirinae; Rotavirus; Rotavirus A	2014-08-22
AB975740.1	Human rotavirus A	10941	Reoviridae	vertebrates,human	Viruses; Riboviria; Reoviridae; Sedoreovirinae; Rotavirus; Rotavirus A	2014-08-22
AB975741.1	Human rotavirus A	10941	Reoviridae	vertebrates,human	Viruses; Riboviria; Reoviridae; Sedoreovirinae; Rotavirus; Rotavirus A	2014-08-22
AB975742.1	Human rotavirus A	10941	Reoviridae	vertebrates,human	Viruses; Riboviria; Reoviridae; Sedoreovirinae; Rotavirus; Rotavirus A	2014-08-22
AB975743.1	Human rotavirus A	10941	Reoviridae	vertebrates,human	Viruses; Riboviria; Reoviridae; Sedoreovirinae; Rotavirus; Rotavirus A	2014-08-22
AB975744.1	Human rotavirus A	10941	Reoviridae	vertebrates,human	Viruses; Riboviria; Reoviridae; Sedoreovirinae; Rotavirus; Rotavirus A	2014-08-22
AB975745.1	Human rotavirus A	10941	Reoviridae	vertebrates,human	Viruses; Riboviria; Reoviridae; Sedoreovirinae; Rotavirus; Rotavirus A	2014-08-22
AB975746.1	Human rotavirus A	10941	Reoviridae	vertebrates,human	Viruses; Riboviria; Reoviridae; Sedoreovirinae; Rotavirus; Rotavirus A	2014-08-22
AB975747.1	Human rotavirus A	10941	Reoviridae	vertebrates,human	Viruses; Riboviria; Reoviridae; Sedoreovirinae; Rotavirus; Rotavirus A	2014-08-22
AB975748.1	Human rotavirus A	10941	Reoviridae	vertebrates,human	Viruses; Riboviria; Reoviridae; Sedoreovirinae; Rotavirus; Rotavirus A	2014-08-22
AB975749.1	Human rotavirus A	10941	Reoviridae	vertebrates,human	Viruses; Riboviria; Reoviridae; Sedoreovirinae; Rotavirus; Rotavirus A	2014-08-22
AB975750.1	Human rotavirus A	10941	Reoviridae	vertebrates,human	Viruses; Riboviria; Reoviridae; Sedoreovirinae; Rotavirus; Rotavirus A	2014-08-22
AB975751.1	Human rotavirus A	10941	Reoviridae	vertebrates,human	Viruses; Riboviria; Reoviridae; Sedoreovirinae; Rotavirus; Rotavirus A	2014-08-22
AB975752.1	Human rotavirus A	10941	Reoviridae	vertebrates,human	Viruses; Riboviria; Reoviridae; Sedoreovirinae; Rotavirus; Rotavirus A	2014-08-22
AB975753.1	Human rotavirus A	10941	Reoviridae	vertebrates,human	Viruses; Riboviria; Reoviridae; Sedoreovirinae; Rotavirus; Rotavirus A	2014-08-22
AB975754.1	Human rotavirus A	10941	Reoviridae	vertebrates,human	Viruses; Riboviria; Reoviridae; Sedoreovirinae; Rotavirus; Rotavirus A	2014-08-22
AB975755.1	Human rotavirus A	10941	Reoviridae	vertebrates,human	Viruses; Riboviria; Reoviridae; Sedoreovirinae; Rotavirus; Rotavirus A	2014-08-22
AB975756.1	Human rotavirus A	10941	Reoviridae	vertebrates,human	Viruses; Riboviria; Reoviridae; Sedoreovirinae; Rotavirus; Rotavirus A	2014-08-22
AB975757.1	Human rotavirus A	10941	Reoviridae	vertebrates,human	Viruses; Riboviria; Reoviridae; Sedoreovirinae; Rotavirus; Rotavirus A	2014-08-22
AB975758.1	Human rotavirus A	10941	Reoviridae	vertebrates,human	Viruses; Riboviria; Reoviridae; Sedoreovirinae; Rotavirus; Rotavirus A	2014-08-22
AB975759.1	Human rotavirus A	10941	Reoviridae	vertebrates,human	Viruses; Riboviria; Reoviridae; Sedoreovirinae; Rotavirus; Rotavirus A	2014-08-22
AB975760.1	Human rotavirus A	10941	Reoviridae	vertebrates,human	Viruses; Riboviria; Reoviridae; Sedoreovirinae; Rotavirus; Rotavirus A	2014-08-22
AB975761.1	Human rotavirus A	10941	Reoviridae	vertebrates,human	Viruses; Riboviria; Reoviridae; Sedoreovirinae; Rotavirus; Rotavirus A	2014-08-22
AB975762.1	Human rotavirus A	10941	Reoviridae	vertebrates,human	Viruses; Riboviria; Reoviridae; Sedoreovirinae; Rotavirus; Rotavirus A	2014-08-22
AB975763.1	Human rotavirus A	10941	Reoviridae	vertebrates,human	Viruses; Riboviria; Reoviridae; Sedoreovirinae; Rotavirus; Rotavirus A	2014-08-22
AB975764.1	Human rotavirus A	10941	Reoviridae	vertebrates,human	Viruses; Riboviria; Reoviridae; Sedoreovirinae; Rotavirus; Rotavirus A	2014-08-22
AB975765.1	Human rotavirus A	10941	Reoviridae	vertebrates,human	Viruses; Riboviria; Reoviridae; Sedoreovirinae; Rotavirus; Rotavirus A	2014-08-22
AB975766.1	Human rotavirus A	10941	Reoviridae	vertebrates,human	Viruses; Riboviria; Reoviridae; Sedoreovirinae; Rotavirus; Rotavirus A	2014-08-22
AB975767.1	Human rotavirus A	10941	Reoviridae	vertebrates,human	Viruses; Riboviria; Reoviridae; Sedoreovirinae; Rotavirus; Rotavirus A	2014-08-22
AB975768.1	Human rotavirus A	10941	Reoviridae	vertebrates,human	Viruses; Riboviria; Reoviridae; Sedoreovirinae; Rotavirus; Rotavirus A	2014-08-22
AB975769.1	Human rotavirus A	10941	Reoviridae	vertebrates,human	Viruses; Riboviria; Reoviridae; Sedoreovirinae; Rotavirus; Rotavirus A	2014-08-22
AB975770.1	Human rotavirus A	10941	Reoviridae	vertebrates,human	Viruses; Riboviria; Reoviridae; Sedoreovirinae; Rotavirus; Rotavirus A	2014-08-22
AB975771.1	Human rotavirus A	10941	Reoviridae	vertebrates,human	Viruses; Riboviria; Reoviridae; Sedoreovirinae; Rotavirus; Rotavirus A	2014-08-22
AB975772.1	Human rotavirus A	10941	Reoviridae	vertebrates,human	Viruses; Riboviria; Reoviridae; Sedoreovirinae; Rotavirus; Rotavirus A	2014-08-22
AB975773.1	Human rotavirus A	10941	Reoviridae	vertebrates,human	Viruses; Riboviria; Reoviridae; Sedoreovirinae; Rotavirus; Rotavirus A	2014-08-22
AB975774.1	Human rotavirus A	10941	Reoviridae	vertebrates,human	Viruses; Riboviria; Reoviridae; Sedoreovirinae; Rotavirus; Rotavirus A	2014-08-22
AB975775.1	Human rotavirus A	10941	Reoviridae	vertebrates,human	Viruses; Riboviria; Reoviridae; Sedoreovirinae; Rotavirus; Rotavirus A	2014-08-22
AB975776.1	Human rotavirus A	10941	Reoviridae	vertebrates,human	Viruses; Riboviria; Reoviridae; Sedoreovirinae; Rotavirus; Rotavirus A	2014-08-22
AB975777.1	Human rotavirus A	10941	Reoviridae	vertebrates,human	Viruses; Riboviria; Reoviridae; Sedoreovirinae; Rotavirus; Rotavirus A	2014-08-22
AB975778.1	Human rotavirus A	10941	Reoviridae	vertebrates,human	Viruses; Riboviria; Reoviridae; Sedoreovirinae; Rotavirus; Rotavirus A	2014-08-22
AB975779.1	Human rotavirus A	10941	Reoviridae	vertebrates,human	Viruses; Riboviria; Reoviridae; Sedoreovirinae; Rotavirus; Rotavirus A	2014-08-22
AB975780.1	Human rotavirus A	10941	Reoviridae	vertebrates,human	Viruses; Riboviria; Reoviridae; Sedoreovirinae; Rotavirus; Rotavirus A	2014-08-22
AB975781.1	Human rotavirus A	10941	Reoviridae	vertebrates,human	Viruses; Riboviria; Reoviridae; Sedoreovirinae; Rotavirus; Rotavirus A	2014-08-22
AB975782.1	Human rotavirus A	10941	Reoviridae	vertebrates,human	Viruses; Riboviria; Reoviridae; Sedoreovirinae; Rotavirus; Rotavirus A	2014-08-22
AB975783.1	Human rotavirus A	10941	Reoviridae	vertebrates,human	Viruses; Riboviria; Reoviridae; Sedoreovirinae; Rotavirus; Rotavirus A	2014-08-22
AB975784.1	Human rotavirus A	10941	Reoviridae	vertebrates,human	Viruses; Riboviria; Reoviridae; Sedoreovirinae; Rotavirus; Rotavirus A	2014-08-22
AB975785.1	Human rotavirus A	10941	Reoviridae	vertebrates,human	Viruses; Riboviria; Reoviridae; Sedoreovirinae; Rotavirus; Rotavirus A	2014-08-22
AB975786.1	Human rotavirus A	10941	Reoviridae	vertebrates,human	Viruses; Riboviria; Reoviridae; Sedoreovirinae; Rotavirus; Rotavirus A	2014-08-22
AB975787.1	Human rotavirus A	10941	Reoviridae	vertebrates,human	Viruses; Riboviria; Reoviridae; Sedoreovirinae; Rotavirus; Rotavirus A	2014-08-22
AB975788.1	Human rotavirus A	10941	Reoviridae	vertebrates,human	Viruses; Riboviria; Reoviridae; Sedoreovirinae; Rotavirus; Rotavirus A	2014-08-22
AB975789.1	Human rotavirus A	10941	Reoviridae	vertebrates,human	Viruses; Riboviria; Reoviridae; Sedoreovirinae; Rotavirus; Rotavirus A	2014-08-22
AB975790.1	Human rotavirus A	10941	Reoviridae	vertebrates,human	Viruses; Riboviria; Reoviridae; Sedoreovirinae; Rotavirus; Rotavirus A	2014-08-22
AB975791.1	Human rotavirus A	10941	Reoviridae	vertebrates,human	Viruses; Riboviria; Reoviridae; Sedoreovirinae; Rotavirus; Rotavirus A	2014-08-22
AB975792.1	Human rotavirus A	10941	Reoviridae	vertebrates,human	Viruses; Riboviria; Reoviridae; Sedoreovirinae; Rotavirus; Rotavirus A	2014-08-22
AB975793.1	Human rotavirus A	10941	Reoviridae	vertebrates,human	Viruses; Riboviria; Reoviridae; Sedoreovirinae; Rotavirus; Rotavirus A	2014-08-22
AB975794.1	Human rotavirus A	10941	Reoviridae	vertebrates,human	Viruses; Riboviria; Reoviridae; Sedoreovirinae; Rotavirus; Rotavirus A	2014-08-22
AB975795.1	Human rotavirus A	10941	Reoviridae	vertebrates,human	Viruses; Riboviria; Reoviridae; Sedoreovirinae; Rotavirus; Rotavirus A	2014-08-22
AB975796.1	Human rotavirus A	10941	Reoviridae	vertebrates,human	Viruses; Riboviria; Reoviridae; Sedoreovirinae; Rotavirus; Rotavirus A	2014-08-22
AB975797.1	Human rotavirus A	10941	Reoviridae	vertebrates,human	Viruses; Riboviria; Reoviridae; Sedoreovirinae; Rotavirus; Rotavirus A	2014-08-22
AB975798.1	Human rotavirus A	10941	Reoviridae	vertebrates,human	Viruses; Riboviria; Reoviridae; Sedoreovirinae; Rotavirus; Rotavirus A	2014-08-22
AB975799.1	Human rotavirus A	10941	Reoviridae	vertebrates,human	Viruses; Riboviria; Reoviridae; Sedoreovirinae; Rotavirus; Rotavirus A	2014-08-22
AB975800.1	Human rotavirus A	10941	Reoviridae	vertebrates,human	Viruses; Riboviria; Reoviridae; Sedoreovirinae; Rotavirus; Rotavirus A	2014-08-22
AB975801.1	Human rotavirus A	10941	Reoviridae	vertebrates,human	Viruses; Riboviria; Reoviridae; Sedoreovirinae; Rotavirus; Rotavirus A	2014-08-22
AB975802.1	Human rotavirus A	10941	Reoviridae	vertebrates,human	Viruses; Riboviria; Reoviridae; Sedoreovirinae; Rotavirus; Rotavirus A	2014-08-22
AB975803.1	Human rotavirus A	10941	Reoviridae	vertebrates,human	Viruses; Riboviria; Reoviridae; Sedoreovirinae; Rotavirus; Rotavirus A	2014-08-22
AB975804.1	Human rotavirus A	10941	Reoviridae	vertebrates,human	Viruses; Riboviria; Reoviridae; Sedoreovirinae; Rotavirus; Rotavirus A	2014-08-22
AB975805.1	Human rotavirus A	10941	Reoviridae	vertebrates,human	Viruses; Riboviria; Reoviridae; Sedoreovirinae; Rotavirus; Rotavirus A	2014-08-22
AB975806.1	Human rotavirus A	10941	Reoviridae	vertebrates,human	Viruses; Riboviria; Reoviridae; Sedoreovirinae; Rotavirus; Rotavirus A	2014-08-22
AB975807.1	Human rotavirus A	10941	Reoviridae	vertebrates,human	Viruses; Riboviria; Reoviridae; Sedoreovirinae; Rotavirus; Rotavirus A	2014-08-22
AB975808.1	Human rotavirus A	10941	Reoviridae	vertebrates,human	Viruses; Riboviria; Reoviridae; Sedoreovirinae; Rotavirus; Rotavirus A	2014-08-22
AB975809.1	Human rotavirus A	10941	Reoviridae	vertebrates,human	Viruses; Riboviria; Reoviridae; Sedoreovirinae; Rotavirus; Rotavirus A	2014-08-22
AB975810.1	Human rotavirus A	10941	Reoviridae	vertebrates,human	Viruses; Riboviria; Reoviridae; Sedoreovirinae; Rotavirus; Rotavirus A	2014-08-22
AB975811.1	Human rotavirus A	10941	Reoviridae	vertebrates,human	Viruses; Riboviria; Reoviridae; Sedoreovirinae; Rotavirus; Rotavirus A	2014-08-22
AB975812.1	Human rotavirus A	10941	Reoviridae	vertebrates,human	Viruses; Riboviria; Reoviridae; Sedoreovirinae; Rotavirus; Rotavirus A	2014-08-22
AB975813.1	Human rotavirus A	10941	Reoviridae	vertebrates,human	Viruses; Riboviria; Reoviridae; Sedoreovirinae; Rotavirus; Rotavirus A	2014-08-22
AB975814.1	Human rotavirus A	10941	Reoviridae	vertebrates,human	Viruses; Riboviria; Reoviridae; Sedoreovirinae; Rotavirus; Rotavirus A	2014-08-22
AB975815.1	Human rotavirus A	10941	Reoviridae	vertebrates,human	Viruses; Riboviria; Reoviridae; Sedoreovirinae; Rotavirus; Rotavirus A	2014-08-22
AB975816.1	Human rotavirus A	10941	Reoviridae	vertebrates,human	Viruses; Riboviria; Reoviridae; Sedoreovirinae; Rotavirus; Rotavirus A	2014-08-22
AB975817.1	Human rotavirus A	10941	Reoviridae	vertebrates,human	Viruses; Riboviria; Reoviridae; Sedoreovirinae; Rotavirus; Rotavirus A	2014-08-22
AB975818.1	Human rotavirus A	10941	Reoviridae	vertebrates,human	Viruses; Riboviria; Reoviridae; Sedoreovirinae; Rotavirus; Rotavirus A	2014-08-22
AB975819.1	Human rotavirus A	10941	Reoviridae	vertebrates,human	Viruses; Riboviria; Reoviridae; Sedoreovirinae; Rotavirus; Rotavirus A	2014-08-22
AB975820.1	Human rotavirus A	10941	Reoviridae	vertebrates,human	Viruses; Riboviria; Reoviridae; Sedoreovirinae; Rotavirus; Rotavirus A	2014-08-22
AB975821.1	Human rotavirus A	10941	Reoviridae	vertebrates,human	Viruses; Riboviria; Reoviridae; Sedoreovirinae; Rotavirus; Rotavirus A	2014-08-22
AB975822.1	Human rotavirus A	10941	Reoviridae	vertebrates,human	Viruses; Riboviria; Reoviridae; Sedoreovirinae; Rotavirus; Rotavirus A	2014-08-22
AB975823.1	Human rotavirus A	10941	Reoviridae	vertebrates,human	Viruses; Riboviria; Reoviridae; Sedoreovirinae; Rotavirus; Rotavirus A	2014-08-22
AB975824.1	Human rotavirus A	10941	Reoviridae	vertebrates,human	Viruses; Riboviria; Reoviridae; Sedoreovirinae; Rotavirus; Rotavirus A	2014-08-22
AB975825.1	Human rotavirus A	10941	Reoviridae	vertebrates,human	Viruses; Riboviria; Reoviridae; Sedoreovirinae; Rotavirus; Rotavirus A	2014-08-22
AB975826.1	Human rotavirus A	10941	Reoviridae	vertebrates,human	Viruses; Riboviria; Reoviridae; Sedoreovirinae; Rotavirus; Rotavirus A	2014-08-22
AB975827.1	Human rotavirus A	10941	Reoviridae	vertebrates,human	Viruses; Riboviria; Reoviridae; Sedoreovirinae; Rotavirus; Rotavirus A	2014-08-22
AB975828.1	Human rotavirus A	10941	Reoviridae	vertebrates,human	Viruses; Riboviria; Reoviridae; Sedoreovirinae; Rotavirus; Rotavirus A	2014-08-22
AB975829.1	Human rotavirus A	10941	Reoviridae	vertebrates,human	Viruses; Riboviria; Reoviridae; Sedoreovirinae; Rotavirus; Rotavirus A	2014-08-22
AB975830.1	Human rotavirus A	10941	Reoviridae	vertebrates,human	Viruses; Riboviria; Reoviridae; Sedoreovirinae; Rotavirus; Rotavirus A	2014-08-22
AB975831.1	Human rotavirus A	10941	Reoviridae	vertebrates,human	Viruses; Riboviria; Reoviridae; Sedoreovirinae; Rotavirus; Rotavirus A	2014-08-22
AB975832.1	Human rotavirus A	10941	Reoviridae	vertebrates,human	Viruses; Riboviria; Reoviridae; Sedoreovirinae; Rotavirus; Rotavirus A	2014-08-22
AB975833.1	Human rotavirus A	10941	Reoviridae	vertebrates,human	Viruses; Riboviria; Reoviridae; Sedoreovirinae; Rotavirus; Rotavirus A	2014-08-22
AB975834.1	Human rotavirus A	10941	Reoviridae	vertebrates,human	Viruses; Riboviria; Reoviridae; Sedoreovirinae; Rotavirus; Rotavirus A	2014-08-22
AB975835.1	Human rotavirus A	10941	Reoviridae	vertebrates,human	Viruses; Riboviria; Reoviridae; Sedoreovirinae; Rotavirus; Rotavirus A	2014-08-22
AB975836.1	Human rotavirus A	10941	Reoviridae	vertebrates,human	Viruses; Riboviria; Reoviridae; Sedoreovirinae; Rotavirus; Rotavirus A	2014-08-22
AB975837.1	Human rotavirus A	10941	Reoviridae	vertebrates,human	Viruses; Riboviria; Reoviridae; Sedoreovirinae; Rotavirus; Rotavirus A	2014-08-22
AB975838.1	Human rotavirus A	10941	Reoviridae	vertebrates,human	Viruses; Riboviria; Reoviridae; Sedoreovirinae; Rotavirus; Rotavirus A	2014-08-22
AB975839.1	Human rotavirus A	10941	Reoviridae	vertebrates,human	Viruses; Riboviria; Reoviridae; Sedoreovirinae; Rotavirus; Rotavirus A	2014-08-22
AB975840.1	Human rotavirus A	10941	Reoviridae	vertebrates,human	Viruses; Riboviria; Reoviridae; Sedoreovirinae; Rotavirus; Rotavirus A	2014-08-22
AB975841.1	Human rotavirus A	10941	Reoviridae	vertebrates,human	Viruses; Riboviria; Reoviridae; Sedoreovirinae; Rotavirus; Rotavirus A	2014-08-22
AB975842.1	Human rotavirus A	10941	Reoviridae	vertebrates,human	Viruses; Riboviria; Reoviridae; Sedoreovirinae; Rotavirus; Rotavirus A	2014-08-22
AB975843.1	Human rotavirus A	10941	Reoviridae	vertebrates,human	Viruses; Riboviria; Reoviridae; Sedoreovirinae; Rotavirus; Rotavirus A	2014-08-22
AB975844.1	Human rotavirus A	10941	Reoviridae	vertebrates,human	Viruses; Riboviria; Reoviridae; Sedoreovirinae; Rotavirus; Rotavirus A	2014-08-22
AB975845.1	Human rotavirus A	10941	Reoviridae	vertebrates,human	Viruses; Riboviria; Reoviridae; Sedoreovirinae; Rotavirus; Rotavirus A	2014-08-22
AB975846.1	Human rotavirus A	10941	Reoviridae	vertebrates,human	Viruses; Riboviria; Reoviridae; Sedoreovirinae; Rotavirus; Rotavirus A	2014-08-22
AB975847.1	Human rotavirus A	10941	Reoviridae	vertebrates,human	Viruses; Riboviria; Reoviridae; Sedoreovirinae; Rotavirus; Rotavirus A	2014-08-22
AB975848.1	Human rotavirus A	10941	Reoviridae	vertebrates,human	Viruses; Riboviria; Reoviridae; Sedoreovirinae; Rotavirus; Rotavirus A	2014-08-22
AB975849.1	Human rotavirus A	10941	Reoviridae	vertebrates,human	Viruses; Riboviria; Reoviridae; Sedoreovirinae; Rotavirus; Rotavirus A	2014-08-22
AB975850.1	Human rotavirus A	10941	Reoviridae	vertebrates,human	Viruses; Riboviria; Reoviridae; Sedoreovirinae; Rotavirus; Rotavirus A	2014-08-22
AB975851.1	Human rotavirus A	10941	Reoviridae	vertebrates,human	Viruses; Riboviria; Reoviridae; Sedoreovirinae; Rotavirus; Rotavirus A	2014-08-22
AB975852.1	Human rotavirus A	10941	Reoviridae	vertebrates,human	Viruses; Riboviria; Reoviridae; Sedoreovirinae; Rotavirus; Rotavirus A	2014-08-22
AB975853.1	Human rotavirus A	10941	Reoviridae	vertebrates,human	Viruses; Riboviria; Reoviridae; Sedoreovirinae; Rotavirus; Rotavirus A	2014-08-22
AB975854.1	Human rotavirus A	10941	Reoviridae	vertebrates,human	Viruses; Riboviria; Reoviridae; Sedoreovirinae; Rotavirus; Rotavirus A	2014-08-22
AB975855.1	Human rotavirus A	10941	Reoviridae	vertebrates,human	Viruses; Riboviria; Reoviridae; Sedoreovirinae; Rotavirus; Rotavirus A	2014-08-22
AB975856.1	Human rotavirus A	10941	Reoviridae	vertebrates,human	Viruses; Riboviria; Reoviridae; Sedoreovirinae; Rotavirus; Rotavirus A	2014-08-22
AB975857.1	Human rotavirus A	10941	Reoviridae	vertebrates,human	Viruses; Riboviria; Reoviridae; Sedoreovirinae; Rotavirus; Rotavirus A	2014-08-22
AB975858.1	Human rotavirus A	10941	Reoviridae	vertebrates,human	Viruses; Riboviria; Reoviridae; Sedoreovirinae; Rotavirus; Rotavirus A	2014-08-22
AB975859.1	Human rotavirus A	10941	Reoviridae	vertebrates,human	Viruses; Riboviria; Reoviridae; Sedoreovirinae; Rotavirus; Rotavirus A	2014-08-22
AB975860.1	Human rotavirus A	10941	Reoviridae	vertebrates,human	Viruses; Riboviria; Reoviridae; Sedoreovirinae; Rotavirus; Rotavirus A	2014-08-22
AB975861.1	Human rotavirus A	10941	Reoviridae	vertebrates,human	Viruses; Riboviria; Reoviridae; Sedoreovirinae; Rotavirus; Rotavirus A	2014-08-22
AB975862.1	Human rotavirus A	10941	Reoviridae	vertebrates,human	Viruses; Riboviria; Reoviridae; Sedoreovirinae; Rotavirus; Rotavirus A	2014-08-22
AB975863.1	Human rotavirus A	10941	Reoviridae	vertebrates,human	Viruses; Riboviria; Reoviridae; Sedoreovirinae; Rotavirus; Rotavirus A	2014-08-22
AB975864.1	Human rotavirus A	10941	Reoviridae	vertebrates,human	Viruses; Riboviria; Reoviridae; Sedoreovirinae; Rotavirus; Rotavirus A	2014-08-22
AB975865.1	Human rotavirus A	10941	Reoviridae	vertebrates,human	Viruses; Riboviria; Reoviridae; Sedoreovirinae; Rotavirus; Rotavirus A	2014-08-22
AB975866.1	Human rotavirus A	10941	Reoviridae	vertebrates,human	Viruses; Riboviria; Reoviridae; Sedoreovirinae; Rotavirus; Rotavirus A	2014-08-22
AB975867.1	Human rotavirus A	10941	Reoviridae	vertebrates,human	Viruses; Riboviria; Reoviridae; Sedoreovirinae; Rotavirus; Rotavirus A	2014-08-22
AB975868.1	Human rotavirus A	10941	Reoviridae	vertebrates,human	Viruses; Riboviria; Reoviridae; Sedoreovirinae; Rotavirus; Rotavirus A	2014-08-22
AB975869.1	Human rotavirus A	10941	Reoviridae	vertebrates,human	Viruses; Riboviria; Reoviridae; Sedoreovirinae; Rotavirus; Rotavirus A	2014-08-22
AB975870.1	Human rotavirus A	10941	Reoviridae	vertebrates,human	Viruses; Riboviria; Reoviridae; Sedoreovirinae; Rotavirus; Rotavirus A	2014-08-22
AB975871.1	Human rotavirus A	10941	Reoviridae	vertebrates,human	Viruses; Riboviria; Reoviridae; Sedoreovirinae; Rotavirus; Rotavirus A	2014-08-22
AB975872.1	Human rotavirus A	10941	Reoviridae	vertebrates,human	Viruses; Riboviria; Reoviridae; Sedoreovirinae; Rotavirus; Rotavirus A	2014-08-22
AB975873.1	Human rotavirus A	10941	Reoviridae	vertebrates,human	Viruses; Riboviria; Reoviridae; Sedoreovirinae; Rotavirus; Rotavirus A	2014-08-22
AB975874.1	Human rotavirus A	10941	Reoviridae	vertebrates,human	Viruses; Riboviria; Reoviridae; Sedoreovirinae; Rotavirus; Rotavirus A	2014-08-22
AB975875.1	Human rotavirus A	10941	Reoviridae	vertebrates,human	Viruses; Riboviria; Reoviridae; Sedoreovirinae; Rotavirus; Rotavirus A	2014-08-22
AB975876.1	Human rotavirus A	10941	Reoviridae	vertebrates,human	Viruses; Riboviria; Reoviridae; Sedoreovirinae; Rotavirus; Rotavirus A	2014-08-22
AB975877.1	Human rotavirus A	10941	Reoviridae	vertebrates,human	Viruses; Riboviria; Reoviridae; Sedoreovirinae; Rotavirus; Rotavirus A	2014-08-22
AB975878.1	Human rotavirus A	10941	Reoviridae	vertebrates,human	Viruses; Riboviria; Reoviridae; Sedoreovirinae; Rotavirus; Rotavirus A	2014-08-22
AB975879.1	Human rotavirus A	10941	Reoviridae	vertebrates,human	Viruses; Riboviria; Reoviridae; Sedoreovirinae; Rotavirus; Rotavirus A	2014-08-22
AB975880.1	Human rotavirus A	10941	Reoviridae	vertebrates,human	Viruses; Riboviria; Reoviridae; Sedoreovirinae; Rotavirus; Rotavirus A	2014-08-22
AB975881.1	Human rotavirus A	10941	Reoviridae	vertebrates,human	Viruses; Riboviria; Reoviridae; Sedoreovirinae; Rotavirus; Rotavirus A	2014-08-22
AB975882.1	Human rotavirus A	10941	Reoviridae	vertebrates,human	Viruses; Riboviria; Reoviridae; Sedoreovirinae; Rotavirus; Rotavirus A	2014-08-22
AB975883.1	Human rotavirus A	10941	Reoviridae	vertebrates,human	Viruses; Riboviria; Reoviridae; Sedoreovirinae; Rotavirus; Rotavirus A	2014-08-22
AB975884.1	Human rotavirus A	10941	Reoviridae	vertebrates,human	Viruses; Riboviria; Reoviridae; Sedoreovirinae; Rotavirus; Rotavirus A	2014-08-22
AB975885.1	Human rotavirus A	10941	Reoviridae	vertebrates,human	Viruses; Riboviria; Reoviridae; Sedoreovirinae; Rotavirus; Rotavirus A	2014-08-22
AB975886.1	Human rotavirus A	10941	Reoviridae	vertebrates,human	Viruses; Riboviria; Reoviridae; Sedoreovirinae; Rotavirus; Rotavirus A	2014-08-22
AB975887.1	Human rotavirus A	10941	Reoviridae	vertebrates,human	Viruses; Riboviria; Reoviridae; Sedoreovirinae; Rotavirus; Rotavirus A	2014-08-22
AB975888.1	Human rotavirus A	10941	Reoviridae	vertebrates,human	Viruses; Riboviria; Reoviridae; Sedoreovirinae; Rotavirus; Rotavirus A	2014-08-22
AB975889.1	Human rotavirus A	10941	Reoviridae	vertebrates,human	Viruses; Riboviria; Reoviridae; Sedoreovirinae; Rotavirus; Rotavirus A	2014-08-22
AB975890.1	Human rotavirus A	10941	Reoviridae	vertebrates,human	Viruses; Riboviria; Reoviridae; Sedoreovirinae; Rotavirus; Rotavirus A	2014-08-22
AB975891.1	Human rotavirus A	10941	Reoviridae	vertebrates,human	Viruses; Riboviria; Reoviridae; Sedoreovirinae; Rotavirus; Rotavirus A	2014-08-22
AB975892.1	Human rotavirus A	10941	Reoviridae	vertebrates,human	Viruses; Riboviria; Reoviridae; Sedoreovirinae; Rotavirus; Rotavirus A	2014-08-22
AB975893.1	Human rotavirus A	10941	Reoviridae	vertebrates,human	Viruses; Riboviria; Reoviridae; Sedoreovirinae; Rotavirus; Rotavirus A	2014-08-22
AB975894.1	Human rotavirus A	10941	Reoviridae	vertebrates,human	Viruses; Riboviria; Reoviridae; Sedoreovirinae; Rotavirus; Rotavirus A	2014-08-22
AB975895.1	Human rotavirus A	10941	Reoviridae	vertebrates,human	Viruses; Riboviria; Reoviridae; Sedoreovirinae; Rotavirus; Rotavirus A	2014-08-22
AB975896.1	Human rotavirus A	10941	Reoviridae	vertebrates,human	Viruses; Riboviria; Reoviridae; Sedoreovirinae; Rotavirus; Rotavirus A	2014-08-22
AB975897.1	Human rotavirus A	10941	Reoviridae	vertebrates,human	Viruses; Riboviria; Reoviridae; Sedoreovirinae; Rotavirus; Rotavirus A	2014-08-22
AB975898.1	Human rotavirus A	10941	Reoviridae	vertebrates,human	Viruses; Riboviria; Reoviridae; Sedoreovirinae; Rotavirus; Rotavirus A	2014-08-22
AB975899.1	Human rotavirus A	10941	Reoviridae	vertebrates,human	Viruses; Riboviria; Reoviridae; Sedoreovirinae; Rotavirus; Rotavirus A	2014-08-22
AB975900.1	Human rotavirus A	10941	Reoviridae	vertebrates,human	Viruses; Riboviria; Reoviridae; Sedoreovirinae; Rotavirus; Rotavirus A	2014-08-22
AB975901.1	Human rotavirus A	10941	Reoviridae	vertebrates,human	Viruses; Riboviria; Reoviridae; Sedoreovirinae; Rotavirus; Rotavirus A	2014-08-22
AB975902.1	Human rotavirus A	10941	Reoviridae	vertebrates,human	Viruses; Riboviria; Reoviridae; Sedoreovirinae; Rotavirus; Rotavirus A	2014-08-22
AB975903.1	Human rotavirus A	10941	Reoviridae	vertebrates,human	Viruses; Riboviria; Reoviridae; Sedoreovirinae; Rotavirus; Rotavirus A	2014-08-22
AB975904.1	Human rotavirus A	10941	Reoviridae	vertebrates,human	Viruses; Riboviria; Reoviridae; Sedoreovirinae; Rotavirus; Rotavirus A	2014-08-22
AB975905.1	Human rotavirus A	10941	Reoviridae	vertebrates,human	Viruses; Riboviria; Reoviridae; Sedoreovirinae; Rotavirus; Rotavirus A	2014-08-22
AB975906.1	Human rotavirus A	10941	Reoviridae	vertebrates,human	Viruses; Riboviria; Reoviridae; Sedoreovirinae; Rotavirus; Rotavirus A	2014-08-22
AB975907.1	Human rotavirus A	10941	Reoviridae	vertebrates,human	Viruses; Riboviria; Reoviridae; Sedoreovirinae; Rotavirus; Rotavirus A	2014-08-22
AB975908.1	Human rotavirus A	10941	Reoviridae	vertebrates,human	Viruses; Riboviria; Reoviridae; Sedoreovirinae; Rotavirus; Rotavirus A	2014-08-22
AB975909.1	Human rotavirus A	10941	Reoviridae	vertebrates,human	Viruses; Riboviria; Reoviridae; Sedoreovirinae; Rotavirus; Rotavirus A	2014-08-22
AB975910.1	Human rotavirus A	10941	Reoviridae	vertebrates,human	Viruses; Riboviria; Reoviridae; Sedoreovirinae; Rotavirus; Rotavirus A	2014-08-22
AB975911.1	Human rotavirus A	10941	Reoviridae	vertebrates,human	Viruses; Riboviria; Reoviridae; Sedoreovirinae; Rotavirus; Rotavirus A	2014-08-22
AB975912.1	Human rotavirus A	10941	Reoviridae	vertebrates,human	Viruses; Riboviria; Reoviridae; Sedoreovirinae; Rotavirus; Rotavirus A	2014-08-22
AB975913.1	Human rotavirus A	10941	Reoviridae	vertebrates,human	Viruses; Riboviria; Reoviridae; Sedoreovirinae; Rotavirus; Rotavirus A	2014-08-22
AB975914.1	Human rotavirus A	10941	Reoviridae	vertebrates,human	Viruses; Riboviria; Reoviridae; Sedoreovirinae; Rotavirus; Rotavirus A	2014-08-22
AB975915.1	Human rotavirus A	10941	Reoviridae	vertebrates,human	Viruses; Riboviria; Reoviridae; Sedoreovirinae; Rotavirus; Rotavirus A	2014-08-22
AB975916.1	Human rotavirus A	10941	Reoviridae	vertebrates,human	Viruses; Riboviria; Reoviridae; Sedoreovirinae; Rotavirus; Rotavirus A	2014-08-22
AB975917.1	Human rotavirus A	10941	Reoviridae	vertebrates,human	Viruses; Riboviria; Reoviridae; Sedoreovirinae; Rotavirus; Rotavirus A	2014-08-22
AB975918.1	Human rotavirus A	10941	Reoviridae	vertebrates,human	Viruses; Riboviria; Reoviridae; Sedoreovirinae; Rotavirus; Rotavirus A	2014-08-22
AB975919.1	Human rotavirus A	10941	Reoviridae	vertebrates,human	Viruses; Riboviria; Reoviridae; Sedoreovirinae; Rotavirus; Rotavirus A	2014-08-22
AB975920.1	Human rotavirus A	10941	Reoviridae	vertebrates,human	Viruses; Riboviria; Reoviridae; Sedoreovirinae; Rotavirus; Rotavirus A	2014-08-22
AB975921.1	Human rotavirus A	10941	Reoviridae	vertebrates,human	Viruses; Riboviria; Reoviridae; Sedoreovirinae; Rotavirus; Rotavirus A	2014-08-22
AB975922.1	Human rotavirus A	10941	Reoviridae	vertebrates,human	Viruses; Riboviria; Reoviridae; Sedoreovirinae; Rotavirus; Rotavirus A	2014-08-22
AB975923.1	Human rotavirus A	10941	Reoviridae	vertebrates,human	Viruses; Riboviria; Reoviridae; Sedoreovirinae; Rotavirus; Rotavirus A	2014-08-22
AB975924.1	Human rotavirus A	10941	Reoviridae	vertebrates,human	Viruses; Riboviria; Reoviridae; Sedoreovirinae; Rotavirus; Rotavirus A	2014-08-22
AB975925.1	Human rotavirus A	10941	Reoviridae	vertebrates,human	Viruses; Riboviria; Reoviridae; Sedoreovirinae; Rotavirus; Rotavirus A	2014-08-22
AB975926.1	Human rotavirus A	10941	Reoviridae	vertebrates,human	Viruses; Riboviria; Reoviridae; Sedoreovirinae; Rotavirus; Rotavirus A	2014-08-22
AB975927.1	Human rotavirus A	10941	Reoviridae	vertebrates,human	Viruses; Riboviria; Reoviridae; Sedoreovirinae; Rotavirus; Rotavirus A	2014-08-22
AB975928.1	Human rotavirus A	10941	Reoviridae	vertebrates,human	Viruses; Riboviria; Reoviridae; Sedoreovirinae; Rotavirus; Rotavirus A	2014-08-22
AB975929.1	Human rotavirus A	10941	Reoviridae	vertebrates,human	Viruses; Riboviria; Reoviridae; Sedoreovirinae; Rotavirus; Rotavirus A	2014-08-22
AB975930.1	Human rotavirus A	10941	Reoviridae	vertebrates,human	Viruses; Riboviria; Reoviridae; Sedoreovirinae; Rotavirus; Rotavirus A	2014-08-22
AB975931.1	Human rotavirus A	10941	Reoviridae	vertebrates,human	Viruses; Riboviria; Reoviridae; Sedoreovirinae; Rotavirus; Rotavirus A	2014-08-22
AB975932.1	Human rotavirus A	10941	Reoviridae	vertebrates,human	Viruses; Riboviria; Reoviridae; Sedoreovirinae; Rotavirus; Rotavirus A	2014-08-22
AB975933.1	Human rotavirus A	10941	Reoviridae	vertebrates,human	Viruses; Riboviria; Reoviridae; Sedoreovirinae; Rotavirus; Rotavirus A	2014-08-22
AB975934.1	Human rotavirus A	10941	Reoviridae	vertebrates,human	Viruses; Riboviria; Reoviridae; Sedoreovirinae; Rotavirus; Rotavirus A	2014-08-22
AB975935.1	Human rotavirus A	10941	Reoviridae	vertebrates,human	Viruses; Riboviria; Reoviridae; Sedoreovirinae; Rotavirus; Rotavirus A	2014-08-22
AB975936.1	Human rotavirus A	10941	Reoviridae	vertebrates,human	Viruses; Riboviria; Reoviridae; Sedoreovirinae; Rotavirus; Rotavirus A	2014-08-22
AB975937.1	Human rotavirus A	10941	Reoviridae	vertebrates,human	Viruses; Riboviria; Reoviridae; Sedoreovirinae; Rotavirus; Rotavirus A	2014-08-22
AB975938.1	Human rotavirus A	10941	Reoviridae	vertebrates,human	Viruses; Riboviria; Reoviridae; Sedoreovirinae; Rotavirus; Rotavirus A	2014-08-22
AB975939.1	Human rotavirus A	10941	Reoviridae	vertebrates,human	Viruses; Riboviria; Reoviridae; Sedoreovirinae; Rotavirus; Rotavirus A	2014-08-22
AB975940.1	Human rotavirus A	10941	Reoviridae	vertebrates,human	Viruses; Riboviria; Reoviridae; Sedoreovirinae; Rotavirus; Rotavirus A	2014-08-22
AB975941.1	Human rotavirus A	10941	Reoviridae	vertebrates,human	Viruses; Riboviria; Reoviridae; Sedoreovirinae; Rotavirus; Rotavirus A	2014-08-22
AB975942.1	Human rotavirus A	10941	Reoviridae	vertebrates,human	Viruses; Riboviria; Reoviridae; Sedoreovirinae; Rotavirus; Rotavirus A	2014-08-22
AB975943.1	Human rotavirus A	10941	Reoviridae	vertebrates,human	Viruses; Riboviria; Reoviridae; Sedoreovirinae; Rotavirus; Rotavirus A	2014-08-22
AB975944.1	Human rotavirus A	10941	Reoviridae	vertebrates,human	Viruses; Riboviria; Reoviridae; Sedoreovirinae; Rotavirus; Rotavirus A	2014-08-22
AB975945.1	Human rotavirus A	10941	Reoviridae	vertebrates,human	Viruses; Riboviria; Reoviridae; Sedoreovirinae; Rotavirus; Rotavirus A	2014-08-22
AB975946.1	Human rotavirus A	10941	Reoviridae	vertebrates,human	Viruses; Riboviria; Reoviridae; Sedoreovirinae; Rotavirus; Rotavirus A	2014-08-22
AB975947.1	Human rotavirus A	10941	Reoviridae	vertebrates,human	Viruses; Riboviria; Reoviridae; Sedoreovirinae; Rotavirus; Rotavirus A	2014-08-22
AB975948.1	Human rotavirus A	10941	Reoviridae	vertebrates,human	Viruses; Riboviria; Reoviridae; Sedoreovirinae; Rotavirus; Rotavirus A	2014-08-22
AB975949.1	Human rotavirus A	10941	Reoviridae	vertebrates,human	Viruses; Riboviria; Reoviridae; Sedoreovirinae; Rotavirus; Rotavirus A	2014-08-22
AB975950.1	Human rotavirus A	10941	Reoviridae	vertebrates,human	Viruses; Riboviria; Reoviridae; Sedoreovirinae; Rotavirus; Rotavirus A	2014-08-22
AB975951.1	Human rotavirus A	10941	Reoviridae	vertebrates,human	Viruses; Riboviria; Reoviridae; Sedoreovirinae; Rotavirus; Rotavirus A	2014-08-22
AB975952.1	Human rotavirus A	10941	Reoviridae	vertebrates,human	Viruses; Riboviria; Reoviridae; Sedoreovirinae; Rotavirus; Rotavirus A	2014-08-22
AB975953.1	Human rotavirus A	10941	Reoviridae	vertebrates,human	Viruses; Riboviria; Reoviridae; Sedoreovirinae; Rotavirus; Rotavirus A	2014-08-22
AB975954.1	Human rotavirus A	10941	Reoviridae	vertebrates,human	Viruses; Riboviria; Reoviridae; Sedoreovirinae; Rotavirus; Rotavirus A	2014-08-22
AB975955.1	Human rotavirus A	10941	Reoviridae	vertebrates,human	Viruses; Riboviria; Reoviridae; Sedoreovirinae; Rotavirus; Rotavirus A	2014-08-22
AB975956.1	Human rotavirus A	10941	Reoviridae	vertebrates,human	Viruses; Riboviria; Reoviridae; Sedoreovirinae; Rotavirus; Rotavirus A	2014-08-22
AB975957.1	Human rotavirus A	10941	Reoviridae	vertebrates,human	Viruses; Riboviria; Reoviridae; Sedoreovirinae; Rotavirus; Rotavirus A	2014-08-22
AB975958.1	Human rotavirus A	10941	Reoviridae	vertebrates,human	Viruses; Riboviria; Reoviridae; Sedoreovirinae; Rotavirus; Rotavirus A	2014-08-22
AB975959.1	Human rotavirus A	10941	Reoviridae	vertebrates,human	Viruses; Riboviria; Reoviridae; Sedoreovirinae; Rotavirus; Rotavirus A	2014-08-22
AB975960.1	Human rotavirus A	10941	Reoviridae	vertebrates,human	Viruses; Riboviria; Reoviridae; Sedoreovirinae; Rotavirus; Rotavirus A	2014-08-22
AB975961.1	Human rotavirus A	10941	Reoviridae	vertebrates,human	Viruses; Riboviria; Reoviridae; Sedoreovirinae; Rotavirus; Rotavirus A	2014-08-22
AB975962.1	Human rotavirus A	10941	Reoviridae	vertebrates,human	Viruses; Riboviria; Reoviridae; Sedoreovirinae; Rotavirus; Rotavirus A	2014-08-22
AB975963.1	Human rotavirus A	10941	Reoviridae	vertebrates,human	Viruses; Riboviria; Reoviridae; Sedoreovirinae; Rotavirus; Rotavirus A	2014-08-22
AB975964.1	Human rotavirus A	10941	Reoviridae	vertebrates,human	Viruses; Riboviria; Reoviridae; Sedoreovirinae; Rotavirus; Rotavirus A	2014-08-22
AB975965.1	Human rotavirus A	10941	Reoviridae	vertebrates,human	Viruses; Riboviria; Reoviridae; Sedoreovirinae; Rotavirus; Rotavirus A	2014-08-22
AB975966.1	Human rotavirus A	10941	Reoviridae	vertebrates,human	Viruses; Riboviria; Reoviridae; Sedoreovirinae; Rotavirus; Rotavirus A	2014-08-22
AB975967.1	Human rotavirus A	10941	Reoviridae	vertebrates,human	Viruses; Riboviria; Reoviridae; Sedoreovirinae; Rotavirus; Rotavirus A	2014-08-22
AB975968.1	Human rotavirus A	10941	Reoviridae	vertebrates,human	Viruses; Riboviria; Reoviridae; Sedoreovirinae; Rotavirus; Rotavirus A	2014-08-22
AB975969.1	Human rotavirus A	10941	Reoviridae	vertebrates,human	Viruses; Riboviria; Reoviridae; Sedoreovirinae; Rotavirus; Rotavirus A	2014-08-22
AB975970.1	Human rotavirus A	10941	Reoviridae	vertebrates,human	Viruses; Riboviria; Reoviridae; Sedoreovirinae; Rotavirus; Rotavirus A	2014-08-22
AB975971.1	Human rotavirus A	10941	Reoviridae	vertebrates,human	Viruses; Riboviria; Reoviridae; Sedoreovirinae; Rotavirus; Rotavirus A	2014-08-22
AB975972.1	Human rotavirus A	10941	Reoviridae	vertebrates,human	Viruses; Riboviria; Reoviridae; Sedoreovirinae; Rotavirus; Rotavirus A	2014-08-22
AB975973.1	Human rotavirus A	10941	Reoviridae	vertebrates,human	Viruses; Riboviria; Reoviridae; Sedoreovirinae; Rotavirus; Rotavirus A	2014-08-22
AB975974.1	Human rotavirus A	10941	Reoviridae	vertebrates,human	Viruses; Riboviria; Reoviridae; Sedoreovirinae; Rotavirus; Rotavirus A	2014-08-22
AB975975.1	Human rotavirus A	10941	Reoviridae	vertebrates,human	Viruses; Riboviria; Reoviridae; Sedoreovirinae; Rotavirus; Rotavirus A	2014-08-22
AB975976.1	Human rotavirus A	10941	Reoviridae	vertebrates,human	Viruses; Riboviria; Reoviridae; Sedoreovirinae; Rotavirus; Rotavirus A	2014-08-22
AB975977.1	Human rotavirus A	10941	Reoviridae	vertebrates,human	Viruses; Riboviria; Reoviridae; Sedoreovirinae; Rotavirus; Rotavirus A	2014-08-22
AB975978.1	Human rotavirus A	10941	Reoviridae	vertebrates,human	Viruses; Riboviria; Reoviridae; Sedoreovirinae; Rotavirus; Rotavirus A	2014-08-22
AB975979.1	Human rotavirus A	10941	Reoviridae	vertebrates,human	Viruses; Riboviria; Reoviridae; Sedoreovirinae; Rotavirus; Rotavirus A	2014-08-22
AB975980.1	Human rotavirus A	10941	Reoviridae	vertebrates,human	Viruses; Riboviria; Reoviridae; Sedoreovirinae; Rotavirus; Rotavirus A	2014-08-22
AB975981.1	Human rotavirus A	10941	Reoviridae	vertebrates,human	Viruses; Riboviria; Reoviridae; Sedoreovirinae; Rotavirus; Rotavirus A	2014-08-22
AB975982.1	Human rotavirus A	10941	Reoviridae	vertebrates,human	Viruses; Riboviria; Reoviridae; Sedoreovirinae; Rotavirus; Rotavirus A	2014-08-22
AB975983.1	Human rotavirus A	10941	Reoviridae	vertebrates,human	Viruses; Riboviria; Reoviridae; Sedoreovirinae; Rotavirus; Rotavirus A	2014-08-22
AB975984.1	Human rotavirus A	10941	Reoviridae	vertebrates,human	Viruses; Riboviria; Reoviridae; Sedoreovirinae; Rotavirus; Rotavirus A	2014-08-22
AB975985.1	Human rotavirus A	10941	Reoviridae	vertebrates,human	Viruses; Riboviria; Reoviridae; Sedoreovirinae; Rotavirus; Rotavirus A	2014-08-22
AB975986.1	Human rotavirus A	10941	Reoviridae	vertebrates,human	Viruses; Riboviria; Reoviridae; Sedoreovirinae; Rotavirus; Rotavirus A	2014-08-22
AB975987.1	Human rotavirus A	10941	Reoviridae	vertebrates,human	Viruses; Riboviria; Reoviridae; Sedoreovirinae; Rotavirus; Rotavirus A	2014-08-22
AB975988.1	Human rotavirus A	10941	Reoviridae	vertebrates,human	Viruses; Riboviria; Reoviridae; Sedoreovirinae; Rotavirus; Rotavirus A	2014-08-22
AB975989.1	Human rotavirus A	10941	Reoviridae	vertebrates,human	Viruses; Riboviria; Reoviridae; Sedoreovirinae; Rotavirus; Rotavirus A	2014-08-22
AB975990.1	Human rotavirus A	10941	Reoviridae	vertebrates,human	Viruses; Riboviria; Reoviridae; Sedoreovirinae; Rotavirus; Rotavirus A	2014-08-22
AB975991.1	Human rotavirus A	10941	Reoviridae	vertebrates,human	Viruses; Riboviria; Reoviridae; Sedoreovirinae; Rotavirus; Rotavirus A	2014-08-22
AB975992.1	Human rotavirus A	10941	Reoviridae	vertebrates,human	Viruses; Riboviria; Reoviridae; Sedoreovirinae; Rotavirus; Rotavirus A	2014-08-22
AB975993.1	Human rotavirus A	10941	Reoviridae	vertebrates,human	Viruses; Riboviria; Reoviridae; Sedoreovirinae; Rotavirus; Rotavirus A	2014-08-22
AB975994.1	Human rotavirus A	10941	Reoviridae	vertebrates,human	Viruses; Riboviria; Reoviridae; Sedoreovirinae; Rotavirus; Rotavirus A	2014-08-22
AB975995.1	Human rotavirus A	10941	Reoviridae	vertebrates,human	Viruses; Riboviria; Reoviridae; Sedoreovirinae; Rotavirus; Rotavirus A	2014-08-22
AB975996.1	Human rotavirus A	10941	Reoviridae	vertebrates,human	Viruses; Riboviria; Reoviridae; Sedoreovirinae; Rotavirus; Rotavirus A	2014-08-22
AB975997.1	Human rotavirus A	10941	Reoviridae	vertebrates,human	Viruses; Riboviria; Reoviridae; Sedoreovirinae; Rotavirus; Rotavirus A	2014-08-22
AB975998.1	Human rotavirus A	10941	Reoviridae	vertebrates,human	Viruses; Riboviria; Reoviridae; Sedoreovirinae; Rotavirus; Rotavirus A	2014-08-22
AB975999.1	Human rotavirus A	10941	Reoviridae	vertebrates,human	Viruses; Riboviria; Reoviridae; Sedoreovirinae; Rotavirus; Rotavirus A	2014-08-22
AB976000.1	Human rotavirus A	10941	Reoviridae	vertebrates,human	Viruses; Riboviria; Reoviridae; Sedoreovirinae; Rotavirus; Rotavirus A	2014-08-22
AB976001.1	Human rotavirus A	10941	Reoviridae	vertebrates,human	Viruses; Riboviria; Reoviridae; Sedoreovirinae; Rotavirus; Rotavirus A	2014-08-22
AB976002.1	Human rotavirus A	10941	Reoviridae	vertebrates,human	Viruses; Riboviria; Reoviridae; Sedoreovirinae; Rotavirus; Rotavirus A	2014-08-22
AB976003.1	Human rotavirus A	10941	Reoviridae	vertebrates,human	Viruses; Riboviria; Reoviridae; Sedoreovirinae; Rotavirus; Rotavirus A	2014-08-22
AB976004.1	Human rotavirus A	10941	Reoviridae	vertebrates,human	Viruses; Riboviria; Reoviridae; Sedoreovirinae; Rotavirus; Rotavirus A	2014-08-22
AB976005.1	Human rotavirus A	10941	Reoviridae	vertebrates,human	Viruses; Riboviria; Reoviridae; Sedoreovirinae; Rotavirus; Rotavirus A	2014-08-22
AB976006.1	Human rotavirus A	10941	Reoviridae	vertebrates,human	Viruses; Riboviria; Reoviridae; Sedoreovirinae; Rotavirus; Rotavirus A	2014-08-22
AB976007.1	Human rotavirus A	10941	Reoviridae	vertebrates,human	Viruses; Riboviria; Reoviridae; Sedoreovirinae; Rotavirus; Rotavirus A	2014-08-22
AB976008.1	Human rotavirus A	10941	Reoviridae	vertebrates,human	Viruses; Riboviria; Reoviridae; Sedoreovirinae; Rotavirus; Rotavirus A	2014-08-22
AB976009.1	Human rotavirus A	10941	Reoviridae	vertebrates,human	Viruses; Riboviria; Reoviridae; Sedoreovirinae; Rotavirus; Rotavirus A	2014-08-22
AB976010.1	Human rotavirus A	10941	Reoviridae	vertebrates,human	Viruses; Riboviria; Reoviridae; Sedoreovirinae; Rotavirus; Rotavirus A	2014-08-22
AB976011.1	Human rotavirus A	10941	Reoviridae	vertebrates,human	Viruses; Riboviria; Reoviridae; Sedoreovirinae; Rotavirus; Rotavirus A	2014-08-22
AB976012.1	Human rotavirus A	10941	Reoviridae	vertebrates,human	Viruses; Riboviria; Reoviridae; Sedoreovirinae; Rotavirus; Rotavirus A	2014-08-22
AB976013.1	Human rotavirus A	10941	Reoviridae	vertebrates,human	Viruses; Riboviria; Reoviridae; Sedoreovirinae; Rotavirus; Rotavirus A	2014-08-22
AB976014.1	Human rotavirus A	10941	Reoviridae	vertebrates,human	Viruses; Riboviria; Reoviridae; Sedoreovirinae; Rotavirus; Rotavirus A	2014-08-22
AB976015.1	Human rotavirus A	10941	Reoviridae	vertebrates,human	Viruses; Riboviria; Reoviridae; Sedoreovirinae; Rotavirus; Rotavirus A	2014-08-22
AB976016.1	Human rotavirus A	10941	Reoviridae	vertebrates,human	Viruses; Riboviria; Reoviridae; Sedoreovirinae; Rotavirus; Rotavirus A	2014-08-22
AB976017.1	Human rotavirus A	10941	Reoviridae	vertebrates,human	Viruses; Riboviria; Reoviridae; Sedoreovirinae; Rotavirus; Rotavirus A	2014-08-22
AB976018.1	Human rotavirus A	10941	Reoviridae	vertebrates,human	Viruses; Riboviria; Reoviridae; Sedoreovirinae; Rotavirus; Rotavirus A	2014-08-22
AB976019.1	Human rotavirus A	10941	Reoviridae	vertebrates,human	Viruses; Riboviria; Reoviridae; Sedoreovirinae; Rotavirus; Rotavirus A	2014-08-22
AB976020.1	Human rotavirus A	10941	Reoviridae	vertebrates,human	Viruses; Riboviria; Reoviridae; Sedoreovirinae; Rotavirus; Rotavirus A	2014-08-22
AB976021.1	Human rotavirus A	10941	Reoviridae	vertebrates,human	Viruses; Riboviria; Reoviridae; Sedoreovirinae; Rotavirus; Rotavirus A	2014-08-22
AB976022.1	Human rotavirus A	10941	Reoviridae	vertebrates,human	Viruses; Riboviria; Reoviridae; Sedoreovirinae; Rotavirus; Rotavirus A	2014-08-22
AB981170.1	Ralstonia phage RSMSuper	1530086	Inoviridae	germ	Viruses; Inoviridae; Habenivirus; Ralstonia virus RSM3; Ralstonia phage RSM3	2014-08-08
AC_000001.1	Bovine adenovirus 2	114429	Adenoviridae	vertebrates	Viruses; Adenoviridae; Mastadenovirus; Ovine mastadenovirus A	2003-08-16
AC_000002.1	Bovine adenovirus 3	10510	Adenoviridae	vertebrates	Viruses; Adenoviridae; Mastadenovirus; Bovine mastadenovirus B	2003-08-16
AC_000003.1	Canine adenovirus 1	10512	Adenoviridae	vertebrates	Viruses; Adenoviridae; Mastadenovirus; Canine mastadenovirus A	2003-08-16
AC_000004.1	Duck adenovirus 1	130329	Adenoviridae	vertebrates	Viruses; Adenoviridae; Atadenovirus; Duck atadenovirus A	2003-08-16
AC_000005.1	Human adenovirus 12	28282	Adenoviridae	vertebrates,human	Viruses; Adenoviridae; Mastadenovirus; Human mastadenovirus A	2003-08-16
AC_000006.1	Human adenovirus 17	46922	Adenoviridae	vertebrates,human	Viruses; Adenoviridae; Mastadenovirus; Human mastadenovirus D	2003-08-16
AC_000007.1	Human adenovirus 2	10515	Adenoviridae	vertebrates,human	Viruses; Adenoviridae; Mastadenovirus; Human mastadenovirus C	2003-08-16
AC_000008.1	Human adenovirus 5	28285	Adenoviridae	vertebrates,human	Viruses; Adenoviridae; Mastadenovirus; Human mastadenovirus C	2003-08-16
AC_000009.1	Porcine adenovirus 5	45370	Adenoviridae	vertebrates	Viruses; Adenoviridae; Mastadenovirus; Porcine mastadenovirus C	2003-08-16
AC_000010.1	Simian adenovirus 21	198503	Adenoviridae	vertebrates,human	Viruses; Adenoviridae; Mastadenovirus; Human mastadenovirus B; Human adenovirus B2	2003-08-16
AC_000011.1	Simian adenovirus 25	175567	Adenoviridae	vertebrates	Viruses; Adenoviridae; Mastadenovirus; Human mastadenovirus E	2003-08-16
AC_000012.1	Murine adenovirus 1	10530	Adenoviridae	vertebrates	NAN	2003-08-16
AC_000013.1	Fowl aviadenovirus 9	172864	Adenoviridae	vertebrates	Viruses; Adenoviridae; Aviadenovirus; Fowl aviadenovirus D	2003-08-16
AC_000014.1	Fowl aviadenovirus 1	10553	Adenoviridae	vertebrates	Viruses; Adenoviridae; Aviadenovirus; Fowl aviadenovirus A	2003-08-16
AC_000016.1	Turkey adenovirus 3	41678	Adenoviridae	vertebrates	Viruses; Adenoviridae; Siadenovirus; Turkey siadenovirus A	2003-08-16
AC_000017.1	Human adenovirus 1	10533	Adenoviridae	vertebrates,human	Viruses; Adenoviridae; Mastadenovirus; Human mastadenovirus C	2004-09-28
AC_000018.1	Human adenovirus 7	10519	Adenoviridae	vertebrates,human	Viruses; Adenoviridae; Mastadenovirus; Human mastadenovirus B; Human adenovirus B1	2004-09-28
AC_000019.1	Human adenovirus 35	10522	Adenoviridae	vertebrates,human	Viruses; Adenoviridae; Mastadenovirus; Human mastadenovirus B; Human adenovirus B2	2004-09-28
AC_000020.1	Canine adenovirus 2	10514	Adenoviridae	vertebrates	Viruses; Adenoviridae; Mastadenovirus; Canine mastadenovirus A	2003-08-16
AC_000189.1	Porcine adenovirus 3	35265	Adenoviridae	vertebrates	Viruses; Adenoviridae; Mastadenovirus; Porcine mastadenovirus A	2003-08-16
AC_000190.1	Tree shrew adenovirus 1	47680	Adenoviridae	vertebrates	Viruses; Adenoviridae; Mastadenovirus; Tree shrew mastadenovirus A	2003-08-16
AC_000191.1	Bovine mastadenovirus A	129953	Adenoviridae	vertebrates	Viruses; Adenoviridae; Mastadenovirus	2004-09-28
AF002227.1	Bovine viral diarrhea virus 2 C413	60869	Flaviviridae	vertebrates	Viruses; Riboviria; Flaviviridae; Pestivirus; Pestivirus B; Bovine viral diarrhea virus 2	1997-06-11
AF004885.1	Human immunodeficiency virus 1	11676	Retroviridae	vertebrates,human	Viruses; Ortervirales; Retroviridae; Orthoretrovirinae; Lentivirus	1998-01-04
AF005494.1	Human immunodeficiency virus 1	11676	Retroviridae	vertebrates,human	Viruses; Ortervirales; Retroviridae; Orthoretrovirinae; Lentivirus	1998-05-05
AF005496.1	Human immunodeficiency virus 1	11676	Retroviridae	vertebrates,human	Viruses; Ortervirales; Retroviridae; Orthoretrovirinae; Lentivirus	1998-05-05
AF007881.1	Maize streak virus - [Set]	268344	Geminiviridae	plants	NAN	1997-07-19
AF009626.1	Ectocarpus fasciculatus virus a	2083183	Phycodnaviridae	plant	Viruses; Phycodnaviridae; Phaeovirus	1997-07-17
AF012107.1	Porcine circovirus 1	133704	Circoviridae	vertebrates	Viruses; Circoviridae; Circovirus	1999-01-01
AF013360.1	Alfuy virus	44017	Flaviviridae	vertebrates,invertebrates,human	Viruses; Riboviria; Flaviviridae; Flavivirus; Murray Valley encephalitis virus	1997-12-30
AF013362.1	Aroa virus	64303	Flaviviridae	vertebrates,invertebrates,human	Viruses; Riboviria; Flaviviridae; Flavivirus	1997-12-30
AF013365.1	Bukalasa bat virus	64281	Flaviviridae	vertebrates,invertebrates,human	Viruses; Riboviria; Flaviviridae; Flavivirus	1997-12-30
AF013366.1	Bussuquara virus	64304	Flaviviridae	vertebrates,invertebrates,human	NAN	1997-12-30
AF013368.1	Carey Island virus	64289	Flaviviridae	vertebrates,invertebrates,human	Viruses; Riboviria; Flaviviridae; Flavivirus	1997-12-30
AF013369.1	Batu Cave virus	64306	Flaviviridae	vertebrates,invertebrates,human	Viruses; Riboviria; Flaviviridae; Flavivirus; Phnom Penh bat virus	1997-12-30
AF013370.1	Cowbone Ridge virus	64298	Flaviviridae	vertebrates,invertebrates,human	Viruses; Riboviria; Flaviviridae; Flavivirus	1997-12-30
AF013371.1	Dakar bat virus	64282	Flaviviridae	vertebrates,invertebrates,human	Viruses; Riboviria; Flaviviridae; Flavivirus	1997-12-30
AF013375.1	Iguape virus	64308	Flaviviridae	vertebrates,invertebrates,human	NAN	1997-12-30
AF013377.1	Israel turkey meningoencephalomyelitis virus	64291	Flaviviridae	vertebrates,invertebrates,human	Viruses; Riboviria; Flaviviridae; Flavivirus	1997-12-30
AF013384.1	Koutango virus	44025	Flaviviridae	vertebrates,invertebrates,human	Viruses; Riboviria; Flaviviridae; Flavivirus	1997-12-30
AF013390.1	Naranjal virus	64313	Flaviviridae	vertebrates,invertebrates,human	Viruses; Riboviria; Flaviviridae; Flavivirus; Aroa virus	1997-12-30
AF013394.1	Phnom Penh bat virus	64894	Flaviviridae	vertebrates,invertebrates,human	Viruses; Riboviria; Flaviviridae; Flavivirus	1997-12-30
AF013397.1	Rocio virus	64315	Flaviviridae	vertebrates,invertebrates,human	Viruses; Riboviria; Flaviviridae; Flavivirus; Ilheus virus	1997-12-30
AF013401.1	Sal Vieja virus	64301	Flaviviridae	vertebrates,invertebrates,human	Viruses; Riboviria; Flaviviridae; Flavivirus	1997-12-30
AF013402.1	San Perlita virus	64302	Flaviviridae	vertebrates,invertebrates,human	Viruses; Riboviria; Flaviviridae; Flavivirus	1997-12-30
AF013405.1	Sokoluk virus	64317	Flaviviridae	vertebrates	Viruses; Riboviria; Flaviviridae; Flavivirus; unclassified Flavivirus	1997-12-30
AF013407.1	Stratford virus	44027	Flaviviridae	vertebrates,invertebrates,human	Viruses; Riboviria; Flaviviridae; Flavivirus; Kokobera virus	1997-12-30
AF013413.1	Yaounde virus	64319	Flaviviridae	vertebrates,invertebrates,human	Viruses; Riboviria; Flaviviridae; Flavivirus	1997-12-30
AF014792.1	Walleye epidermal hyperplasia virus 1	64462	Retroviridae	vertebrates	Viruses; Ortervirales; Retroviridae; Orthoretrovirinae; Epsilonretrovirus	1997-08-27
AF014793.1	Walleye epidermal hyperplasia virus 2	64461	Retroviridae	vertebrates	Viruses; Ortervirales; Retroviridae; Orthoretrovirinae; Epsilonretrovirus	1997-08-27
AF014881.1	Cotton leaf curl Gezira virus	222459	Geminiviridae	plants	Viruses; Geminiviridae; Begomovirus	1999-01-05
AF018077.1	Hepatitis delta virus	12475	unclassified	vertebrates,human	Viruses; Riboviria; Deltavirus	1998-05-21
AF022442.1	Ceratobium mosaic virus	66702	Potyviridae	plants	Viruses; Riboviria; Potyviridae; Potyvirus	1997-10-22
AF027217.1	Porcine circovirus 2	85708	Circoviridae	vertebrates	Viruses; Circoviridae; Circovirus	1997-12-16
AF028004.1	Watermelon leaf mottle virus	70134	Potyviridae	plants	Viruses; Riboviria; Potyviridae; Potyvirus	1998-01-30
AF035633.1	Wild cucumber mosaic virus	70824	Tymoviridae	invertebrates,plants	Viruses; Riboviria; Tymovirales; Tymoviridae; Tymovirus	1998-07-01
AF046866.1	Hepatitis C virus subtype 3a	356426	Flaviviridae	vertebrates,human	Viruses; Riboviria; Flaviviridae; Hepacivirus; Hepacivirus C; Hepatitis C virus genotype 3	1998-02-19
AF046996.1	Woolly monkey hepatitis B virus	68416	Hepadnaviridae	vertebrates	Viruses; Hepadnaviridae; Orthohepadnavirus	1998-05-22
AF049337.1	HIV-1 CRF04_cpx	540992	Retroviridae	vertebrates,human	NAN	1998-12-02
AF055391.1	Porcine circovirus 2	85708	Circoviridae	vertebrates	Viruses; Circoviridae; Circovirus	1998-09-13
AF055392.1	Porcine circovirus 2	85708	Circoviridae	vertebrates	Viruses; Circoviridae; Circovirus	1998-09-13
AF055393.1	Porcine circovirus 2	85708	Circoviridae	vertebrates	Viruses; Circoviridae; Circovirus	1998-09-13
AF055394.1	Porcine circovirus 2	85708	Circoviridae	vertebrates	Viruses; Circoviridae; Circovirus	1998-09-13
AF055887.1	Southern bean mosaic virus	12139	Solemoviridae	plants	Viruses; Riboviria; Solemoviridae; Sobemovirus	1998-05-09
AF059243.1	Enterobacteria phage NL95	75725	Leviviridae	germ	Viruses; Riboviria; Leviviridae; Allolevivirus; Escherichia virus FI	1998-04-25
AF061641.1	Human immunodeficiency virus 1	11676	Retroviridae	vertebrates,human	Viruses; Ortervirales; Retroviridae; Orthoretrovirinae; Lentivirus	1998-08-07
AF061642.1	Human immunodeficiency virus 1	11676	Retroviridae	vertebrates,human	Viruses; Ortervirales; Retroviridae; Orthoretrovirinae; Lentivirus	1998-08-07
AF061755.1	Macropodid alphaherpesvirus 2	83440	Herpesviridae	vertebrates	Viruses; Herpesvirales; Herpesviridae; Alphaherpesvirinae; Simplexvirus	1999-01-13
AF061869.1	Beet soil-borne mosaic virus	76343	Benyviridae	plants	Viruses; Riboviria; Benyviridae; Benyvirus	1998-05-18
AF062926.1	Tuberose mild mosaic virus	101281	Potyviridae	plants	Viruses; Riboviria; Potyviridae; Potyvirus	2002-02-01
AF063224.1	Human immunodeficiency virus 1	11676	Retroviridae	vertebrates,human	Viruses; Ortervirales; Retroviridae; Orthoretrovirinae; Lentivirus	1998-05-14
AF064490.1	Hepatitis C virus SA13	356390	Flaviviridae	vertebrates,human	NAN	1998-09-29
AF064699.1	Human immunodeficiency virus 1	11676	Retroviridae	vertebrates,human	Viruses; Ortervirales; Retroviridae; Orthoretrovirinae; Lentivirus	1998-10-23
AF067155.1	Human immunodeficiency virus 1	11676	Retroviridae	vertebrates,human	Viruses; Ortervirales; Retroviridae; Orthoretrovirinae; Lentivirus	1998-06-24
AF069670.1	Human immunodeficiency virus 1	11676	Retroviridae	vertebrates,human	Viruses; Ortervirales; Retroviridae; Orthoretrovirinae; Lentivirus	1998-10-29
AF075255.1	Venezuelan equine encephalitis virus	11036	Togaviridae	invertebrates,vertebrates,human	Viruses; Riboviria; Togaviridae; Alphavirus	1999-02-10
AF075269.1	Simian immunodeficiency virus	11723	Retroviridae	vertebrates	Viruses; Ortervirales; Retroviridae; Orthoretrovirinae; Lentivirus	1998-07-26
AF075703.1	Human immunodeficiency virus 1	11676	Retroviridae	vertebrates,human	Viruses; Ortervirales; Retroviridae; Orthoretrovirinae; Lentivirus	1999-10-21
AF076998.1	Human immunodeficiency virus 1	11676	Retroviridae	vertebrates,human	Viruses; Ortervirales; Retroviridae; Orthoretrovirinae; Lentivirus	1999-08-01
AF077017.1	Simian immunodeficiency virus	11723	Retroviridae	vertebrates	Viruses; Ortervirales; Retroviridae; Orthoretrovirinae; Lentivirus	1998-07-26
AF077336.1	Human immunodeficiency virus 1	11676	Retroviridae	vertebrates,human	Viruses; Ortervirales; Retroviridae; Orthoretrovirinae; Lentivirus	1999-08-01
AF078668.1	Infectious pancreatic necrosis virus	11002	Birnaviridae	vertebrates	Viruses; Riboviria; Birnaviridae; Aquabirnavirus	1998-11-05
AF078669.1	Infectious pancreatic necrosis virus	11002	Birnaviridae	vertebrates	Viruses; Riboviria; Birnaviridae; Aquabirnavirus	1998-11-05
AF078728.2	Caprine alphaherpesvirus 1	39944	Herpesviridae	vertebrates	Viruses; Herpesvirales; Herpesviridae; Alphaherpesvirinae; Varicellovirus	1999-08-01
AF078729.2	Cervid alphaherpesvirus 1	79891	Herpesviridae	vertebrates	Viruses; Herpesvirales; Herpesviridae; Alphaherpesvirinae; Varicellovirus	1999-08-01
AF079456.1	Onyong-nyong virus	2169701	Togaviridae	vertebrates,invertebrates,human	Viruses; Riboviria; Togaviridae; Alphavirus	1998-08-06
AF079457.1	Igbo Ora virus	79899	Togaviridae	vertebrates,invertebrates,human	Viruses; Riboviria; Togaviridae; Alphavirus; Onyong-nyong virus	1998-08-06
AF080560.1	Beak and feather disease virus	77856	Circoviridae	vertebrates	Viruses; Circoviridae; Circovirus	1998-11-03
AF082339.1	Human immunodeficiency virus 2	11709	Retroviridae	vertebrates,human	Viruses; Ortervirales; Retroviridae; Orthoretrovirinae; Lentivirus	1998-12-10
AF082394.1	Human immunodeficiency virus 1	11676	Retroviridae	vertebrates,human	Viruses; Ortervirales; Retroviridae; Orthoretrovirinae; Lentivirus	1999-03-04
AF082395.1	Human immunodeficiency virus 1	11676	Retroviridae	vertebrates,human	Viruses; Ortervirales; Retroviridae; Orthoretrovirinae; Lentivirus	1999-03-04
AF082843.1	Swine hepatitis E virus	63421	Hepeviridae	vertebrates,human	Viruses; Riboviria; Hepeviridae; Orthohepevirus; Orthohepevirus A; Hepatitis E virus	1998-12-19
AF083132.1	Porcine adenovirus 3	35265	Adenoviridae	vertebrates	Viruses; Adenoviridae; Mastadenovirus; Porcine mastadenovirus A	1999-01-03
AF084006.1	Tomato leaf curl virus-[Solanum species D1]	223354	Geminiviridae	plants	NAN	1999-01-26
AF084936.1	Human immunodeficiency virus 1	11676	Retroviridae	vertebrates,human	Viruses; Ortervirales; Retroviridae; Orthoretrovirinae; Lentivirus	1999-02-10
AF085695.1	Porcine circovirus 2	85708	Circoviridae	vertebrates	Viruses; Circoviridae; Circovirus	1998-09-30
AF086834.1	Porcine circovirus 2	85708	Circoviridae	vertebrates	Viruses; Circoviridae; Circovirus	1998-09-29
AF086835.1	Porcine circovirus 2	85708	Circoviridae	vertebrates	Viruses; Circoviridae; Circovirus	1998-09-29
AF086836.1	Porcine circovirus 2	85708	Circoviridae	vertebrates	Viruses; Circoviridae; Circovirus	1998-09-29
AF090842.1	Hepatitis B virus	10407	Hepadnaviridae	vertebrates,human	Viruses; Hepadnaviridae; Orthohepadnavirus	1999-06-22
AF095689.1	Vaccinia virus Tian Tan	10253	Poxviridae	vertebrates,human	NAN	2000-02-14
AF103728.1	Sindbis virus	11034	Togaviridae	invertebrates,vertebrates,human	Viruses; Riboviria; Togaviridae; Alphavirus	1998-12-06
AF103818.1	Simian immunodeficiency virus	11723	Retroviridae	vertebrates	Viruses; Ortervirales; Retroviridae; Orthoretrovirinae; Lentivirus	1999-03-04
AF103991.1	Cucumber mosaic virus	12305	Bromoviridae	plants	Viruses; Riboviria; Bromoviridae; Cucumovirus	1999-03-04
AF107770.1	Human immunodeficiency virus 1	11676	Retroviridae	vertebrates,human	Viruses; Ortervirales; Retroviridae; Orthoretrovirinae; Lentivirus	1999-08-17
AF108105.1	Human adenovirus 17	46922	Adenoviridae	vertebrates,human	Viruses; Adenoviridae; Mastadenovirus; Human mastadenovirus D	1999-03-15
AF109397.1	Bovine circovirus	85542	Circoviridae	vertebrates	Viruses; Circoviridae; Circovirus; Porcine circovirus 2	1998-12-17
AF109398.1	Porcine circovirus type 2-C	85543	Circoviridae	vertebrates	Viruses; Circoviridae; Circovirus; Porcine circovirus 2	1999-01-06
AF109399.1	Porcine circovirus type 2-E	85544	Circoviridae	vertebrates	Viruses; Circoviridae; Circovirus; Porcine circovirus 2	1999-01-06
AF110967.1	Human immunodeficiency virus 1	11676	Retroviridae	vertebrates,human	Viruses; Ortervirales; Retroviridae; Orthoretrovirinae; Lentivirus	1999-02-28
AF111000.1	Snow goose hepatitis B virus	89623	Hepadnaviridae	vertebrates	Viruses; Hepadnaviridae; Avihepadnavirus; Duck hepatitis B virus	1999-03-29
AF112862.1	Porcine circovirus type 2-B	85709	Circoviridae	vertebrates	Viruses; Circoviridae; Circovirus; Porcine circovirus 2	1999-01-06
AF115393.1	Simian immunodeficiency virus	11723	Retroviridae	vertebrates	Viruses; Ortervirales; Retroviridae; Orthoretrovirinae; Lentivirus	1999-12-17
AF117753.1	Porcine circovirus type 2-D	86385	Circoviridae	vertebrates	Viruses; Circoviridae; Circovirus; Porcine circovirus 2	1999-02-04
AF118095.2	Porcine circovirus 2	85708	Circoviridae	vertebrates	Viruses; Circoviridae; Circovirus	1999-07-27
AF118097.2	Porcine circovirus 2	85708	Circoviridae	vertebrates	Viruses; Circoviridae; Circovirus	1999-07-27
AF119819.1	Human immunodeficiency virus 1	11676	Retroviridae	vertebrates,human	Viruses; Ortervirales; Retroviridae; Orthoretrovirinae; Lentivirus	1999-06-09
AF119820.1	Human immunodeficiency virus 1	11676	Retroviridae	vertebrates,human	Viruses; Ortervirales; Retroviridae; Orthoretrovirinae; Lentivirus	1999-06-09
AF127976.1	Cucumber mosaic virus	12305	Bromoviridae	plants	Viruses; Riboviria; Bromoviridae; Cucumovirus	1999-07-22
AF131870.1	Simian immunodeficiency virus	11723	Retroviridae	vertebrates	Viruses; Ortervirales; Retroviridae; Orthoretrovirinae; Lentivirus	1999-06-20
AF131950.1	Human papillomavirus - cand85	151757	Papillomaviridae	vertebrates,human	NAN	1999-04-08
AF139382.1	Human T-lymphotropic virus 2	11909	Retroviridae	vertebrates	Viruses; Ortervirales; Retroviridae; Orthoretrovirinae; Deltaretrovirus; Primate T-lymphotropic virus 2	1999-06-03
AF149227.1	Pepper golden mosaic virus-[CR]	223302	Geminiviridae	plants	NAN	1999-11-10
AF151983.1	Human papillomavirus type 83	333772	Papillomaviridae	vertebrates	Viruses; Papillomaviridae; Firstpapillomavirinae; Alphapapillomavirus; Alphapapillomavirus 3	1999-06-15
AF154679.1	Porcine circovirus 2	85708	Circoviridae	vertebrates	Viruses; Circoviridae; Circovirus	1999-06-13
AF160501.1	Hepatitis B virus	10407	Hepadnaviridae	vertebrates,human	Viruses; Hepadnaviridae; Orthohepadnavirus	2000-02-17
AF162273.1	Human parvovirus B19	10798	Parvoviridae	vertebrates,human	Viruses; Parvoviridae; Parvovirinae; Erythroparvovirus; Primate erythroparvovirus 1	1999-08-02
AF165098.1	Tomato leaf curl Bangalore virus-[Ban4]	220935	Geminiviridae	plants	NAN	1999-08-25
AF166528.1	Porcine circovirus 2	85708	Circoviridae	vertebrates	Viruses; Circoviridae; Circovirus	1999-08-19
AF176027.1	Escherichia virus phiX174	10847	Microviridae	germ	Viruses; Microviridae; Bullavirinae; Sinsheimervirus	1999-09-01
AF176028.1	Escherichia virus phiX174	10847	Microviridae	germ	Viruses; Microviridae; Bullavirinae; Sinsheimervirus	1999-09-01
AF176029.1	Escherichia virus phiX174	10847	Microviridae	germ	Viruses; Microviridae; Bullavirinae; Sinsheimervirus	1999-09-01
AF176030.1	Escherichia virus phiX174	10847	Microviridae	germ	Viruses; Microviridae; Bullavirinae; Sinsheimervirus	1999-09-01
AF176031.1	Escherichia virus phiX174	10847	Microviridae	germ	Viruses; Microviridae; Bullavirinae; Sinsheimervirus	1999-09-01
AF176032.1	Escherichia virus phiX174	10847	Microviridae	germ	Viruses; Microviridae; Bullavirinae; Sinsheimervirus	1999-09-01
AF176033.1	Escherichia virus phiX174	10847	Microviridae	germ	Viruses; Microviridae; Bullavirinae; Sinsheimervirus	1999-09-01
AF176034.1	Escherichia virus phiX174	10847	Microviridae	germ	Viruses; Microviridae; Bullavirinae; Sinsheimervirus	1999-09-01
AF179368.1	Human immunodeficiency virus 1	11676	Retroviridae	vertebrates,human	Viruses; Ortervirales; Retroviridae; Orthoretrovirinae; Lentivirus	2000-07-01
AF185954.1	Cypripedium virus Y	104389	Potyviridae	plants	Viruses; Riboviria; Potyviridae; Potyvirus	1999-10-01
AF185956.1	Rhopalanthe virus Y	104392	Potyviridae	plants	Viruses; Riboviria; Potyviridae; Potyvirus	1999-10-01
AF185957.1	Sarcochilus virus Y	104393	Potyviridae	plants	Viruses; Riboviria; Potyviridae; Potyvirus	1999-10-01
AF185958.1	Pleione virus Y	104390	Potyviridae	plants	Viruses; Riboviria; Potyviridae; Potyvirus	1999-10-01
AF188115.1	Simian immunodeficiency virus	11723	Retroviridae	vertebrates	Viruses; Ortervirales; Retroviridae; Orthoretrovirinae; Lentivirus	1999-11-11
AF188116.1	Simian immunodeficiency virus	11723	Retroviridae	vertebrates	Viruses; Ortervirales; Retroviridae; Orthoretrovirinae; Lentivirus	1999-11-11
AF189125.1	Cardamom mosaic virus	104637	Potyviridae	plants	Viruses; Riboviria; Potyviridae; Macluravirus	1999-10-04
AF190127.1	Human immunodeficiency virus 1	11676	Retroviridae	vertebrates,human	Viruses; Ortervirales; Retroviridae; Orthoretrovirinae; Lentivirus	1999-12-16
AF190128.1	Human immunodeficiency virus 1	11676	Retroviridae	vertebrates,human	Viruses; Ortervirales; Retroviridae; Orthoretrovirinae; Lentivirus	1999-12-16
AF193253.1	Human immunodeficiency virus 1	11676	Retroviridae	vertebrates,human	Viruses; Ortervirales; Retroviridae; Orthoretrovirinae; Lentivirus	2000-01-01
AF193276.1	HIV-1 CRF03_AB	540995	Retroviridae	vertebrates,human	NAN	2000-01-01
AF193277.1	Human immunodeficiency virus 1	11676	Retroviridae	vertebrates,human	Viruses; Ortervirales; Retroviridae; Orthoretrovirinae; Lentivirus	2000-01-01
AF193864.1	Orangutan hepadnavirus	113194	Hepadnaviridae	vertebrates,human	Viruses; Hepadnaviridae; Orthohepadnavirus; Hepatitis B virus	2000-02-11
AF197340.1	Human immunodeficiency virus 1	11676	Retroviridae	vertebrates,human	Viruses; Ortervirales; Retroviridae; Orthoretrovirinae; Lentivirus	2000-01-12
AF197341.1	Human immunodeficiency virus 1	11676	Retroviridae	vertebrates,human	Viruses; Ortervirales; Retroviridae; Orthoretrovirinae; Lentivirus	2000-01-12
AF198101.1	Cucumber mosaic virus	12305	Bromoviridae	plants	Viruses; Riboviria; Bromoviridae; Cucumovirus	2002-04-09
AF198102.1	Cucumber mosaic virus	12305	Bromoviridae	plants	Viruses; Riboviria; Bromoviridae; Cucumovirus	2002-04-09
AF198103.1	Cucumber mosaic virus	12305	Bromoviridae	plants	Viruses; Riboviria; Bromoviridae; Cucumovirus	2002-04-09
AF200364.1	Papiine gammaherpesvirus 1	106332	Herpesviridae	vertebrates	Viruses; Herpesvirales; Herpesviridae; Gammaherpesvirinae; Lymphocryptovirus	2000-01-11
AF201305.1	Porcine circovirus 2	85708	Circoviridae	vertebrates	Viruses; Circoviridae; Circovirus	2000-02-23
AF201306.1	Porcine circovirus 2	85708	Circoviridae	vertebrates	Viruses; Circoviridae; Circovirus	2000-02-23
AF201307.1	Porcine circovirus 2	85708	Circoviridae	vertebrates	Viruses; Circoviridae; Circovirus	2000-02-23
AF201308.1	Porcine circovirus 2	85708	Circoviridae	vertebrates	Viruses; Circoviridae; Circovirus	2000-02-23
AF201309.1	Porcine circovirus 2	85708	Circoviridae	vertebrates	Viruses; Circoviridae; Circovirus	2000-02-23
AF201310.1	Porcine circovirus 2	85708	Circoviridae	vertebrates	Viruses; Circoviridae; Circovirus	2000-02-23
AF201311.1	Porcine circovirus 2	85708	Circoviridae	vertebrates	Viruses; Circoviridae; Circovirus	2000-02-23
AF201897.1	Porcine circovirus 2	85708	Circoviridae	vertebrates	Viruses; Circoviridae; Circovirus	2000-12-20
AF203527.1	Diuris virus Y	111427	Potyviridae	plants	Viruses; Riboviria; Potyviridae; Potyvirus	2000-01-03
AF203537.1	Carrot virus Y	114923	Potyviridae	plants	Viruses; Riboviria; Potyviridae; Potyvirus	2000-07-02
AF206674.1	Tomato yellow leaf curl Thailand virus-[Myanmar]	221542	Geminiviridae	plants	NAN	2000-04-13
AF208027.1	Human immunodeficiency virus 2	11709	Retroviridae	vertebrates,human	Viruses; Ortervirales; Retroviridae; Orthoretrovirinae; Lentivirus	2000-07-06
AF210709.2	Petunia vein banding virus	147306	Tymoviridae	invertebrates,plants	Viruses; Riboviria; Tymovirales; Tymoviridae; Tymovirus	2001-01-24
AF217253.1	Salmonella virus P22	10754	Podoviridae	germ	Viruses; Caudovirales; Podoviridae; Lederbergvirus	2000-06-10
AF223965.1	Hepatitis B virus	10407	Hepadnaviridae	vertebrates,human	Viruses; Hepadnaviridae; Orthohepadnavirus	2001-01-17
AF227250.1	Enterobacteria phage KU1	12021	Leviviridae	germ	Viruses; Riboviria; Leviviridae; Levivirus; Escherichia virus BZ13	2000-05-04
AF228515.1	Clitoria virus Y	114891	Potyviridae	plants	Viruses; Riboviria; Potyviridae; Potyvirus	2001-02-02
AF228516.1	Hibbertia virus Y	114892	Potyviridae	plants	Viruses; Riboviria; Potyviridae; Potyvirus	2001-02-02
AF228693.1	Zea mosaic virus	115232	Potyviridae	plants	NAN	2000-02-20
AF234173.1	Escherichia virus P1	10678	Myoviridae	germ	Viruses; Caudovirales; Myoviridae; Punavirus	2004-03-01
AF245003.1	Malabaricus grouper nervous necrosis virus	138672	Nodaviridae	vertebrates	NAN	2000-10-10
AF246939.1	Human picobirnavirus	145856	Picobirnaviridae	vertebrates,human	Viruses; Riboviria; Picobirnaviridae; Picobirnavirus	2001-01-24
AF246940.1	Human picobirnavirus	145856	Picobirnaviridae	vertebrates,human	Viruses; Riboviria; Picobirnaviridae; Picobirnavirus	2001-01-24
AF252265.1	Trocara virus	135246	Togaviridae	vertebrates,invertebrates	Viruses; Riboviria; Togaviridae; Alphavirus	2001-12-31
AF258784.1	Tree shrew adenovirus 1	47680	Adenoviridae	vertebrates	Viruses; Adenoviridae; Mastadenovirus; Tree shrew mastadenovirus A	2002-12-10
AF264038.1	Porcine circovirus 2	85708	Circoviridae	vertebrates	Viruses; Circoviridae; Circovirus	2000-07-23
AF264039.1	Porcine circovirus 2	85708	Circoviridae	vertebrates	Viruses; Circoviridae; Circovirus	2000-07-23
AF264040.1	Porcine circovirus 2	85708	Circoviridae	vertebrates	Viruses; Circoviridae; Circovirus	2000-07-23
AF264041.1	Porcine circovirus 2	85708	Circoviridae	vertebrates	Viruses; Circoviridae; Circovirus	2000-07-23
AF264042.1	Porcine circovirus 2	85708	Circoviridae	vertebrates	Viruses; Circoviridae; Circovirus	2000-07-23
AF264043.1	Porcine circovirus 2	85708	Circoviridae	vertebrates	Viruses; Circoviridae; Circovirus	2000-07-23
AF274751.1	Enterobacteria phage S13	10844	Microviridae	germ	Viruses; Microviridae; Bullavirinae; Sinsheimervirus; unclassified Sinsheimervirus; Enterobacteria phage phiX174 sensu lato	2000-11-06
AF280539.1	Beet soil-borne mosaic virus	76343	Benyviridae	plants	Viruses; Riboviria; Benyviridae; Benyvirus	1998-05-18
AF280540.1	Beet soil-borne mosaic virus	76343	Benyviridae	plants	Viruses; Riboviria; Benyviridae; Benyvirus	1998-05-18
AF280541.1	Beet soil-borne mosaic virus	76343	Benyviridae	plants	Viruses; Riboviria; Benyviridae; Benyvirus	1998-05-18
AF283103.1	Pineapple mealybug wilt-associated virus 2	136234	Closteroviridae	plants	Viruses; Riboviria; Closteroviridae; Ampelovirus	2000-09-17
AF283477.2	Caprine gammaherpesvirus 2	135102	Herpesviridae	vertebrates	Viruses; Herpesvirales; Herpesviridae; Gammaherpesvirinae; Macavirus	2000-09-14
AF286226.1	Human immunodeficiency virus 1	11676	Retroviridae	vertebrates,human	Viruses; Ortervirales; Retroviridae; Orthoretrovirinae; Lentivirus	2001-04-10
AF286229.1	Human immunodeficiency virus 1	11676	Retroviridae	vertebrates,human	Viruses; Ortervirales; Retroviridae; Orthoretrovirinae; Lentivirus	2001-04-10
AF286230.1	Human immunodeficiency virus 1	11676	Retroviridae	vertebrates,human	Viruses; Ortervirales; Retroviridae; Orthoretrovirinae; Lentivirus	2001-04-10
AF286236.1	Human immunodeficiency virus 1	11676	Retroviridae	vertebrates,human	Viruses; Ortervirales; Retroviridae; Orthoretrovirinae; Lentivirus	2001-06-23
AF286237.1	Human immunodeficiency virus 1	11676	Retroviridae	vertebrates,human	Viruses; Ortervirales; Retroviridae; Orthoretrovirinae; Lentivirus	2001-06-23
AF286238.1	Human immunodeficiency virus 1	11676	Retroviridae	vertebrates,human	Viruses; Ortervirales; Retroviridae; Orthoretrovirinae; Lentivirus	2001-06-23
AF286239.1	Human immunodeficiency virus 1	11676	Retroviridae	vertebrates,human	Viruses; Ortervirales; Retroviridae; Orthoretrovirinae; Lentivirus	2001-06-23
AF286240.1	Human immunodeficiency virus 1	11676	Retroviridae	vertebrates,human	Viruses; Ortervirales; Retroviridae; Orthoretrovirinae; Lentivirus	2001-06-27
AF286241.1	Human immunodeficiency virus 1	11676	Retroviridae	vertebrates,human	Viruses; Ortervirales; Retroviridae; Orthoretrovirinae; Lentivirus	2001-06-27
AF289056.1	Lymantria xylina nucleopolyhedrovirus	166921	Baculoviridae	invertebrates	Viruses; Baculoviridae; Alphabaculovirus	2001-08-02
AF289548.1	Human immunodeficiency virus 1	11676	Retroviridae	vertebrates,human	Viruses; Ortervirales; Retroviridae; Orthoretrovirinae; Lentivirus	2001-04-04
AF289549.1	Human immunodeficiency virus 1	11676	Retroviridae	vertebrates,human	Viruses; Ortervirales; Retroviridae; Orthoretrovirinae; Lentivirus	2001-04-04
AF289550.1	Human immunodeficiency virus 1	11676	Retroviridae	vertebrates,human	Viruses; Ortervirales; Retroviridae; Orthoretrovirinae; Lentivirus	2001-04-04
AF293960.1	Human papillomavirus type 84	150546	Papillomaviridae	vertebrates	Viruses; Papillomaviridae; Firstpapillomavirinae; Alphapapillomavirus; Alphapapillomavirus 3	2001-02-18
AF295401.1	Tomato leaf curl Bangalore virus-[Ban5]	220933	Geminiviridae	plants	NAN	2001-03-15
AF299074.1	Spiraea yellow leafspot virus	157271	Caulimoviridae	plants	Viruses; Ortervirales; Caulimoviridae; Badnavirus	2001-04-16
AF299300.1	Escherichia virus phiX174	10847	Microviridae	germ	Viruses; Microviridae; Bullavirinae; Sinsheimervirus	2001-05-28
AF299301.1	Escherichia virus phiX174	10847	Microviridae	germ	Viruses; Microviridae; Bullavirinae; Sinsheimervirus	2001-05-28
AF299302.1	Escherichia virus phiX174	10847	Microviridae	germ	Viruses; Microviridae; Bullavirinae; Sinsheimervirus	2001-05-28
AF299303.1	Escherichia virus phiX174	10847	Microviridae	germ	Viruses; Microviridae; Bullavirinae; Sinsheimervirus	2001-05-28
AF299304.1	Escherichia virus phiX174	10847	Microviridae	germ	Viruses; Microviridae; Bullavirinae; Sinsheimervirus	2001-05-28
AF299305.1	Escherichia virus phiX174	10847	Microviridae	germ	Viruses; Microviridae; Bullavirinae; Sinsheimervirus	2001-05-28
AF299306.1	Escherichia virus phiX174	10847	Microviridae	germ	Viruses; Microviridae; Bullavirinae; Sinsheimervirus	2001-05-28
AF299307.1	Escherichia virus phiX174	10847	Microviridae	germ	Viruses; Microviridae; Bullavirinae; Sinsheimervirus	2001-05-28
AF299308.1	Escherichia virus phiX174	10847	Microviridae	germ	Viruses; Microviridae; Bullavirinae; Sinsheimervirus	2001-05-28
AF299309.1	Escherichia virus phiX174	10847	Microviridae	germ	Viruses; Microviridae; Bullavirinae; Sinsheimervirus	2001-05-28
AF299310.1	Escherichia virus phiX174	10847	Microviridae	germ	Viruses; Microviridae; Bullavirinae; Sinsheimervirus	2001-05-28
AF299311.1	Escherichia virus phiX174	10847	Microviridae	germ	Viruses; Microviridae; Bullavirinae; Sinsheimervirus	2001-05-28
AF299312.1	Escherichia virus phiX174	10847	Microviridae	germ	Viruses; Microviridae; Bullavirinae; Sinsheimervirus	2001-05-28
AF299313.1	Escherichia virus phiX174	10847	Microviridae	germ	Viruses; Microviridae; Bullavirinae; Sinsheimervirus	2001-05-28
AF299314.1	Escherichia virus phiX174	10847	Microviridae	germ	Viruses; Microviridae; Bullavirinae; Sinsheimervirus	2001-05-28
AF301156.1	Simian immunodeficiency virus	11723	Retroviridae	vertebrates	Viruses; Ortervirales; Retroviridae; Orthoretrovirinae; Lentivirus	2001-02-02
AF308157.1	Foot-and-mouth disease virus - type O	12118	Picornaviridae	vertebrates	Viruses; Riboviria; Picornavirales; Picornaviridae; Aphthovirus; Foot-and-mouth disease virus	2001-01-03
AF309418.1	Newcastle disease virus B1	139270	Paramyxoviridae	vertebrates,human	Viruses; Riboviria; Negarnaviricota; Haploviricotina; Monjiviricetes; Mononegavirales; Paramyxoviridae; Avulavirus; Avian avulavirus 1	2000-12-02
AF311056.1	Deer tick virus	58535	Flaviviridae	vertebrates,invertebrates,human	Viruses; Riboviria; Flaviviridae; Flavivirus; Powassan virus	2001-11-16
AF311295.1	Beak and feather disease virus	77856	Circoviridae	vertebrates	Viruses; Circoviridae; Circovirus	2000-11-07
AF311296.1	Beak and feather disease virus	77856	Circoviridae	vertebrates	Viruses; Circoviridae; Circovirus	2000-11-07
AF311297.1	Beak and feather disease virus	77856	Circoviridae	vertebrates	Viruses; Circoviridae; Circovirus	2000-11-07
AF311298.1	Beak and feather disease virus	77856	Circoviridae	vertebrates	Viruses; Circoviridae; Circovirus	2000-11-07
AF311299.1	Beak and feather disease virus	77856	Circoviridae	vertebrates	Viruses; Circoviridae; Circovirus	2000-11-07
AF311300.1	Beak and feather disease virus	77856	Circoviridae	vertebrates	Viruses; Circoviridae; Circovirus	2000-11-07
AF311301.1	Beak and feather disease virus	77856	Circoviridae	vertebrates	Viruses; Circoviridae; Circovirus	2000-11-07
AF311302.1	Beak and feather disease virus	77856	Circoviridae	vertebrates	Viruses; Circoviridae; Circovirus	2000-11-07
AF318942.1	Epinephelus tauvina nervous necrosis virus	143921	Nodaviridae	vertebrates	NAN	2001-03-21
AF319555.1	Epinephelus tauvina nervous necrosis virus	143921	Nodaviridae	vertebrates	NAN	2001-03-21
AF326114.2	Menangle virus	152219	Paramyxoviridae	vertebrates,human	Viruses; Riboviria; Negarnaviricota; Haploviricotina; Monjiviricetes; Mononegavirales; Paramyxoviridae; Rubulavirinae; Pararubulavirus; Menangle pararubulavirus	2001-06-14
AF326573.1	Dengue virus 4	11070	Flaviviridae	vertebrates,invertebrates,human	Viruses; Riboviria; Flaviviridae; Flavivirus; Dengue virus	2001-02-05
AF326583.1	Human T-lymphotropic virus 2	11909	Retroviridae	vertebrates	Viruses; Ortervirales; Retroviridae; Orthoretrovirinae; Deltaretrovirus; Primate T-lymphotropic virus 2	2001-01-11
AF326584.1	Human T-lymphotropic virus 2	11909	Retroviridae	vertebrates	Viruses; Ortervirales; Retroviridae; Orthoretrovirinae; Deltaretrovirus; Primate T-lymphotropic virus 2	2001-01-11
AF328295.1	Simian immunodeficiency virus	11723	Retroviridae	vertebrates	Viruses; Ortervirales; Retroviridae; Orthoretrovirinae; Lentivirus	2001-08-01
AF329889.1	Maize streak virus - [Raw]	268343	Geminiviridae	plants	Viruses; Geminiviridae; Mastrevirus; Maize streak virus	2001-07-17
AF331718.1	Alkhumra hemorrhagic fever virus	172148	Flaviviridae	vertebrates,invertebrates,human	Viruses; Riboviria; Flaviviridae; Flavivirus; Kyasanur Forest disease virus	2001-09-29
AF332093.3	Shrimp white spot syndrome virus	92652	Nimaviridae	invertebrates	Viruses; Nimaviridae; Whispovirus; White spot syndrome virus	2001-11-20
AF334679.1	Simian immunodeficiency virus	11723	Retroviridae	vertebrates	Viruses; Ortervirales; Retroviridae; Orthoretrovirinae; Lentivirus	2001-05-22
AF335429.2	Ranunculus white mottle virus	152636	Aspiviridae	plants	Viruses; Riboviria; Negarnaviricota; Haploviricotina; Milneviricetes; Serpentovirales; Aspiviridae; Ophiovirus; Ranunculus white mottle ophiovirus	2001-07-02
AF342731.1	Tellina virus 2	359996	Birnaviridae	vertebrates	NAN	2001-04-12
AF349909.1	Human papillomavirus type 86	171370	Papillomaviridae	vertebrates	Viruses; Papillomaviridae; Firstpapillomavirinae; Alphapapillomavirus; Alphapapillomavirus 3	2001-09-25
AF364094.1	Porcine circovirus 2	85708	Circoviridae	vertebrates	Viruses; Circoviridae; Circovirus	2001-05-08
AF369029.2	White spot syndrome virus	342409	Nimaviridae	invertebrates	Viruses; Nimaviridae; Whispovirus	2001-07-26
AF375051.1	Venezuelan equine encephalitis virus	11036	Togaviridae	invertebrates,vertebrates,human	Viruses; Riboviria; Togaviridae; Alphavirus	2001-06-26
AF377956.1	Human immunodeficiency virus 1	11676	Retroviridae	vertebrates,human	Viruses; Ortervirales; Retroviridae; Orthoretrovirinae; Lentivirus	2001-06-05
AF377957.1	Human immunodeficiency virus 1	11676	Retroviridae	vertebrates,human	Viruses; Ortervirales; Retroviridae; Orthoretrovirinae; Lentivirus	2001-06-05
AF377959.1	Human immunodeficiency virus 1	11676	Retroviridae	vertebrates,human	Viruses; Ortervirales; Retroviridae; Orthoretrovirinae; Lentivirus	2001-06-05
AF381175.1	Porcine circovirus 2	85708	Circoviridae	vertebrates	Viruses; Circoviridae; Circovirus	2001-05-24
AF381176.1	Porcine circovirus 2	85708	Circoviridae	vertebrates	Viruses; Circoviridae; Circovirus	2001-05-24
AF381177.1	Porcine circovirus 2	85708	Circoviridae	vertebrates	Viruses; Circoviridae; Circovirus	2001-05-24
AF382828.1	Simian immunodeficiency virus	11723	Retroviridae	vertebrates	Viruses; Ortervirales; Retroviridae; Orthoretrovirinae; Lentivirus	2002-05-23
AF382829.1	Simian immunodeficiency virus	11723	Retroviridae	vertebrates	Viruses; Ortervirales; Retroviridae; Orthoretrovirinae; Lentivirus	2002-05-23
AF385934.1	Human immunodeficiency virus 1	11676	Retroviridae	vertebrates,human	Viruses; Ortervirales; Retroviridae; Orthoretrovirinae; Lentivirus	2001-07-01
AF385935.1	Human immunodeficiency virus 1	11676	Retroviridae	vertebrates,human	Viruses; Ortervirales; Retroviridae; Orthoretrovirinae; Lentivirus	2001-07-01
AF385936.1	Human immunodeficiency virus 1	11676	Retroviridae	vertebrates,human	Viruses; Ortervirales; Retroviridae; Orthoretrovirinae; Lentivirus	2001-07-01
AF389451.1	Tiger frog virus	160691	Iridoviridae	vertebrates	Viruses; Iridoviridae; Alphairidovirinae; Ranavirus; Frog virus 3	2002-02-14
AF394196.1	Simian adenovirus 25	175567	Adenoviridae	vertebrates	Viruses; Adenoviridae; Mastadenovirus; Human mastadenovirus E	2001-11-27
AF399672.1	Lycoris mild mottle virus	186187	Potyviridae	plants	Viruses; Riboviria; Potyviridae; Potyvirus	2003-01-01
AF405666.1	Human poliovirus 1	12080	Picornaviridae	vertebrates,human	Viruses; Riboviria; Picornavirales; Picornaviridae; Enterovirus; Enterovirus C	2002-04-08
AF405669.1	Human poliovirus 1	12080	Picornaviridae	vertebrates,human	Viruses; Riboviria; Picornavirales; Picornaviridae; Enterovirus; Enterovirus C	2002-04-08
AF405682.1	Human poliovirus 1	12080	Picornaviridae	vertebrates,human	Viruses; Riboviria; Picornavirales; Picornaviridae; Enterovirus; Enterovirus C	2002-04-08
AF405706.1	Hepatitis B virus	10407	Hepadnaviridae	vertebrates,human	Viruses; Hepadnaviridae; Orthohepadnavirus	2002-03-31
AF406967.1	Bovine parvovirus 3	172297	Parvoviridae	vertebrates	Viruses; Parvoviridae; Parvovirinae; Erythroparvovirus; Ungulate erythroparvovirus 1	2001-10-02
AF408199.1	Rhynchosia golden mosaic virus-[Chiapas]	223312	Geminiviridae	plants	NAN	2001-09-02
AF408629.1	Human immunodeficiency virus 1	11676	Retroviridae	vertebrates,human	Viruses; Ortervirales; Retroviridae; Orthoretrovirinae; Lentivirus	2001-09-27
AF408630.1	Human immunodeficiency virus 1	11676	Retroviridae	vertebrates,human	Viruses; Ortervirales; Retroviridae; Orthoretrovirinae; Lentivirus	2001-09-27
AF408635.1	Porcine circovirus 2	85708	Circoviridae	vertebrates	Viruses; Circoviridae; Circovirus	2001-09-06
AF409137.1	Lumpy skin disease virus NW-LW	376850	Poxviridae	vertebrates	NAN	2002-09-01
AF409138.1	Lumpy skin disease virus	59509	Poxviridae	vertebrates	NAN	2002-09-01
AF414006.1	Human immunodeficiency virus 1	11676	Retroviridae	vertebrates,human	Viruses; Ortervirales; Retroviridae; Orthoretrovirinae; Lentivirus	2002-02-18
AF414287.1	Pepper leaf curl virus-[Malaysia]	223306	Geminiviridae	plants	NAN	2001-10-08
AF416899.1	Cucumber mosaic virus	12305	Bromoviridae	plants	Viruses; Riboviria; Bromoviridae; Cucumovirus	1999-07-22
AF416900.1	Cucumber mosaic virus	12305	Bromoviridae	plants	Viruses; Riboviria; Bromoviridae; Cucumovirus	1999-07-22
AF418552.1	Goose circovirus	146032	Circoviridae	vertebrates	Viruses; Circoviridae; Circovirus	2003-10-01
AF419318.1	Human papillomavirus type 91	202252	Papillomaviridae	vertebrates	NAN	2002-07-31
AF423756.1	Human immunodeficiency virus 1	11676	Retroviridae	vertebrates,human	Viruses; Ortervirales; Retroviridae; Orthoretrovirinae; Lentivirus	2001-12-18
AF423757.1	Human immunodeficiency virus 1	11676	Retroviridae	vertebrates,human	Viruses; Ortervirales; Retroviridae; Orthoretrovirinae; Lentivirus	2001-12-18
AF423758.1	Human immunodeficiency virus 1	11676	Retroviridae	vertebrates,human	Viruses; Ortervirales; Retroviridae; Orthoretrovirinae; Lentivirus	2001-12-18
AF423759.1	Human immunodeficiency virus 1	11676	Retroviridae	vertebrates,human	Viruses; Ortervirales; Retroviridae; Orthoretrovirinae; Lentivirus	2001-12-18
AF429428.1	Sindbis virus	11034	Togaviridae	invertebrates,vertebrates,human	Viruses; Riboviria; Togaviridae; Alphavirus	2002-04-07
AF436128.1	Human papillomavirus type 89	202250	Papillomaviridae	vertebrates	NAN	2002-08-05
AF436130.1	Human papillomavirus type 74	44028	Papillomaviridae	vertebrates	NAN	2003-01-02
AF439352.1	Choristoneura fumiferana granulovirus	56947	Baculoviridae	invertebrates	Viruses; Baculoviridae; Betabaculovirus	2002-05-01
AF440570.1	Shrimp white spot syndrome virus	92652	Nimaviridae	invertebrates	Viruses; Nimaviridae; Whispovirus; White spot syndrome virus	2002-03-15
AF443091.1	Human immunodeficiency virus 1	11676	Retroviridae	vertebrates,human	Viruses; Ortervirales; Retroviridae; Orthoretrovirinae; Lentivirus	2001-11-22
AF443292.1	Reindeer papillomavirus	10569	Papillomaviridae	vertebrates	NAN	2002-09-16
AF447763.1	Simian immunodeficiency virus	11723	Retroviridae	vertebrates	Viruses; Ortervirales; Retroviridae; Orthoretrovirinae; Lentivirus	2003-01-01
AF450096.1	Human immunodeficiency virus 1	11676	Retroviridae	vertebrates,human	Viruses; Ortervirales; Retroviridae; Orthoretrovirinae; Lentivirus	2001-12-16
AF450097.1	Human immunodeficiency virus 1	11676	Retroviridae	vertebrates,human	Viruses; Ortervirales; Retroviridae; Orthoretrovirinae; Lentivirus	2001-12-16
AF451898.1	Heliothis zea nudivirus	29250	Nudiviridae	plants	Viruses; Nudiviridae; Betanudivirus	2002-08-30
AF452449.2	Vibrio phage VSKK	180503	Inoviridae	germ	Viruses; Inoviridae; Fibrovirus; Vibrio virus fs1; Vibrio phage VSK	2001-12-12
AF454431.1	Enterobacteria phage G4	10843	Microviridae	germ	Viruses; Microviridae; Bullavirinae; Gequatrovirus; Escherichia virus G4	2001-12-27
AF454546.1	Porcine circovirus 2	85708	Circoviridae	vertebrates	Viruses; Circoviridae; Circovirus	2002-01-06
AF457051.1	Human immunodeficiency virus 1	11676	Retroviridae	vertebrates,human	Viruses; Ortervirales; Retroviridae; Orthoretrovirinae; Lentivirus	2002-09-01
AF457060.1	Human immunodeficiency virus 1	11676	Retroviridae	vertebrates,human	Viruses; Ortervirales; Retroviridae; Orthoretrovirinae; Lentivirus	2002-09-01
AF457072.1	Human immunodeficiency virus 1	11676	Retroviridae	vertebrates,human	Viruses; Ortervirales; Retroviridae; Orthoretrovirinae; Lentivirus	2002-09-01
AF457101.1	Human immunodeficiency virus 1	11676	Retroviridae	vertebrates,human	Viruses; Ortervirales; Retroviridae; Orthoretrovirinae; Lentivirus	2001-12-27
AF460972.1	Human immunodeficiency virus 1	11676	Retroviridae	vertebrates,human	Viruses; Ortervirales; Retroviridae; Orthoretrovirinae; Lentivirus	2002-08-28
AF460974.1	Human immunodeficiency virus 1	11676	Retroviridae	vertebrates,human	Viruses; Ortervirales; Retroviridae; Orthoretrovirinae; Lentivirus	2002-08-28
AF462418.1	Human poliovirus 1	12080	Picornaviridae	vertebrates,human	Viruses; Riboviria; Picornavirales; Picornaviridae; Enterovirus; Enterovirus C	2002-02-07
AF465211.1	Porcine circovirus 2	85708	Circoviridae	vertebrates	Viruses; Circoviridae; Circovirus	2002-01-31
AF465545.1	Sunflower mosaic virus	185017	Potyviridae	plants	Viruses; Riboviria; Potyviridae; Potyvirus	2002-02-04
AF467107.1	Passion fruit yellow mosaic virus	185692	Tymoviridae	invertebrates,plants	Viruses; Riboviria; Tymovirales; Tymoviridae; Tymovirus	2002-02-07
AF468658.1	Simian immunodeficiency virus	11723	Retroviridae	vertebrates	Viruses; Ortervirales; Retroviridae; Orthoretrovirinae; Lentivirus	2002-08-01
AF468659.1	Simian immunodeficiency virus	11723	Retroviridae	vertebrates	Viruses; Ortervirales; Retroviridae; Orthoretrovirinae; Lentivirus	2002-08-01
AF473549.1	Heterobasidion annosum P-type partitivirus	186815	Partitiviridae	plants	Viruses; Riboviria; Partitiviridae; Betapartitivirus; Heterobasidion partitivirus P	2002-02-21
AF484509.1	Human immunodeficiency virus 1	11676	Retroviridae	vertebrates,human	Viruses; Ortervirales; Retroviridae; Orthoretrovirinae; Lentivirus	2002-11-22
AF491351.1	Spartina mottle virus	190503	Potyviridae	plants	Viruses; Riboviria; Potyviridae	2002-04-14
AF492623.1	Human immunodeficiency virus 1	11676	Retroviridae	vertebrates,human	Viruses; Ortervirales; Retroviridae; Orthoretrovirinae; Lentivirus	2002-08-28
AF492624.1	Human immunodeficiency virus 1	11676	Retroviridae	vertebrates,human	Viruses; Ortervirales; Retroviridae; Orthoretrovirinae; Lentivirus	2002-08-28
AF499025.1	Alpinia mosaic virus	204073	Potyviridae	plants	Viruses; Riboviria; Potyviridae; Macluravirus	2003-05-02
AF499643.1	Coxsackievirus A22	42783	Picornaviridae	vertebrates,human	Viruses; Riboviria; Picornavirales; Picornaviridae; Enterovirus; Enterovirus C	2003-07-29
AF503396.1	Human immunodeficiency virus 1	11676	Retroviridae	vertebrates,human	Viruses; Ortervirales; Retroviridae; Orthoretrovirinae; Lentivirus	2003-05-01
AF503408.1	Enterobacteria phage P7	10682	Myoviridae	germ	Viruses; Caudovirales; Myoviridae; Punavirus; Escherichia virus P1	2006-04-28
AF511950.1	Hepacivirus C	11103	Flaviviridae	vertebrates,human	Viruses; Riboviria; Flaviviridae; Hepacivirus	2002-06-13
AF516184.1	Human immunodeficiency virus 1	11676	Retroviridae	vertebrates,human	Viruses; Ortervirales; Retroviridae; Orthoretrovirinae; Lentivirus	2002-09-19
AF520783.1	Porcine circovirus 2	85708	Circoviridae	vertebrates	Viruses; Circoviridae; Circovirus	2002-07-07
AF525933.1	Mirafiori lettuce big-vein virus	200255	Aspiviridae	plants	Viruses; Riboviria; Negarnaviricota; Haploviricotina; Milneviricetes; Serpentovirales; Aspiviridae; Ophiovirus; Mirafiori lettuce big-vein ophiovirus	2002-10-28
AF525934.1	Mirafiori lettuce big-vein virus	200255	Aspiviridae	plants	Viruses; Riboviria; Negarnaviricota; Haploviricotina; Milneviricetes; Serpentovirales; Aspiviridae; Ophiovirus; Mirafiori lettuce big-vein ophiovirus	2002-10-28
AF525935.1	Mirafiori lettuce big-vein virus	200255	Aspiviridae	plants	Viruses; Riboviria; Negarnaviricota; Haploviricotina; Milneviricetes; Serpentovirales; Aspiviridae; Ophiovirus; Mirafiori lettuce big-vein ophiovirus	2002-10-28
AF525936.1	Mirafiori lettuce big-vein virus	200255	Aspiviridae	plants	Viruses; Riboviria; Negarnaviricota; Haploviricotina; Milneviricetes; Serpentovirales; Aspiviridae; Ophiovirus; Mirafiori lettuce big-vein ophiovirus	2002-10-28
AF527608.1	Salmonella phage P22-pbi	200913	Podoviridae	germ	Viruses; Caudovirales; Podoviridae; Lederbergvirus; Salmonella virus P22	2002-07-22
AF529572.1	Human immunodeficiency virus 1	11676	Retroviridae	vertebrates,human	Viruses; Ortervirales; Retroviridae; Orthoretrovirinae; Lentivirus	2003-08-11
AF529573.1	Human immunodeficiency virus 1	11676	Retroviridae	vertebrates,human	Viruses; Ortervirales; Retroviridae; Orthoretrovirinae; Lentivirus	2003-08-11
AF530576.1	Human immunodeficiency virus 1	11676	Retroviridae	vertebrates,human	Viruses; Ortervirales; Retroviridae; Orthoretrovirinae; Lentivirus	2003-08-11
AF532578.1	Human adenovirus 11	10541	Adenoviridae	vertebrates,human	NAN	2003-06-03
AF534906.1	Human adenovirus 1	10533	Adenoviridae	vertebrates,human	Viruses; Adenoviridae; Mastadenovirus; Human mastadenovirus C	2003-09-16
AF536931.1	Goose circovirus	146032	Circoviridae	vertebrates	Viruses; Circoviridae; Circovirus	2002-10-07
AF536932.1	Goose circovirus	146032	Circoviridae	vertebrates	Viruses; Circoviridae; Circovirus	2002-10-07
AF536933.1	Goose circovirus	146032	Circoviridae	vertebrates	Viruses; Circoviridae; Circovirus	2002-10-07
AF536934.1	Goose circovirus	146032	Circoviridae	vertebrates	Viruses; Circoviridae; Circovirus	2002-10-07
AF536935.1	Goose circovirus	146032	Circoviridae	vertebrates	Viruses; Circoviridae; Circovirus	2002-10-07
AF536936.1	Goose circovirus	146032	Circoviridae	vertebrates	Viruses; Circoviridae; Circovirus	2002-10-07
AF536937.1	Goose circovirus	146032	Circoviridae	vertebrates	Viruses; Circoviridae; Circovirus	2002-10-07
AF536938.1	Goose circovirus	146032	Circoviridae	vertebrates	Viruses; Circoviridae; Circovirus	2002-10-07
AF536939.1	Goose circovirus	146032	Circoviridae	vertebrates	Viruses; Circoviridae; Circovirus	2002-10-07
AF536940.1	Goose circovirus	146032	Circoviridae	vertebrates	Viruses; Circoviridae; Circovirus	2002-10-07
AF536941.1	Goose circovirus	146032	Circoviridae	vertebrates	Viruses; Circoviridae; Circovirus	2002-10-07
AF538325.1	Porcine circovirus 2	85708	Circoviridae	vertebrates	Viruses; Circoviridae; Circovirus	2002-09-10
AF539999.1	Mamestra configurata nucleopolyhedrovirus A	207830	Baculoviridae	invertebrates	Viruses; Baculoviridae; Alphabaculovirus	2003-09-23
AF544024.1	Porcine circovirus 2	85708	Circoviridae	vertebrates	Viruses; Circoviridae; Circovirus	2002-09-22
AJ005966.1	Faba bean necrotic yellows C9 alphasatellite	1453083	Alphasatellitidae	plants	Viruses; Alphasatellitidae; Nanoalphasatellitinae; Fabenesatellite; Faba bean necrotic yellows alphasatellite 2	1998-09-04
AJ006022.1	Human immunodeficiency virus 1	11676	Retroviridae	vertebrates,human	Viruses; Ortervirales; Retroviridae; Orthoretrovirinae; Lentivirus	1998-07-02
AJ131403.1	Potato virus A	12215	Potyviridae	plants	Viruses; Riboviria; Potyviridae; Potyvirus	1999-10-15
AJ131567.1	Hepatitis B virus	10407	Hepadnaviridae	vertebrates,human	Viruses; Hepadnaviridae; Orthohepadnavirus	1998-12-11
AJ131569.1	Hepatitis B virus	10407	Hepadnaviridae	vertebrates,human	Viruses; Hepadnaviridae; Orthohepadnavirus	1998-12-11
AJ131571.1	Hepatitis B virus	10407	Hepadnaviridae	vertebrates,human	Viruses; Hepadnaviridae; Orthohepadnavirus	1998-12-11
AJ131572.1	Hepatitis B virus	10407	Hepadnaviridae	vertebrates,human	Viruses; Hepadnaviridae; Orthohepadnavirus	1998-12-11
AJ131573.1	Hepatitis B virus	10407	Hepadnaviridae	vertebrates,human	Viruses; Hepadnaviridae; Orthohepadnavirus	1998-12-11
AJ131574.1	Hepatitis B virus	10407	Hepadnaviridae	vertebrates,human	Viruses; Hepadnaviridae; Orthohepadnavirus	1998-12-16
AJ132430.1	Cotton leaf curl Multan virus-[Faisalabad3]	223256	Geminiviridae	plants	NAN	2000-05-17
AJ132548.1	Sweet potato leaf curl virus	100755	Geminiviridae	plants	Viruses; Geminiviridae; Begomovirus	1999-02-01
AJ132711.1	Tomato yellow leaf curl virus-Iran	220943	Geminiviridae	plants	NAN	1999-02-03
AJ223185.1	Porcine circovirus 2	85708	Circoviridae	vertebrates	Viruses; Circoviridae; Circovirus	1998-07-03
AJ223827.1	Endive necrotic mosaic virus	73423	Potyviridae	plants	Viruses; Riboviria; Potyviridae; Potyvirus	1998-02-19
AJ223851.1	Feline foamy virus	53182	Retroviridae	vertebrates	Viruses; Ortervirales; Retroviridae; Spumaretrovirinae; Felispumavirus	1998-05-06
AJ237815.1	Porcine adenovirus 3	35265	Adenoviridae	vertebrates	Viruses; Adenoviridae; Mastadenovirus; Porcine mastadenovirus A	1999-04-20
AJ243957.1	Plum pox virus	12211	Potyviridae	plants	Viruses; Riboviria; Potyviridae; Potyvirus	1999-07-28
AJ245481.2	Human immunodeficiency virus 1	11676	Retroviridae	vertebrates,human	Viruses; Ortervirales; Retroviridae; Orthoretrovirinae; Lentivirus	1999-08-17
AJ245616.1	Lactococcus phage BK5-T	31754	Siphoviridae	germ	Viruses; Caudovirales; Siphoviridae; unclassified Siphoviridae	2002-11-29
AJ245641.1	Atlantic halibut nodavirus	99486	Nodaviridae	vertebrates	NAN	1999-08-19
AJ249235.1	Human immunodeficiency virus 1	11676	Retroviridae	vertebrates,human	Viruses; Ortervirales; Retroviridae; Orthoretrovirinae; Lentivirus	1999-10-20
AJ249236.1	Human immunodeficiency virus 1	11676	Retroviridae	vertebrates,human	Viruses; Ortervirales; Retroviridae; Orthoretrovirinae; Lentivirus	1999-10-20
AJ249237.1	Human immunodeficiency virus 1	11676	Retroviridae	vertebrates,human	Viruses; Ortervirales; Retroviridae; Orthoretrovirinae; Lentivirus	1999-10-20
AJ249238.1	Human immunodeficiency virus 1	11676	Retroviridae	vertebrates,human	Viruses; Ortervirales; Retroviridae; Orthoretrovirinae; Lentivirus	1999-10-20
AJ249239.1	Human immunodeficiency virus 1	11676	Retroviridae	vertebrates,human	Viruses; Ortervirales; Retroviridae; Orthoretrovirinae; Lentivirus	1999-10-20
AJ251937.1	Stork hepatitis B virus	110944	Hepadnaviridae	vertebrates	Viruses; Hepadnaviridae; Avihepadnavirus; Heron hepatitis B virus	2001-12-17
AJ271369.1	Simian immunodeficiency virus	11723	Retroviridae	vertebrates	Viruses; Ortervirales; Retroviridae; Orthoretrovirinae; Lentivirus	2000-07-03
AJ271370.1	Human immunodeficiency virus 1	11676	Retroviridae	vertebrates,human	Viruses; Ortervirales; Retroviridae; Orthoretrovirinae; Lentivirus	2000-07-03
AJ272451.1	Rotavirus A	28875	Reoviridae	vertebrates,human	Viruses; Riboviria; Reoviridae; Sedoreovirinae; Rotavirus	2000-04-04
AJ272457.1	Rotavirus A	28875	Reoviridae	vertebrates,human	Viruses; Riboviria; Reoviridae; Sedoreovirinae; Rotavirus	2000-04-04
AJ272458.1	Rotavirus A	28875	Reoviridae	vertebrates,human	Viruses; Riboviria; Reoviridae; Sedoreovirinae; Rotavirus	2000-04-04
AJ272531.1	Rotavirus A	28875	Reoviridae	vertebrates,human	Viruses; Riboviria; Reoviridae; Sedoreovirinae; Rotavirus	2000-04-04
AJ272535.1	Rotavirus A	28875	Reoviridae	vertebrates,human	Viruses; Riboviria; Reoviridae; Sedoreovirinae; Rotavirus	2000-04-04
AJ272536.1	Rotavirus A	28875	Reoviridae	vertebrates,human	Viruses; Riboviria; Reoviridae; Sedoreovirinae; Rotavirus	2000-04-04
AJ275894.1	Rotavirus A	28875	Reoviridae	vertebrates,human	Viruses; Riboviria; Reoviridae; Sedoreovirinae; Rotavirus	2000-04-04
AJ275900.1	Rotavirus A	28875	Reoviridae	vertebrates,human	Viruses; Riboviria; Reoviridae; Sedoreovirinae; Rotavirus	2000-04-04
AJ275901.1	Rotavirus A	28875	Reoviridae	vertebrates,human	Viruses; Riboviria; Reoviridae; Sedoreovirinae; Rotavirus	2000-04-04
AJ275902.1	Rotavirus A	28875	Reoviridae	vertebrates,human	Viruses; Riboviria; Reoviridae; Sedoreovirinae; Rotavirus	2000-04-04
AJ275908.1	Rotavirus A	28875	Reoviridae	vertebrates,human	Viruses; Riboviria; Reoviridae; Sedoreovirinae; Rotavirus	2000-04-04
AJ275909.1	Rotavirus A	28875	Reoviridae	vertebrates,human	Viruses; Riboviria; Reoviridae; Sedoreovirinae; Rotavirus	2000-04-04
AJ275942.1	Rotavirus A	28875	Reoviridae	vertebrates,human	Viruses; Riboviria; Reoviridae; Sedoreovirinae; Rotavirus	2000-04-04
AJ275948.1	Rotavirus A	28875	Reoviridae	vertebrates,human	Viruses; Riboviria; Reoviridae; Sedoreovirinae; Rotavirus	2000-04-04
AJ275949.1	Rotavirus A	28875	Reoviridae	vertebrates,human	Viruses; Riboviria; Reoviridae; Sedoreovirinae; Rotavirus	2000-04-04
AJ275950.1	Rotavirus A	28875	Reoviridae	vertebrates,human	Viruses; Riboviria; Reoviridae; Sedoreovirinae; Rotavirus	2000-04-04
AJ275956.1	Rotavirus A	28875	Reoviridae	vertebrates,human	Viruses; Riboviria; Reoviridae; Sedoreovirinae; Rotavirus	2000-04-04
AJ275957.1	Rotavirus A	28875	Reoviridae	vertebrates,human	Viruses; Riboviria; Reoviridae; Sedoreovirinae; Rotavirus	2000-04-04
AJ276278.1	Rotavirus A	28875	Reoviridae	vertebrates,human	Viruses; Riboviria; Reoviridae; Sedoreovirinae; Rotavirus	2000-04-04
AJ276281.1	Rotavirus A	28875	Reoviridae	vertebrates,human	Viruses; Riboviria; Reoviridae; Sedoreovirinae; Rotavirus	2000-04-04
AJ276282.1	Rotavirus A	28875	Reoviridae	vertebrates,human	Viruses; Riboviria; Reoviridae; Sedoreovirinae; Rotavirus	2000-04-04
AJ276479.1	Cucumber mosaic virus (strain Mf)	255721	Bromoviridae	plants	Viruses; Riboviria; Bromoviridae; Cucumovirus; Cucumber mosaic virus	2000-03-13
AJ276480.1	Cucumber mosaic virus (strain Mf)	255721	Bromoviridae	plants	Viruses; Riboviria; Bromoviridae; Cucumovirus; Cucumber mosaic virus	2000-03-13
AJ276481.1	Cucumber mosaic virus (strain Mf)	255721	Bromoviridae	plants	Viruses; Riboviria; Bromoviridae; Cucumovirus; Cucumber mosaic virus	2000-03-13
AJ278875.1	Apricot latent ringspot virus	136418	Secoviridae	plants	Viruses; Riboviria; Picornavirales; Secoviridae; Comovirinae; Nepovirus	2000-08-30
AJ286133.1	Human immunodeficiency virus 1	11676	Retroviridae	vertebrates,human	Viruses; Ortervirales; Retroviridae; Orthoretrovirinae; Lentivirus	2000-04-26
AJ287448.1	Rotavirus A	28875	Reoviridae	vertebrates,human	Viruses; Riboviria; Reoviridae; Sedoreovirinae; Rotavirus	2000-04-04
AJ287454.1	Rotavirus A	28875	Reoviridae	vertebrates,human	Viruses; Riboviria; Reoviridae; Sedoreovirinae; Rotavirus	2000-04-04
AJ287455.1	Rotavirus A	28875	Reoviridae	vertebrates,human	Viruses; Riboviria; Reoviridae; Sedoreovirinae; Rotavirus	2000-04-04
AJ287456.1	Rotavirus A	28875	Reoviridae	vertebrates,human	Viruses; Riboviria; Reoviridae; Sedoreovirinae; Rotavirus	2000-04-04
AJ287463.1	Rotavirus A	28875	Reoviridae	vertebrates,human	Viruses; Riboviria; Reoviridae; Sedoreovirinae; Rotavirus	2000-04-04
AJ287464.1	Rotavirus A	28875	Reoviridae	vertebrates,human	Viruses; Riboviria; Reoviridae; Sedoreovirinae; Rotavirus	2000-04-04
AJ287465.1	Rotavirus A	28875	Reoviridae	vertebrates,human	Viruses; Riboviria; Reoviridae; Sedoreovirinae; Rotavirus	2000-04-04
AJ287470.1	Rotavirus A	28875	Reoviridae	vertebrates,human	Viruses; Riboviria; Reoviridae; Sedoreovirinae; Rotavirus	2000-04-04
AJ287471.1	Rotavirus A	28875	Reoviridae	vertebrates,human	Viruses; Riboviria; Reoviridae; Sedoreovirinae; Rotavirus	2000-04-04
AJ288000.1	Rotavirus A	28875	Reoviridae	vertebrates,human	Viruses; Riboviria; Reoviridae; Sedoreovirinae; Rotavirus	2000-04-04
AJ288001.1	Rotavirus A	28875	Reoviridae	vertebrates,human	Viruses; Riboviria; Reoviridae; Sedoreovirinae; Rotavirus	2000-04-04
AJ288003.1	Rotavirus A	28875	Reoviridae	vertebrates,human	Viruses; Riboviria; Reoviridae; Sedoreovirinae; Rotavirus	2000-04-04
AJ288981.1	Human immunodeficiency virus 1	11676	Retroviridae	vertebrates,human	Viruses; Ortervirales; Retroviridae; Orthoretrovirinae; Lentivirus	2000-07-19
AJ288982.1	Human immunodeficiency virus 1	11676	Retroviridae	vertebrates,human	Viruses; Ortervirales; Retroviridae; Orthoretrovirinae; Lentivirus	2000-07-19
AJ290955.1	Phocid alphaherpesvirus 1	47418	Herpesviridae	vertebrates	Viruses; Herpesvirales; Herpesviridae; Alphaherpesvirinae; Varicellovirus	2001-08-19
AJ291718.1	Human immunodeficiency virus 1	11676	Retroviridae	vertebrates,human	Viruses; Ortervirales; Retroviridae; Orthoretrovirinae; Lentivirus	2002-01-04
AJ291719.1	Human immunodeficiency virus 1	11676	Retroviridae	vertebrates,human	Viruses; Ortervirales; Retroviridae; Orthoretrovirinae; Lentivirus	2001-08-13
AJ291720.1	Human immunodeficiency virus 1	11676	Retroviridae	vertebrates,human	Viruses; Ortervirales; Retroviridae; Orthoretrovirinae; Lentivirus	2002-01-04
AJ293918.1	Human poliovirus 3	12086	Picornaviridae	vertebrates,human	Viruses; Riboviria; Picornavirales; Picornaviridae; Enterovirus; Enterovirus C	2000-09-06
AJ298229.1	Columbid circovirus	126070	Circoviridae	vertebrates	Viruses; Circoviridae; Circovirus; Pigeon circovirus	2001-08-07
AJ298230.1	Columbid circovirus	126070	Circoviridae	vertebrates	Viruses; Circoviridae; Circovirus; Pigeon circovirus	2001-08-07
AJ298903.1	Cotton leaf curl Multan betasatellite	306025	Tolecusatellitidae	plants	Viruses; Tolecusatellitidae; Betasatellite	2001-07-06
AJ302646.1	Human immunodeficiency virus 1	11676	Retroviridae	vertebrates,human	Viruses; Ortervirales; Retroviridae; Orthoretrovirinae; Lentivirus	2001-05-10
AJ302647.1	Human immunodeficiency virus 1	11676	Retroviridae	vertebrates,human	Viruses; Ortervirales; Retroviridae; Orthoretrovirinae; Lentivirus	2001-05-10
AJ304393.1	Cucumber mosaic virus	12305	Bromoviridae	plants	Viruses; Riboviria; Bromoviridae; Cucumovirus	2002-03-26
AJ304394.1	Cucumber mosaic virus	12305	Bromoviridae	plants	Viruses; Riboviria; Bromoviridae; Cucumovirus	2002-03-26
AJ304395.1	Cucumber mosaic virus	12305	Bromoviridae	plants	Viruses; Riboviria; Bromoviridae; Cucumovirus	2002-03-26
AJ304396.1	Cucumber mosaic virus	12305	Bromoviridae	plants	Viruses; Riboviria; Bromoviridae; Cucumovirus	2003-01-06
AJ304397.1	Cucumber mosaic virus	12305	Bromoviridae	plants	Viruses; Riboviria; Bromoviridae; Cucumovirus	2002-03-26
AJ304398.1	Cucumber mosaic virus	12305	Bromoviridae	plants	Viruses; Riboviria; Bromoviridae; Cucumovirus	2002-03-26
AJ304399.1	Cucumber mosaic virus	12305	Bromoviridae	plants	Viruses; Riboviria; Bromoviridae; Cucumovirus	2003-01-06
AJ304404.1	Cucumber mosaic virus	12305	Bromoviridae	plants	Viruses; Riboviria; Bromoviridae; Cucumovirus	2002-03-26
AJ304405.1	Cucumber mosaic virus	12305	Bromoviridae	plants	Viruses; Riboviria; Bromoviridae; Cucumovirus	2003-01-06
AJ316036.1	Tomato leaf curl betasatellite	220812	Tolecusatellitidae	plants	Viruses; Tolecusatellitidae; Betasatellite	2003-07-25
AJ319674.1	Tomato yellow leaf curl China virus-Tb[Y5]	221526	Geminiviridae	plants	Viruses; Geminiviridae; Begomovirus; Tomato yellow leaf curl China virus	2002-01-04
AJ319675.1	Tomato yellow leaf curl China virus-Tb[Y10]	221527	Geminiviridae	plants	NAN	2002-01-04
AJ344452.1	Macroptilium yellow mosaic virus-[Cuba]	223285	Geminiviridae	plants	NAN	2001-09-11
AJ400628.2	Human papillomavirus type 87	120381	Papillomaviridae	vertebrates	Viruses; Papillomaviridae; Firstpapillomavirinae; Alphapapillomavirus; Alphapapillomavirus 3	2000-12-03
AJ401165.2	Atlantic halibut nodavirus	99486	Nodaviridae	vertebrates	NAN	2000-12-03
AJ404325.1	Human immunodeficiency virus 1	11676	Retroviridae	vertebrates,human	Viruses; Ortervirales; Retroviridae; Orthoretrovirinae; Lentivirus	2001-01-22
AJ420313.1	Tomato leaf curl China betasatellite	278069	Tolecusatellitidae	plants	Viruses; Tolecusatellitidae; Betasatellite	2003-01-20
AJ436992.1	Papaya leaf curl virus	53260	Geminiviridae	plants	Viruses; Geminiviridae; Begomovirus	2004-05-14
AJ438936.1	Eupatorium yellow vein virus-[MNS2]	223276	Geminiviridae	plants	Viruses; Geminiviridae; Begomovirus; Eupatorium yellow vein virus	2003-01-06
AJ440010.1	Olive leaf yellowing-associated virus	82791	Closteroviridae	plants	Viruses; Riboviria; Closteroviridae	2002-03-27
AJ441111.1	Crane hepatitis B virus	191548	Hepadnaviridae	vertebrates	NAN	2002-12-12
AJ457985.1	Tomato yellow leaf curl China virus-To[Y25]	221532	Geminiviridae	plants	Viruses; Geminiviridae; Begomovirus; Tomato yellow leaf curl China virus	2002-04-23
AJ495812.1	Tomato yellow leaf curl Thailand virus-[Y72]	221543	Geminiviridae	plants	NAN	2002-07-30
AJ507388.2	Soybean mosaic virus	12222	Potyviridae	plants	Viruses; Riboviria; Potyviridae; Potyvirus	2004-01-29
AJ508595.1	Human immunodeficiency virus 1	11676	Retroviridae	vertebrates,human	Viruses; Ortervirales; Retroviridae; Orthoretrovirinae; Lentivirus	2003-10-02
AJ508784.1	Tomato severe leaf curl virus	92963	Geminiviridae	plants	Viruses; Geminiviridae; Begomovirus	2004-09-24
AJ511989.1	Cucumber mosaic virus	12305	Bromoviridae	plants	Viruses; Riboviria; Bromoviridae; Cucumovirus	2002-11-21
AJ511990.1	Cucumber mosaic virus	12305	Bromoviridae	plants	Viruses; Riboviria; Bromoviridae; Cucumovirus	2002-11-21
AJ536073.2	Bacillus phage pGIL01	1075161	Tectiviridae	germ	Viruses; Tectiviridae; Betatectivirus; Bacillus virus Bam35	2003-06-30
AJ536621.1	Tobacco leaf curl Yunnan betasatellite	218845	Tolecusatellitidae	plants	Viruses; Tolecusatellitidae; Betasatellite; unclassified Betasatellite	2003-06-12
AJ542489.1	Tomato leaf curl Bangladesh betasatellite	885379	Tolecusatellitidae	plants	Viruses; Tolecusatellitidae; Betasatellite	2004-05-10
AJ542493.1	Tomato leaf curl betasatellite	220812	Tolecusatellitidae	plants	Viruses; Tolecusatellitidae; Betasatellite	2004-05-10
AJ542498.1	Ageratum yellow vein Sri Lanka betasatellite	2010317	Tolecusatellitidae	plants	Viruses; Tolecusatellitidae; Betasatellite	2004-05-10
AJ542539.1	Hollyhock leaf crumple virus - [Cairo2]	269096	Geminiviridae	plants	NAN	2003-02-05
AJ549960.1	Dicliptera yellow mottle virus	94700	Geminiviridae	plants	Viruses; Geminiviridae; Begomovirus	2003-03-14
AJ550635.1	Chlamydia phage 3	225067	Microviridae	germ	Viruses; Microviridae; Gokushovirinae; Chlamydiamicrovirus; Chlamydia virus Chp2	2004-05-19
AJ557441.1	Ageratum yellow vein India betasatellite	2010316	Tolecusatellitidae	plants	Viruses; Tolecusatellitidae; Betasatellite	2003-04-25
AJ557450.1	Sida micrantha mosaic virus	228897	Geminiviridae	plants	Viruses; Geminiviridae; Begomovirus	2004-01-05
AJ557454.1	Sida micrantha mosaic virus	228897	Geminiviridae	plants	Viruses; Geminiviridae; Begomovirus	2004-01-05
AJ558117.1	Papaya leaf curl China virus - [G30]	269112	Geminiviridae	plants	NAN	2004-01-05
AJ558119.1	Tomato leaf curl China virus - [G18]	269302	Geminiviridae	plants	NAN	2004-01-05
AJ558125.1	Papaya leaf curl China virus - [G10]	269110	Geminiviridae	plants	NAN	2004-01-05
AJ564621.1	Nipah henipavirus	121791	Paramyxoviridae	vertebrates,human	Viruses; Riboviria; Negarnaviricota; Haploviricotina; Monjiviricetes; Mononegavirales; Paramyxoviridae; Orthoparamyxovirinae; Henipavirus	2004-01-05
AJ564622.1	Nipah henipavirus	121791	Paramyxoviridae	vertebrates,human	Viruses; Riboviria; Negarnaviricota; Haploviricotina; Monjiviricetes; Mononegavirales; Paramyxoviridae; Orthoparamyxovirinae; Henipavirus	2004-01-05
AJ564623.1	Nipah henipavirus	121791	Paramyxoviridae	vertebrates,human	Viruses; Riboviria; Negarnaviricota; Haploviricotina; Monjiviricetes; Mononegavirales; Paramyxoviridae; Orthoparamyxovirinae; Henipavirus	2004-01-05
AJ575819.1	Indian cassava mosaic virus-[Ker2]	341699	Geminiviridae	plants	NAN	2003-07-09
AJ579307.1	Sri Lankan cassava mosaic virus - [Ker20]	475454	Geminiviridae	plants	Viruses; Geminiviridae; Begomovirus; Sri Lankan cassava mosaic virus	2003-08-01
AJ579353.1	Tomato yellow leaf curl China alphasatellite	240557	Alphasatellitidae	plants	Viruses; Alphasatellitidae; Geminialphasatellitinae; Colecusatellite	2003-07-30
AJ579359.1	Tomato yellow leaf curl Thailand alphasatellite	2169845	Alphasatellitidae	plants	NAN	2003-07-30
AJ580095.1	Amaranthus leaf mottle virus	241651	Potyviridae	plants	Viruses; Riboviria; Potyviridae; Potyvirus	2006-09-28
AJ580953.1	Cucumber mosaic virus	12305	Bromoviridae	plants	Viruses; Riboviria; Bromoviridae; Cucumovirus	2002-11-21
AJ581527.1	Fowlpox virus isolate HP-438/Munich	10263	Poxviridae	vertebrates	NAN	2004-01-19
AJ581528.1	Tuberose mild mottle virus	244050	Potyviridae	plants	Viruses; Riboviria; Potyviridae; Potyvirus	2004-06-17
AJ584844.1	Hepatitis delta virus	12475	unclassified	vertebrates,human	Viruses; Riboviria; Deltavirus	2004-04-03
AJ584847.1	Hepatitis delta virus	12475	unclassified	vertebrates,human	Viruses; Riboviria; Deltavirus	2004-04-03
AJ584848.1	Hepatitis delta virus	12475	unclassified	vertebrates,human	Viruses; Riboviria; Deltavirus	2004-04-03
AJ584849.1	Hepatitis delta virus	12475	unclassified	vertebrates,human	Viruses; Riboviria; Deltavirus	2004-04-03
AJ586885.2	Sweet potato leaf curl virus	100755	Geminiviridae	plants	Viruses; Geminiviridae; Begomovirus	2003-10-23
AJ620205.1	Human papillomavirus type 43	10591	Papillomaviridae	vertebrates	Viruses; Papillomaviridae; Firstpapillomavirinae; Alphapapillomavirus; Alphapapillomavirus 8	2004-01-12
AJ620208.1	Bovine papillomavirus type 6	10563	Papillomaviridae	vertebrates	Viruses; Papillomaviridae; Firstpapillomavirinae; Xipapillomavirus; Xipapillomavirus 1	2004-01-12
AJ620209.1	Human papillomavirus type 81	333771	Papillomaviridae	vertebrates	Viruses; Papillomaviridae; Firstpapillomavirinae; Alphapapillomavirus; Alphapapillomavirus 3	2004-01-12
AJ620210.1	Human papillomavirus 95	260716	Papillomaviridae	vertebrates	NAN	2004-01-12
AJ620211.1	Human papillomavirus 94	260717	Papillomaviridae	vertebrates	Viruses; Papillomaviridae; Firstpapillomavirinae; Alphapapillomavirus; Alphapapillomavirus 2	2004-01-12
AJ622822.1	Infectious pancreatic necrosis virus	11002	Birnaviridae	vertebrates	Viruses; Riboviria; Birnaviridae; Aquabirnavirus	2004-01-30
AJ622823.1	Infectious pancreatic necrosis virus	11002	Birnaviridae	vertebrates	Viruses; Riboviria; Birnaviridae; Aquabirnavirus	2004-01-30
AJ627196.1	Nipah henipavirus	121791	Paramyxoviridae	vertebrates,human	Viruses; Riboviria; Negarnaviricota; Haploviricotina; Monjiviricetes; Mononegavirales; Paramyxoviridae; Orthoparamyxovirinae; Henipavirus	2005-01-07
AJ698113.1	Solea senegalensis nervous necrosis virus	273299	Nodaviridae	vertebrates	NAN	2004-10-01
AJ704603.1	Tomato leaf curl China virus	229636	Geminiviridae	plants	Viruses; Geminiviridae; Begomovirus	2004-05-11
AJ704609.1	Tomato leaf curl China betasatellite	278069	Tolecusatellitidae	plants	Viruses; Tolecusatellitidae; Betasatellite	2004-05-11
AJ704949.1	East African cassava mosaic virus-KE2	374778	Geminiviridae	plants	NAN	2006-03-09
AJ717542.1	East African cassava mosaic virus-KE2	374778	Geminiviridae	plants	NAN	2006-03-09
AJ748296.1	Sulfolobus islandicus rudivirus 1 variant XX	282066	Rudiviridae	germ	Viruses; Ligamenvirales; Rudiviridae; Rudivirus; Sulfolobus islandicus rod-shaped virus 1	2004-11-15
AJ781397.1	Amasya cherry disease associated chrysovirus	284687	Chrysoviridae	germ	Viruses; Riboviria; Chrysoviridae; Alphachrysovirus	2004-09-10
AJ781398.1	Amasya cherry disease associated chrysovirus	284687	Chrysoviridae	germ	Viruses; Riboviria; Chrysoviridae; Alphachrysovirus	2004-09-10
AJ781399.1	Amasya cherry disease associated chrysovirus	284687	Chrysoviridae	germ	Viruses; Riboviria; Chrysoviridae; Alphachrysovirus	2004-09-10
AJ781400.1	Amasya cherry disease associated chrysovirus	284687	Chrysoviridae	germ	Viruses; Riboviria; Chrysoviridae; Alphachrysovirus	2004-09-10
AJ781401.1	Cherry chlorotic rusty spot associated partitivirus	284688	Partitiviridae	plants	Viruses; Riboviria; Partitiviridae; Alphapartitivirus	2004-09-10
AJ781402.1	Cherry chlorotic rusty spot associated partitivirus	284688	Partitiviridae	plants	Viruses; Riboviria; Partitiviridae; Alphapartitivirus	2004-09-10
AJ783960.1	Wheat dwarf virus	10834	Geminiviridae	plants	Viruses; Geminiviridae; Mastrevirus	2005-01-14
AJ851228.1	Hepacivirus C	11103	Flaviviridae	vertebrates,human	Viruses; Riboviria; Flaviviridae; Hepacivirus	2006-02-08
AJ865339.1	Tomato leaf curl Madagascar virus-Androy [Madagascar:Toliary:2001]	996312	Geminiviridae	plants	NAN	2005-03-01
AJ866553.1	Human immunodeficiency virus 1	11676	Retroviridae	vertebrates,human	Viruses; Ortervirales; Retroviridae; Orthoretrovirinae; Lentivirus	2005-08-02
AJ889867.1	Potato virus Y strain Wilga 156	317719	Potyviridae	plants	Viruses; Riboviria; Potyviridae; Potyvirus; Potato virus Y; Potato virus Y strain Wilga	2006-04-01
AJ890348.1	Potato virus Y strain C	12217	Potyviridae	plants	Viruses; Riboviria; Potyviridae; Potyvirus; Potato virus Y	2006-04-01
AJ966244.1	Tomato leaf curl Joydebpur betasatellite	436243	Tolecusatellitidae	plants	Viruses; Tolecusatellitidae; Betasatellite	2006-03-17
AJ968684.1	Croton yellow vein betasatellite	327839	Tolecusatellitidae	plants	NAN	2005-05-19
AJ969242.1	Spiroplasma phage SVGII3	745349	Inoviridae	germ	Viruses; Inoviridae; unclassified Inoviridae	2005-09-01
AM000053.1	Human immunodeficiency virus 1	11676	Retroviridae	vertebrates,human	Viruses; Ortervirales; Retroviridae; Orthoretrovirinae; Lentivirus	2006-02-24
AM000054.1	Human immunodeficiency virus 1	11676	Retroviridae	vertebrates,human	Viruses; Ortervirales; Retroviridae; Orthoretrovirinae; Lentivirus	2006-02-24
AM000055.1	Human immunodeficiency virus 1	11676	Retroviridae	vertebrates,human	Viruses; Ortervirales; Retroviridae; Orthoretrovirinae; Lentivirus	2006-02-24
AM040148.1	Penicillium stoloniferum virus S	216371	Partitiviridae	plants	Viruses; Riboviria; Partitiviridae; Gammapartitivirus	2006-05-18
AM040149.1	Penicillium stoloniferum virus S	216371	Partitiviridae	plants	Viruses; Riboviria; Partitiviridae; Gammapartitivirus	2006-05-18
AM040732.1	Wheat dwarf virus	10834	Geminiviridae	plants	Viruses; Geminiviridae; Mastrevirus	2005-06-28
AM050734.1	Sida leaf curl alphasatellite	2169843	Alphasatellitidae	plants	Viruses; Alphasatellitidae; Geminialphasatellitinae; Colecusatellite	2005-12-05
AM084414.1	Enterobacteria phage K1F	344021	Podoviridae	germ	Viruses; Caudovirales; Podoviridae; Autographivirinae; Teseptimavirus; unclassified Teseptimavirus	2005-12-05
AM086384.1	Porcine circovirus 2	85708	Circoviridae	vertebrates	Viruses; Circoviridae; Circovirus	2005-09-21
AM157175.1	Plum pox virus strain El Amar	31738	Potyviridae	plants	Viruses; Riboviria; Potyviridae; Potyvirus; Plum pox virus	2006-03-02
AM182197.1	Simian immunodeficiency virus	11723	Retroviridae	vertebrates	Viruses; Ortervirales; Retroviridae; Orthoretrovirinae; Lentivirus	2006-04-01
AM183114.1	Cucumber mosaic virus (strain Pl-1)	367797	Bromoviridae	plants	NAN	2006-01-23
AM183115.1	Cucumber mosaic virus (strain Pl-1)	367797	Bromoviridae	plants	NAN	2006-01-23
AM183116.1	Cucumber mosaic virus (strain Pl-1)	367797	Bromoviridae	plants	NAN	2006-01-23
AM183117.1	Cucumber mosaic virus (strain Ri-8)	367798	Bromoviridae	plants	NAN	2006-01-23
AM183118.1	Cucumber mosaic virus (strain Ri-8)	367798	Bromoviridae	plants	NAN	2006-01-23
AM183119.1	Cucumber mosaic virus (strain Ri-8)	367798	Bromoviridae	plants	NAN	2006-01-23
AM184113.1	Henbane mosaic virus	369762	Potyviridae	plants	Viruses; Riboviria; Potyviridae; Potyvirus	2006-02-02
AM236763.1	Malvastrum yellow mosaic alphasatellite	377461	Alphasatellitidae	plants	Viruses; Alphasatellitidae; Geminialphasatellitinae; Colecusatellite	2006-10-30
AM286794.1	Squash leaf curl China virus - [Cucurbita pepo: Lahore]	393625	Geminiviridae	plants	NAN	2009-01-10
AM501482.1	Vaccinia virus Ankara	126794	Poxviridae	vertebrates,human	Viruses; Poxviridae; Chordopoxvirinae; Orthopoxvirus; Vaccinia virus	2007-11-20
AM701757.1	Bean leaf curl Madagascar virus	439420	Geminiviridae	plants	NAN	2007-07-26
AM701761.1	Tomato leaf curl Namakely virus	439421	Geminiviridae	plants	Viruses; Geminiviridae; Begomovirus	2007-07-26
AM711119.2	Lisianthus necrosis virus	334425	Tombusviridae	plants	Viruses; Riboviria; Tombusviridae; Procedovirinae; Tombusvirus; Eggplant mottled crinkle virus	2007-08-17
AM711133.1	M'Poko virus	442712	Peribunyaviridae	vertebrates,invertebrates,human	Viruses; Riboviria; Negarnaviricota; Polyploviricotina; Ellioviricetes; Bunyavirales; Peribunyaviridae; Orthobunyavirus; MPoko orthobunyavirus	2007-05-11
AM712239.1	African swine fever virus Benin 97/1	443876	Asfarviridae	vertebrates,invertebrates	Viruses; Asfarviridae; Asfivirus; African swine fever virus	2007-12-15
AM712240.1	African swine fever virus OURT 88/3	443878	Asfarviridae	vertebrates,invertebrates	Viruses; Asfarviridae; Asfivirus; African swine fever virus	2007-12-15
AM713177.1	Simian immunodeficiency virus	11723	Retroviridae	vertebrates	Viruses; Ortervirales; Retroviridae; Orthoretrovirinae; Lentivirus	2008-12-16
AM749299.1	Human adenovirus 31	10529	Adenoviridae	vertebrates,human	Viruses; Adenoviridae; Mastadenovirus; Human mastadenovirus A	2009-11-30
AM749493.1	Tomato yellow leaf curl China alphasatellite	240557	Alphasatellitidae	plants	Viruses; Alphasatellitidae; Geminialphasatellitinae; Colecusatellite	2010-01-07
AM774001.1	Butterfly flower mosaic virus	456390	Potyviridae	plants	Viruses; Riboviria; Potyviridae; Potyvirus	2008-03-06
AM849097.1	Chickpea chlorotic dwarf virus	463360	Geminiviridae	plants	Viruses; Geminiviridae; Mastrevirus	2008-07-17
AM851090.1	Human immunodeficiency virus type 1 02CD.LBR024	467352	Retroviridae	vertebrates,human	NAN	2007-10-03
AM851091.1	Human immunodeficiency virus type 1 04CD.FR.KZS	467353	Retroviridae	vertebrates,human	NAN	2007-10-03
AM910652.2	Hepatitis C virus subtype 1g	484894	Flaviviridae	vertebrates,human	Viruses; Riboviria; Flaviviridae; Hepacivirus; Hepacivirus C; Hepatitis C virus genotype 1	2008-06-20
AM920542.1	Phlomis mottle virus	487095	Betaflexiviridae	plants	Viruses; Riboviria; Tymovirales; Betaflexiviridae; Trivirinae; Trichovirus	2007-12-05
AM933135.1	Chickpea chlorotic dwarf virus	463360	Geminiviridae	plants	Viruses; Geminiviridae; Mastrevirus	2008-01-22
AM937062.1	SIV-wrc Pbt-05GM-X02	498715	Retroviridae	vertebrates	NAN	2008-06-02
AM948961.1	Pedilanthus leaf curl virus	619631	Geminiviridae	plants	Viruses; Geminiviridae; Begomovirus	2010-03-24
AM980509.1	Tomato yellow leaf curl China virus	185793	Geminiviridae	plants	Viruses; Geminiviridae; Begomovirus	2008-04-03
AP000400.1	Enterobacteria phage VT1-Sakai	462299	Siphoviridae	germ	NAN	2000-12-15
AP004402.1	Stx2 converting phage I	180816	Podoviridae	germ	Viruses; Caudovirales; Podoviridae; Sepvirinae; Traversvirus; Escherichia virus 933W	2002-04-02
AP010907.1	Helicoverpa armigera NPV NNg1	566972	Baculoviridae	invertebrates	Viruses; Baculoviridae; Alphabaculovirus; Helicoverpa armigera nucleopolyhedrovirus	2008-10-10
AP011616.1	Thermus phage phiYS40	407392	Myoviridae	germ	Viruses; Caudovirales; Myoviridae; unclassified Myoviridae	2011-07-28
AP011956.1	Staphylococcus phage phi7247PVL	874268	Siphoviridae	germ	Viruses; Caudovirales; Siphoviridae; Biseptimavirus; unclassified Biseptimavirus	2011-10-06
[truncated: 53,285 more rows]

## Sheet: test_genome_info
#Supplementary Table S7. Host information of the viral genomes in training and test sets of DeepHoF
Accession ID	virus name	TaxID	SubGroup	Host	virus lineage	release_date
AP018361.1	Lactobacillus phage T25	2036055	unclassified	germ	NAN	2018-03-20
AP018375.1	Staphylococcus phage phiSA039	2028134	Herelleviridae	germ	NAN	2018-02-28
AP018462.1	Mycobacterium phage D12	2070496	Siphoviridae	germ	NAN	2018-01-12
AP018463.1	Mycobacterium phage PR	2070497	Siphoviridae	germ	NAN	2018-01-12
AP018469.1	Mycobacterium phage Y10	2072010	Siphoviridae	germ	NAN	2018-01-18
AP018470.1	Mycobacterium phage Y2	2072011	Siphoviridae	germ	NAN	2018-01-18
AP018471.1	Mycobacterium phage Y10	2072010	Siphoviridae	germ	NAN	2018-01-18
AP018476.1	Mycobacterium phage C3	2072005	Siphoviridae	germ	NAN	2018-01-18
AP018477.1	Mycobacterium phage BK1	2072006	Siphoviridae	germ	NAN	2018-01-18
AP018478.1	Mycobacterium phage A6	2072003	Siphoviridae	germ	NAN	2018-01-18
AP018479.1	Mycobacterium phage GS4E	2072004	Siphoviridae	germ	NAN	2018-01-18
AP018485.1	Mycobacterium phage B1	2077133	Siphoviridae	germ	NAN	2018-01-25
AP018486.1	Mycobacterium phage PP	2077134	Siphoviridae	germ	NAN	2018-01-25
AP018487.1	Mycobacterium phage HC	2077135	Siphoviridae	germ	NAN	2018-01-25
AP018714.1	Enterococcus phage phiEF17H	2218497	Herelleviridae	germ	NAN	2018-06-14
AP018715.1	Enterococcus phage phiM1EF22	2218498	Herelleviridae	germ	NAN	2018-06-14
AP018932.1	Escherichia phage KIT03	2218499	Myoviridae	germ	NAN	2018-11-16
AP019415.1	Pseudomonas phage HU1	2056127	Podoviridae	germ	NAN	2019-05-09
AP019418.1	Pseudomonas phage PA02	2499142	Myoviridae	germ	NAN	2019-02-15
AP019522.1	Staphylococcal phage MR003	2496589	Herelleviridae	germ	NAN	2019-03-14
AP019527.1	Lactococcus phage phiQ1	2488571	Siphoviridae	germ	NAN	2019-03-14
AP019535.1	Pseudomonas phage PA01	2498591	Myoviridae	germ	NAN	2019-03-20
AP019559.1	Escherichia phage SP15	2184265	Siphoviridae	germ	NAN	2019-04-05
AP019560.1	Staphylococcus phage SP120	2495553	Siphoviridae	germ	NAN	2019-04-05
AP019561.1	Staphylococcus phage SP197	2495554	Siphoviridae	germ	NAN	2019-04-05
AP019562.1	Staphylococcus phage SP276	2495555	Siphoviridae	germ	NAN	2019-04-05
BK010646.1	Bacteroides phage p00	2306278	Siphoviridae	germ	NAN	2019-03-29
CP013974.1	Erwinia phage LS-2018a	2282175	Myoviridae	germ	NAN	2018-07-24
CP025712.1	Escherichia phage YDC107_1	2056767	Siphoviridae	germ	NAN	2018-01-12
CP025713.1	Escherichia phage YDC107_2	2056768	Podoviridae	germ	NAN	2018-01-12
CP025874.1	Escherichia phage sp.	2071659	unclassified	germ	NAN	2018-12-19
CP025887.1	Escherichia phage sp.	2071659	unclassified	germ	NAN	2018-12-19
CP025900.1	Escherichia phage sp.	2071659	unclassified	germ	NAN	2018-12-19
CP025901.1	Escherichia phage sp.	2071659	unclassified	germ	NAN	2018-12-19
CP025902.1	Escherichia phage sp.	2071659	unclassified	germ	NAN	2018-12-19
CP025907.1	Escherichia phage sp.	2071659	unclassified	germ	NAN	2018-12-19
CP025923.1	Escherichia phage sp.	2071659	unclassified	germ	NAN	2018-12-19
CP027117.1	Bacillus phage EZ-2018a	2100124	Siphoviridae	germ	NAN	2018-03-14
CP029253.1	Streptococcus phage VS-2018a	2184051	Siphoviridae	germ	NAN	2018-11-23
CP031022.1	Streptococcus phage VS-2018b	2509651	Siphoviridae	germ	NAN	2018-11-23
CP031025.1	Lactobacillus phage ViSo-2018b	2267608	Siphoviridae	germ	NAN	2018-11-26
CP031026.1	Lactobacillus phage ViSo-2018a	2267607	Siphoviridae	germ	NAN	2018-11-26
CP038007.1	Klebsiella phage 020009	2555680	unclassified	germ	NAN	2019-03-19
KT184308.1	Enterobacteria phage Aplg8	1651202	Myoviridae	germ	NAN	2018-10-01
KT184309.1	Enterobacteria phage ATK47	1651196	Myoviridae	germ	NAN	2018-10-01
KT184310.1	Enterobacteria phage ATK48	1651197	Myoviridae	germ	NAN	2018-10-01
KT184311.1	Enterobacteria phage GiZh	1651199	Myoviridae	germ	NAN	2018-10-01
KT184312.1	Enterobacteria phage Kha5h	1651198	Myoviridae	germ	NAN	2018-10-01
KT184313.1	Enterobacteria phage KhF1	1651203	Myoviridae	germ	NAN	2018-10-01
KT184314.1	Enterobacteria phage KhF2	1651204	Myoviridae	germ	NAN	2018-10-01
KT184315.1	Enterobacteria phage KhF3	1651200	Myoviridae	germ	NAN	2018-10-01
KT184316.1	Enterobacteria phage XTG1	1651201	Myoviridae	germ	NAN	2018-10-01
KX346236.1	Lactococcus phage 2R14S	1874576	Siphoviridae	germ	NAN	2018-12-01
KX346237.1	Lactococcus phage 2R15M	1874577	Siphoviridae	germ	NAN	2018-12-01
KX346238.1	Lactococcus phage 2R15S	1874578	Siphoviridae	germ	NAN	2018-12-01
KX346239.1	Lactococcus phage 2R15S2	1874579	Siphoviridae	germ	NAN	2018-12-01
KX346240.1	Lactococcus phage 2R06A	1874575	Siphoviridae	germ	NAN	2018-12-01
KX346241.1	Lactococcus phage 3R07S	1874580	Siphoviridae	germ	NAN	2018-12-01
KX346242.1	Lactococcus phage 8R06S	1874583	Siphoviridae	germ	NAN	2018-12-01
KX346243.1	Lactococcus phage 6W06	1874581	Siphoviridae	germ	NAN	2018-12-01
KX346244.1	Lactococcus phage 6W18L	1874582	Siphoviridae	germ	NAN	2018-12-01
KX346245.1	Lactococcus phage 10W24	1874570	Siphoviridae	germ	NAN	2018-12-01
KX346246.1	Lactococcus phage 11W16L	1874571	Siphoviridae	germ	NAN	2018-12-01
KX346247.1	Lactococcus phage 17W11	1874573	Siphoviridae	germ	NAN	2018-12-01
KX346248.1	Lactococcus phage 17W12M	1874574	Siphoviridae	germ	NAN	2018-12-01
KX346249.1	Lactococcus phage 16W23	1874572	Siphoviridae	germ	NAN	2018-12-01
KX346250.1	Lactococcus phage MW18S	1874584	Siphoviridae	germ	NAN	2018-12-01
KX987999.1	Bacillus phage BCP12	1913122	Herelleviridae	germ	NAN	2018-04-30
KY210139.1	Xanthomonas phage KPhi1	1927017	Myoviridae	germ	NAN	2018-11-30
KY381600.1	Lactobacillus phage P2	1928330	Siphoviridae	germ	NAN	2018-07-05
KY450753.1	Klebsiella phage SH-Kp 152234	1958964	Podoviridae	germ	NAN	2018-06-06
KY514263.1	Pectobacterium phage vB_PatM_CB7	1958916	Myoviridae	germ	NAN	2018-02-28
KY514264.1	Pectobacterium phage vB_PatP_CB1	1958917	Podoviridae	germ	NAN	2018-02-28
KY514265.1	Pectobacterium phage vB_PatP_CB3	1958918	Podoviridae	germ	NAN	2018-02-28
KY523104.1	Tupanvirus soda lake	2126985	Mimiviridae	germ	NAN	2018-02-15
KY549659.1	Pectobacterium phage vB_PatP_CB4	1958919	Podoviridae	germ	NAN	2018-02-28
KY575286.1	Klebsiella phage SH-Kp 160016	1965362	Siphoviridae	germ	NAN	2018-06-06
KY618819.1	Pseudomonas phage PAXYB1	1962679	Podoviridae	germ	NAN	2018-03-27
KY620117.1	Salmonella phage BSPM4	1958913	Siphoviridae	germ	NAN	2018-02-28
KY684082.1	Shigella phage SFN6B	1785176	Podoviridae	germ	NAN	2018-02-28
KY697807.1	Microcystis phage MACPNOA1	1969741	Siphoviridae	germ	NAN	2019-02-28
KY744240.1	Weissella phage PWc	1970788	Siphoviridae	germ	NAN	2018-10-29
KY744566.1	Pectobacterium phage POP72	1965269	Podoviridae	germ	NAN	2018-03-29
KY787212.1	Salmonella phage BSP22A	1960312	Siphoviridae	germ	NAN	2018-03-01
KY787213.1	Salmonella phage BSP101	1958914	Ackermannviridae	germ	NAN	2018-03-01
KY888143.2	Lactococcus phage PLgW-1	1983536	Siphoviridae	germ	NAN	2018-07-07
KY888885.1	Mastigocladus phage CHP58	2099663	Podoviridae	germ	NAN	2018-08-21
KY914478.1	Escherichia phage ArgO145	1983463	Podoviridae	germ	NAN	2018-04-13
KY926698.2	Lactococcus phage PLgY-16	1983589	Siphoviridae	germ	NAN	2018-07-07
KY926699.2	Lactococcus phage PLgY-30	1983590	Siphoviridae	germ	NAN	2018-07-07
KY939598.1	Alteromonadaceae phage B23	2094572	Myoviridae	germ	NAN	2018-03-03
KY963424.1	Shigella phage SSP1	1983588	Siphoviridae	germ	NAN	2018-02-24
KY971609.1	Pseudomonas phage PspYZU01	1983555	Siphoviridae	germ	NAN	2018-06-12
KY971610.1	Pseudomonas phage PspYZU05	1983556	Myoviridae	germ	NAN	2018-06-12
KY971611.1	Pseudomonas phage PspYZU08	1983557	Podoviridae	germ	NAN	2018-06-12
KY981271.1	Curvibacter phage P26059A	1983783	Myoviridae	germ	NAN	2018-09-14
KY981272.1	Curvibacter phage P26059B	1983784	Podoviridae	germ	NAN	2018-09-14
LC348379.1	Escherichia phage PP01	2060720	Myoviridae	germ	NAN	2018-05-02
LC348380.1	Escherichia phage T2	2060721	Myoviridae	germ	NAN	2018-05-02
LC371242.1	Escherichia phage EcS1	2083276	Myoviridae	germ	NAN	2018-02-15
LC373201.2	Enterobacter phage phiEM4	2137745	Ackermannviridae	germ	NAN	2018-03-31
LC375533.1	Pectobacterium phage PPWS2	2153295	Podoviridae	germ	NAN	2018-11-13
LC413193.1	Klebsiella phage KN1-1	2282629	Podoviridae	germ	NAN	2018-12-18
LC413194.1	Klebsiella phage KN3-1	2282630	Podoviridae	germ	NAN	2018-12-18
LC413195.1	Klebsiella phage KN4-1	2282631	Podoviridae	germ	NAN	2018-12-18
LC465543.1	Shigella phage SfPhi01	2518961	Myoviridae	germ	NAN	2019-03-26
LC472881.1	Pseudomonas phage R12	2562635	Myoviridae	germ	NAN	2019-04-03
LC472882.1	Pseudomonas phage R26	2562636	Myoviridae	germ	NAN	2019-04-03
LC472883.1	Pseudomonas phage S12-3	2562637	Myoviridae	germ	NAN	2019-04-03
LC472884.1	Pseudomonas phage S50	2562638	Myoviridae	germ	NAN	2019-04-03
LC473039.1	Escherichia phage L27	2562890	Myoviridae	germ	NAN	2019-04-03
LR025195.1	Escherichia phage vB_Eco_SLUR76	2029172	Siphoviridae	germ	NAN	2018-10-05
LR025196.1	Escherichia phage vB_Eco_SLUR63	2029170	Siphoviridae	germ	NAN	2018-10-05
LR025197.1	Escherichia phage vB_Eco_SLUR75	2029171	Siphoviridae	germ	NAN	2018-10-05
LR025198.1	Escherichia phage vB_Eco_SLUR26	2029173	Siphoviridae	germ	NAN	2018-10-05
LT986460.2	Pseudomonas phage GP100	2055238	Podoviridae	germ	NAN	2018-03-08
LT986678.1	Poophage MBI-2016a	1926504	Microviridae	germ	NAN	2018-03-08
LT992259.1	Yersinia phage fEV-1	2077277	Myoviridae	germ	NAN	2018-03-27
LT999987.1	Pseudomonas phage vB_PaeS_PAO1_HW12	1928621	Siphoviridae	germ	NAN	2018-05-02
MF041990.1	Lactobacillus phage phiEF-1.1	2006921	unclassified	germ	NAN	2019-05-01
MF098558.1	Pseudoalteromonas phage KB12-38	2024350	unclassified	germ	NAN	2018-05-31
MF101922.1	Ruegeria phage DSS3-P22	2006924	Microviridae	germ	NAN	2018-06-01
MF172979.1	Erysipelothrix phage phi1605	2006938	Siphoviridae	germ	NAN	2018-01-17
MF327005.1	Shigella phage Sf19	2024306	Myoviridae	germ	NAN	2018-02-03
MF327006.1	Shigella phage Sf20	2024307	Myoviridae	germ	NAN	2018-02-03
MF327009.1	Shigella phage Sf25	2024310	Myoviridae	germ	NAN	2018-02-03
MF346933.1	Lactococcus phage vB_Llc_bIBBF14	2024011	Siphoviridae	germ	NAN	2018-06-30
MF405094.1	Staphylococcus phage JA1	2024236	Herelleviridae	germ	NAN	2018-04-27
MF405918.1	Tupanvirus deep ocean	2126984	Mimiviridae	germ	NAN	2018-02-15
MF418016.1	Bacillus phage vB_BceM-HSE3	2170705	Myoviridae	germ	NAN	2018-06-30
MF422185.1	Bacillus phage BSP10	2069312	Herelleviridae	germ	NAN	2018-01-21
MF431615.1	Lentibacter virus vB_LenP_ICBM3	2301530	Podoviridae	germ	NAN	2018-11-25
MF431616.1	Lentibacter virus vB_LenP_ICBM2	2301529	Podoviridae	germ	NAN	2018-11-25
MF431617.1	Lentibacter virus vB_LenP_ICBM1	2301528	Podoviridae	germ	NAN	2018-11-25
MF431730.1	Bacteriophage T5-like chee24	2024330	Siphoviridae	germ	NAN	2018-02-20
MF431731.1	Bacteriophage T5-like pork27	2024331	Siphoviridae	germ	NAN	2018-02-20
MF431732.1	Bacteriophage T5-like pork29	2024332	Siphoviridae	germ	NAN	2018-02-20
MF431733.1	Bacteriophage T5-like saus47N	2024333	Siphoviridae	germ	NAN	2018-02-20
MF431734.1	Bacteriophage T5-like saus111K	2024322	Siphoviridae	germ	NAN	2018-02-20
MF431735.1	Bacteriophage T5-like poul124	2024323	Siphoviridae	germ	NAN	2018-02-20
MF431736.1	Bacteriophage T5-like chee130_1	2024324	Siphoviridae	germ	NAN	2018-02-20
MF431737.1	Bacteriophage T5-like saus132	2024325	Siphoviridae	germ	NAN	2018-02-20
MF431738.1	Bacteriophage T5-like poul149	2024326	Siphoviridae	germ	NAN	2018-02-20
MF431739.1	Bacteriophage T5-like chee158	2024327	Siphoviridae	germ	NAN	2018-02-20
MF431740.1	Bacteriophage T5-like cott162	2024328	Siphoviridae	germ	NAN	2018-02-20
MF431741.1	Bacteriophage T5-like saus176N	2024329	Siphoviridae	germ	NAN	2018-02-20
MF443119.1	Lactococcus phage 62402	2024338	Siphoviridae	germ	NAN	2018-07-09
MF443120.1	Lactococcus phage 62403	2024339	Siphoviridae	germ	NAN	2018-07-09
MF443121.1	Lactococcus phage 37203	2024335	Siphoviridae	germ	NAN	2018-07-09
MF443122.1	Lactococcus phage 74001	2024341	Siphoviridae	germ	NAN	2018-07-09
MF443123.1	Lactococcus phage 62606	2024340	Siphoviridae	germ	NAN	2018-07-09
MF443124.1	Lactococcus phage 50504	2024337	Siphoviridae	germ	NAN	2018-07-09
MF443125.1	Lactococcus phage 50102	2024336	Siphoviridae	germ	NAN	2018-07-09
MF443126.1	Lactococcus phage 05802	2024334	Siphoviridae	germ	NAN	2018-07-09
MF448554.1	Lactococcus phage 05601	2029658	Siphoviridae	germ	NAN	2018-08-12
MF448555.1	Lactococcus phage 16802	2029659	Siphoviridae	germ	NAN	2018-08-12
MF448556.1	Lactococcus phage 30804	2029660	Siphoviridae	germ	NAN	2018-08-12
MF448557.1	Lactococcus phage 37201	2029661	Siphoviridae	germ	NAN	2018-08-12
MF448558.1	Lactococcus phage 38503	2029662	Siphoviridae	germ	NAN	2018-08-12
MF448559.1	Lactococcus phage 38507	2029663	Siphoviridae	germ	NAN	2018-08-12
MF448560.1	Lactococcus phage 51701	2029664	Siphoviridae	germ	NAN	2018-08-12
MF448561.1	Lactococcus phage 56003	2029665	Siphoviridae	germ	NAN	2018-08-12
MF448562.1	Lactococcus phage 56301	2029666	Siphoviridae	germ	NAN	2018-08-12
MF448563.1	Lactococcus phage 57001	2029667	Siphoviridae	germ	NAN	2018-08-12
MF448564.1	Lactococcus phage 62601	2029668	Siphoviridae	germ	NAN	2018-08-12
MF448565.1	Lactococcus phage 62605	2029669	Siphoviridae	germ	NAN	2018-08-12
MF448566.1	Lactococcus phage 63302	2029670	Siphoviridae	germ	NAN	2018-08-12
MF448567.1	Lactococcus phage 66901	2029671	Siphoviridae	germ	NAN	2018-08-12
MF448568.1	Lactococcus phage 79201	2029672	Siphoviridae	germ	NAN	2018-08-12
MF448569.1	Lactococcus phage 88605	2029673	Siphoviridae	germ	NAN	2018-08-12
MF448570.1	Lactococcus phage 96401	2029674	Siphoviridae	germ	NAN	2018-08-12
MF448571.1	Lactococcus phage 96403	2029675	Siphoviridae	germ	NAN	2018-08-12
MF448572.1	Lactococcus phage 96603	2029676	Siphoviridae	germ	NAN	2018-08-12
MF468274.1	Shigella phage Sfin-1	2024314	Siphoviridae	germ	NAN	2018-07-14
MF490236.1	Pseudomonas phage vB_PaeP_PYO2	2034342	Podoviridae	germ	NAN	2018-02-08
MF490237.1	Pseudomonas phage vB_PaeP_E220	2034343	Podoviridae	germ	NAN	2018-02-08
MF490238.1	Pseudomonas phage vB_PaeP_DEV	2034344	Podoviridae	germ	NAN	2018-02-08
MF490239.1	Pseudomonas phage vB_PaeS_S218	2034345	Siphoviridae	germ	NAN	2018-02-08
MF547662.1	Clostridioides phage LIBA6276	2069614	Siphoviridae	germ	NAN	2018-04-11
MF547663.1	Clostridioides phage LIBA2945	2069615	Siphoviridae	germ	NAN	2018-04-11
MF564201.1	Escherichia phage vB_EcoS-95	2026130	Siphoviridae	germ	NAN	2018-12-31
MF580759.1	Streptococcus phage 7A5	2041496	Siphoviridae	germ	NAN	2018-03-19
MF580760.1	Streptococcus phage 7T	2041497	Siphoviridae	germ	NAN	2018-03-19
MF580761.1	Streptococcus phage 9A	2041498	Siphoviridae	germ	NAN	2018-03-19
MF580762.1	Streptococcus phage 9B4	2041499	Siphoviridae	germ	NAN	2018-03-19
MF580763.1	Streptococcus phage 16B8	2041494	Siphoviridae	germ	NAN	2018-03-19
MF580764.1	Streptococcus phage 31B4	2041495	Siphoviridae	germ	NAN	2018-03-19
MF580765.1	Streptococcus phage A0	2041500	Siphoviridae	germ	NAN	2018-03-19
MF580766.1	Streptococcus phage B0	2041501	Siphoviridae	germ	NAN	2018-03-19
MF580767.1	Streptococcus phage B5	2041502	Siphoviridae	germ	NAN	2018-03-19
MF580768.1	Streptococcus phage C0	2041503	Siphoviridae	germ	NAN	2018-03-19
MF580769.1	Streptococcus phage L5A1	2041504	Siphoviridae	germ	NAN	2018-03-19
MF580770.1	Streptococcus phage M19	2041505	Siphoviridae	germ	NAN	2018-03-19
MF580771.1	Streptococcus phage MM25	2041506	Siphoviridae	germ	NAN	2018-03-19
MF580772.1	Streptococcus phage R1	2041507	Siphoviridae	germ	NAN	2018-03-19
MF580773.1	Streptococcus phage STP1	2041508	Siphoviridae	germ	NAN	2018-03-19
MF580774.1	Streptococcus phage STP2	2041509	Siphoviridae	germ	NAN	2018-03-19
MF580775.1	Streptococcus phage V2	2041510	Siphoviridae	germ	NAN	2018-03-19
MF580958.1	Salinibacter virus M8CR30-4	2041856	Siphoviridae	germ	NAN	2018-01-21
MF580960.1	Salinibacter virus M31CC-1	2041858	Siphoviridae	germ	NAN	2018-01-21
MF580962.1	Salinibacter virus M31CR41-3	2041860	Siphoviridae	germ	NAN	2018-01-21
MF623055.1	Pseudomonas phage BrSP1	2029635	Myoviridae	germ	NAN	2018-09-09
MF630921.1	Escherichia phage IMM-002	2041760	Podoviridae	germ	NAN	2018-09-30
MF630922.1	Escherichia phage IMM-001	2041759	Siphoviridae	germ	NAN	2018-09-30
MF740800.1	Salmonella phage vB_SenM_PA13076	2029636	Myoviridae	germ	NAN	2018-06-21
MF754111.1	Vibrio phage vB_VpaP_KF1	2041472	Podoviridae	germ	NAN	2018-08-31
MF754112.1	Vibrio phage vB_VpaP_KF2	2041473	Podoviridae	germ	NAN	2018-08-31
MF754113.1	Vibrio phage vB_VpaS_KF3	2041474	Siphoviridae	germ	NAN	2018-08-31
MF754114.1	Vibrio phage vB_VpaS_KF4	2041475	Siphoviridae	germ	NAN	2018-08-31
MF754115.1	Vibrio phage vB_VpaS_KF5	2041476	Siphoviridae	germ	NAN	2018-08-31
MF754116.1	Vibrio phage vB_VpaS_KF6	2041477	Siphoviridae	germ	NAN	2018-08-31
MF768469.1	Pseudomonas phage SL4	2041214	Podoviridae	germ	NAN	2018-01-24
MF768470.1	Pseudomonas phage SL1	2041215	Myoviridae	germ	NAN	2018-01-24
MF775669.1	Lactococcus phage LP8511	2026814	Siphoviridae	germ	NAN	2018-02-21
MF775670.1	Lactococcus phage LP9104	2027244	Siphoviridae	germ	NAN	2018-02-21
MF775671.1	Lactococcus phage LP9205a	2027245	Siphoviridae	germ	NAN	2018-02-21
MF775672.1	Lactococcus phage LP9205b	2027246	Siphoviridae	germ	NAN	2018-02-21
MF775673.1	Lactococcus phage LP9206a	2027247	Siphoviridae	germ	NAN	2018-02-21
MF775674.1	Lactococcus phage LP9206b	2027248	Siphoviridae	germ	NAN	2018-02-21
MF775675.1	Lactococcus phage LP9206c	2027249	Siphoviridae	germ	NAN	2018-02-21
MF775676.1	Lactococcus phage LP9207	2027250	Siphoviridae	germ	NAN	2018-02-21
MF775677.1	Lactococcus phage LP9210	2027251	Siphoviridae	germ	NAN	2018-02-21
MF775678.1	Lactococcus phage LP9404	2027252	Siphoviridae	germ	NAN	2018-02-21
MF775679.1	Lactococcus phage LP9405a	2027253	Siphoviridae	germ	NAN	2018-02-21
MF775680.1	Lactococcus phage LP9405b	2027254	Siphoviridae	germ	NAN	2018-02-21
MF775681.1	Lactococcus phage LP9406	2027255	Siphoviridae	germ	NAN	2018-02-21
MF775682.1	Lactococcus phage LP9609	2027256	Siphoviridae	germ	NAN	2018-02-21
MF775683.1	Lactococcus phage LP9701	2027257	Siphoviridae	germ	NAN	2018-02-21
MF775684.1	Lactococcus phage LP9801	2027258	Siphoviridae	germ	NAN	2018-02-21
MF775685.1	Lactococcus phage LP9903	2027259	Siphoviridae	germ	NAN	2018-02-21
MF775686.1	Lactococcus phage LP9908	2027260	Siphoviridae	germ	NAN	2018-02-21
MF775687.1	Lactococcus phage LP0004a	2027261	Siphoviridae	germ	NAN	2018-02-21
MF775688.1	Lactococcus phage LP0004b	2027262	Siphoviridae	germ	NAN	2018-02-21
MF775689.1	Lactococcus phage LP0004c	2027263	Siphoviridae	germ	NAN	2018-02-21
MF775690.1	Lactococcus phage LP0004d	2027264	Siphoviridae	germ	NAN	2018-02-21
MF775691.1	Lactococcus phage LP0109	2027265	Siphoviridae	germ	NAN	2018-02-21
MF775692.1	Lactococcus phage LP0202	2027266	Siphoviridae	germ	NAN	2018-02-21
MF775693.1	Lactococcus phage LP0209	2027267	Siphoviridae	germ	NAN	2018-02-21
MF775694.1	Lactococcus phage LP0212	2027268	Siphoviridae	germ	NAN	2018-02-21
MF775695.1	Lactococcus phage LP0304	2027269	Siphoviridae	germ	NAN	2018-02-21
MF775696.1	Lactococcus phage LP0509	2027270	Siphoviridae	germ	NAN	2018-02-21
MF775697.1	Lactococcus phage LP0604	2027271	Siphoviridae	germ	NAN	2018-02-21
MF775698.1	Lactococcus phage LP0903	2027272	Siphoviridae	germ	NAN	2018-02-21
MF775699.1	Lactococcus phage LP1005	2027273	Siphoviridae	germ	NAN	2018-02-21
MF775700.1	Lactococcus phage LP1011	2027274	Siphoviridae	germ	NAN	2018-02-21
MF775701.1	Lactococcus phage LP1110	2027275	Siphoviridae	germ	NAN	2018-02-21
MF775702.1	Lactococcus phage LP1407	2027276	Siphoviridae	germ	NAN	2018-02-21
MF775703.1	Lactococcus phage LP1502a	2027277	Siphoviridae	germ	NAN	2018-02-21
MF775704.1	Lactococcus phage LP1502b	2027278	Siphoviridae	germ	NAN	2018-02-21
MF775705.1	Lactococcus phage LP1502c	2027279	Siphoviridae	germ	NAN	2018-02-21
MF893340.1	Pseudomonas phage PPSC2	2041350	Myoviridae	germ	NAN	2018-03-29
MF893341.1	Ralstonia phage RPSC1	2041351	Podoviridae	germ	NAN	2018-07-02
MF974396.1	Leptospira phage LE3	2041382	unclassified	germ	NAN	2018-08-17
MF974397.1	Leptospira phage LE4	2041383	unclassified	germ	NAN	2018-08-17
MG000860.1	Bacillus phage BSP9	2041339	Herelleviridae	germ	NAN	2018-09-30
MG020111.1	Lactobacillus phage Lb	2048517	Myoviridae	germ	NAN	2018-06-30
MG022439.1	Phage 203	2048062	Myoviridae	germ	NAN	2018-06-30
MG022440.1	Phage 206	2048063	Myoviridae	germ	NAN	2018-06-30
MG025518.1	Gokushovirus MK-2017	2073143	Microviridae	germ	NAN	2018-02-14
MG029509.1	Staphylococcus phage phiSa2wa_st5	2060951	Siphoviridae	germ	NAN	2018-01-10
MG029510.1	Staphylococcus phage phiSa2wa_st22	2060949	Siphoviridae	germ	NAN	2018-01-10
MG029511.1	Staphylococcus phage phiSa2wa_st30	2060950	Siphoviridae	germ	NAN	2018-01-10
MG029512.1	Staphylococcus phage phiSa2wa_st59	2060952	Siphoviridae	germ	NAN	2018-01-10
MG029513.1	Staphylococcus phage phiSa2wa_st72	2060953	Siphoviridae	germ	NAN	2018-01-10
MG029514.1	Staphylococcus phage phiSa2wa_st78	2060954	Siphoviridae	germ	NAN	2018-01-10
MG029515.1	Staphylococcus phage phiSa2wa_st80	2060955	Siphoviridae	germ	NAN	2018-01-10
MG029516.1	Staphylococcus phage phiSa2wa_st93mssa	2060957	Siphoviridae	germ	NAN	2018-01-10
MG029517.1	Staphylococcus phage phiSa2wa_st93	2060956	Siphoviridae	germ	NAN	2018-01-10
MG029518.1	Staphylococcus phage phiSa2wa_st121mssa	2060948	Siphoviridae	germ	NAN	2018-01-10
MG065635.1	Campylobacter phage C12	2047921	Myoviridae	germ	NAN	2018-01-01
MG065636.1	Campylobacter phage A16a	2047915	Siphoviridae	germ	NAN	2018-01-01
MG065637.1	Campylobacter phage A15b	2496548	Siphoviridae	germ	NAN	2018-01-01
MG065638.1	Campylobacter phage A15a	2047913	Siphoviridae	germ	NAN	2018-01-01
MG065639.1	Campylobacter phage A150	2047912	Myoviridae	germ	NAN	2018-01-01
MG065640.1	Campylobacter phage A14b	2047911	Siphoviridae	germ	NAN	2018-01-01
MG065641.1	Campylobacter phage A14a	2047910	Siphoviridae	germ	NAN	2018-01-01
MG065642.1	Campylobacter phage A148	2047909	Siphoviridae	germ	NAN	2018-01-01
MG065643.1	Campylobacter phage E6	2047934	Siphoviridae	germ	NAN	2018-01-01
MG065644.1	Campylobacter phage A147	2047908	Myoviridae	germ	NAN	2018-01-01
MG065645.1	Campylobacter phage A145	2047907	Myoviridae	germ	NAN	2018-01-01
MG065646.1	Campylobacter phage D1	2047933	Myoviridae	germ	NAN	2018-01-01
MG065647.1	Campylobacter phage D#	2047932	Myoviridae	germ	NAN	2018-01-01
MG065648.1	Campylobacter phage A144	2047906	Siphoviridae	germ	NAN	2018-01-01
MG065649.1	Campylobacter phage A143	2047905	Siphoviridae	germ	NAN	2018-01-01
MG065650.1	Campylobacter phage B15	2047918	Myoviridae	germ	NAN	2018-01-01
MG065651.1	Campylobacter phage C10	2047919	unclassified	germ	NAN	2018-01-01
MG065652.1	Campylobacter phage C11	2047920	Myoviridae	germ	NAN	2018-01-01
MG065653.1	Campylobacter phage C14	2047923	Myoviridae	germ	NAN	2018-01-01
MG065654.1	Campylobacter phage C15	2047924	Myoviridae	germ	NAN	2018-01-01
MG065655.1	Campylobacter phage C2	2047925	Myoviridae	germ	NAN	2018-01-01
MG065656.1	Campylobacter phage C3	2047926	Myoviridae	germ	NAN	2018-01-01
MG065657.1	Campylobacter phage C4	2047927	Siphoviridae	germ	NAN	2018-01-01
MG065658.1	Campylobacter phage C7	2047929	Myoviridae	germ	NAN	2018-01-01
MG065659.1	Campylobacter phage C5	2047928	Myoviridae	germ	NAN	2018-01-01
MG065660.1	Campylobacter phage C8	2047930	unclassified	germ	NAN	2018-01-01
MG065661.1	Campylobacter phage C9	2047931	Myoviridae	germ	NAN	2018-01-01
MG065662.1	Campylobacter phage A142	2047904	Myoviridae	germ	NAN	2018-01-01
MG065663.1	Campylobacter phage A134	2047895	Siphoviridae	germ	NAN	2018-01-01
MG065664.1	Campylobacter phage A132	2047894	Myoviridae	germ	NAN	2018-01-01
MG065665.1	Campylobacter phage A131	2047893	Siphoviridae	germ	NAN	2018-01-01
MG065666.1	Campylobacter phage A12a	2047892	Myoviridae	germ	NAN	2018-01-01
MG065667.1	Campylobacter phage A127	2047891	Siphoviridae	germ	NAN	2018-01-01
MG065668.1	Campylobacter phage A126	2047890	Myoviridae	germ	NAN	2018-01-01
MG065669.1	Campylobacter phage A123	2047889	Siphoviridae	germ	NAN	2018-01-01
MG065670.1	Campylobacter phage A121	2047888	Siphoviridae	germ	NAN	2018-01-01
MG065671.1	Campylobacter phage A120	2047887	Siphoviridae	germ	NAN	2018-01-01
MG065672.1	Campylobacter phage A141	2047903	Myoviridae	germ	NAN	2018-01-01
MG065673.1	Campylobacter phage A119	2047885	Siphoviridae	germ	NAN	2018-01-01
MG065674.1	Campylobacter phage A140	2047902	Myoviridae	germ	NAN	2018-01-01
MG065675.1	Campylobacter phage A118	2047884	Siphoviridae	germ	NAN	2018-01-01
MG065676.1	Campylobacter phage A116	2047883	Myoviridae	germ	NAN	2018-01-01
MG065677.1	Campylobacter phage A13b	2047901	Myoviridae	germ	NAN	2018-01-01
MG065678.1	Campylobacter phage A115a	2047882	unclassified	germ	NAN	2018-01-01
MG065679.1	Campylobacter phage A13a	2047900	Siphoviridae	germ	NAN	2018-01-01
MG065680.1	Campylobacter phage A113	2047881	Siphoviridae	germ	NAN	2018-01-01
MG065681.1	Campylobacter phage A139	2047899	Siphoviridae	germ	NAN	2018-01-01
MG065682.1	Campylobacter phage A112b	2047880	Myoviridae	germ	NAN	2018-01-01
MG065683.1	Campylobacter phage B14	2047917	unclassified	germ	NAN	2018-01-01
MG065684.1	Campylobacter phage A138	2047898	Myoviridae	germ	NAN	2018-01-01
MG065685.1	Campylobacter phage A112a	2047879	Siphoviridae	germ	NAN	2018-01-01
MG065686.1	Campylobacter phage A18a	2047916	unclassified	germ	NAN	2018-01-01
MG065687.1	Campylobacter phage A136	2047897	Siphoviridae	germ	NAN	2018-01-01
MG065688.1	Campylobacter phage A110b	2047878	Siphoviridae	germ	NAN	2018-01-01
MG065689.1	Campylobacter phage A110a	2047877	Myoviridae	germ	NAN	2018-01-01
MG065690.1	Campylobacter phage A135	2047896	Myoviridae	germ	NAN	2018-01-01
MG065691.1	Campylobacter phage A11a	2047886	unclassified	germ	NAN	2018-01-01
MG065692.1	Campylobacter phage C13	2047922	Siphoviridae	germ	NAN	2018-01-01
MG197810.1	Klebsiella phage 1611E-K2-1	2047786	Myoviridae	germ	NAN	2018-12-31
MG252615.1	Escherichia phage vB_EcoS_HSE2	2053690	Siphoviridae	germ	NAN	2019-03-31
MG253647.1	Lactococcus phage vB_Llc_bIBB5g1	2053705	Siphoviridae	germ	NAN	2018-06-30
MG253648.1	Lactococcus phage vB_Llc_bIBB14s	2053703	Siphoviridae	germ	NAN	2018-06-30
MG253649.1	Lactococcus phage vB_Llc_bIBB24tp1	2053704	Siphoviridae	germ	NAN	2018-06-30
MG253650.1	Lactococcus phage vB_Llc_bIBB77s	2053706	Siphoviridae	germ	NAN	2018-06-30
MG253651.1	Lactococcus phage vB_Llc_bIBBEg1	2053707	Siphoviridae	germ	NAN	2018-06-30
MG253652.1	Lactococcus phage vB_Llc_bIBBF12	2053708	Siphoviridae	germ	NAN	2018-06-30
MG253653.1	Lactococcus phage vB_Llc_bIBBF13	2053709	Siphoviridae	germ	NAN	2018-06-30
MG271909.1	Synechococcus phage S-LBS1	2008320	Siphoviridae	germ	NAN	2018-01-01
MG280946.1	Salmonella phage KFS-SE1	2048975	Siphoviridae	germ	NAN	2018-11-27
MG366114.1	Acinetobacter phage PBAB08	2053691	Myoviridae	germ	NAN	2018-02-20
MG366115.1	Acinetobacter phage PBAB25	2053692	Siphoviridae	germ	NAN	2018-02-20
MG432151.1	Pseudomonas phage Delta	2053681	Podoviridae	germ	NAN	2018-11-30
MG450654.1	Synechococcus phage S-CBWM1	2053653	Myoviridae	germ	NAN	2018-11-30
MG471392.1	Salmonella phage BSP161	2053015	Podoviridae	germ	NAN	2018-11-30
MG550112.1	Haloferax tailed virus 1	2507575	Other	germ	NAN	2019-02-15
MG557618.1	Staphylococcus phage HSA30	2054877	Herelleviridae	germ	NAN	2018-11-30
MG557619.1	Staphylococcus phage HSA84	2059858	Siphoviridae	germ	NAN	2018-11-30
MG557979.1	Lactobacillus phage Lpa804	2059850	Herelleviridae	germ	NAN	2019-01-01
MG564297.1	Staphylococcus phage UPMK_2	2029631	Siphoviridae	germ	NAN	2018-01-10
MG581355.1	Escherichia phage B2	2060112	Siphoviridae	germ	NAN	2018-08-03
MG584725.1	Bacillus phage BVE2	2059851	Siphoviridae	germ	NAN	2018-11-29
MG589383.1	Shigella phage phi25-307	2340715	Myoviridae	germ	NAN	2018-10-03
MG589384.1	Enterobacter phage phi63_307	2340711	Myoviridae	germ	NAN	2018-10-03
MG589385.1	Pseudomonas phage phiPA01_302	2340713	Podoviridae	germ	NAN	2018-10-03
MG589386.1	Pseudomonas phage phiPA01_EW	2340714	Podoviridae	germ	NAN	2018-10-03
MG589387.1	Enterobacter phage phiT5282H	2340712	Myoviridae	germ	NAN	2018-10-03
MG592390.1	Vibrio phage 1.003.O._10N.286.48.A2	1881287	Podoviridae	germ	NAN	2018-01-24
MG592391.1	Vibrio phage 1.004.O._10N.261.54.A2	1881288	unclassified	germ	NAN	2018-01-24
MG592392.1	Vibrio phage 1.005.O._10N.286.48.F2	1881414	unclassified	germ	NAN	2018-01-24
MG592393.1	Vibrio phage 1.007.O._10N.261.55.F9	1881241	Myoviridae	germ	NAN	2018-01-24
MG592395.1	Vibrio phage 1.009.O._10N.261.51.C9	1881289	Myoviridae	germ	NAN	2018-01-24
MG592397.1	Vibrio phage 1.012.O._10N.261.48.C12	1881290	Siphoviridae	germ	NAN	2018-01-24
MG592398.1	Vibrio phage 1.013.O._10N.286.54.F9	1881244	Siphoviridae	germ	NAN	2018-01-24
MG592399.1	Vibrio phage 1.015.O._10N.222.51.E5	1881188	unclassified	germ	NAN	2018-01-24
MG592400.1	Vibrio phage 1.016.O._10N.286.46.A11	1881291	Myoviridae	germ	NAN	2018-01-24
MG592401.1	Vibrio phage 1.017.O._10N.286.55.C11	1881397	unclassified	germ	NAN	2018-01-24
MG592403.1	Vibrio phage 1.021.A._10N.222.51.F9	1881415	unclassified	germ	NAN	2018-01-24
MG592404.1	Vibrio phage 1.021.B._10N.222.51.F9	1881416	unclassified	germ	NAN	2018-01-24
MG592405.1	Vibrio phage 1.021.C._10N.222.51.F9	1881417	unclassified	germ	NAN	2018-01-24
MG592406.1	Vibrio phage 1.022.O._10N.286.45.A10	1881418	Siphoviridae	germ	NAN	2018-01-24
MG592407.1	Vibrio phage 1.023.O._10N.222.51.B4	1881419	Siphoviridae	germ	NAN	2018-01-24
MG592408.1	Vibrio phage 1.024.O._10N.261.45.F8	1881292	Siphoviridae	germ	NAN	2018-01-24
MG592409.1	Vibrio phage 1.025.O._10N.222.46.B6	1881420	Podoviridae	germ	NAN	2018-01-24
MG592410.1	Vibrio phage 1.026.O._10N.222.49.C7	1881421	Podoviridae	germ	NAN	2018-01-24
MG592411.1	Vibrio phage 1.027.O._10N.286.54.B8	1881293	Siphoviridae	germ	NAN	2018-01-24
MG592412.1	Vibrio phage 1.028.O._10N.286.45.B6	1881380	Myoviridae	germ	NAN	2018-01-24
MG592413.1	Vibrio phage 1.029.O._10N.261.55.A7	1881381	Myoviridae	germ	NAN	2018-01-24
MG592414.1	Vibrio phage 1.030.O._10N.222.55.F9	1881407	Myoviridae	germ	NAN	2018-01-24
MG592415.1	Vibrio phage 1.031.O._10N.261.46.F8	1881294	Myoviridae	germ	NAN	2018-01-24
MG592416.1	Vibrio phage 1.032.O._10N.261.54.F5	1881422	Siphoviridae	germ	NAN	2018-01-24
MG592417.1	Vibrio phage 1.033.O._10N.222.49.B8	1881295	Siphoviridae	germ	NAN	2018-01-24
MG592418.1	Vibrio phage 1.034.O._10N.261.46.B7	1881189	unclassified	germ	NAN	2018-01-24
MG592419.1	Vibrio phage 1.034.X._10N.261.46.B7	1881190	unclassified	germ	NAN	2018-01-24
MG592420.1	Vibrio phage 1.036.O._10N.286.45.C3	1881296	Podoviridae	germ	NAN	2018-01-24
MG592421.1	Vibrio phage 1.037.O._10N.261.52.F7	1881297	unclassified	germ	NAN	2018-01-24
MG592422.1	Vibrio phage 1.038.O._10N.286.51.C2	1881298	Myoviridae	germ	NAN	2018-01-24
MG592423.1	Vibrio phage 1.039.O._10N.286.55.A2	1881299	Podoviridae	germ	NAN	2018-01-24
MG592425.1	Vibrio phage 1.042.O._10N.286.45.B8	1881301	Myoviridae	germ	NAN	2018-01-24
MG592428.1	Vibrio phage 1.046.O._10N.286.52.E3	1881423	Siphoviridae	germ	NAN	2018-01-24
MG592429.1	Vibrio phage 1.047.O._10N.286.55.F2	1881245	Siphoviridae	germ	NAN	2018-01-24
MG592431.1	Vibrio phage 1.049.O._10N.286.54.B5	2070715	unclassified	germ	NAN	2018-01-24
MG592432.1	Vibrio phage 1.050.O._10N.286.48.A6	2070716	unclassified	germ	NAN	2018-01-24
MG592433.1	Vibrio phage 1.052.A._10N.286.46.C3	2070717	Myoviridae	germ	NAN	2018-01-24
MG592434.1	Vibrio phage 1.054.O._10N.261.52.A1	1881382	Myoviridae	germ	NAN	2018-01-24
MG592435.1	Vibrio phage 1.055.O._10N.286.55.E9	2070718	unclassified	germ	NAN	2018-01-24
MG592436.1	Vibrio phage 1.056.O._10N.261.48.C11	1881305	unclassified	germ	NAN	2018-01-24
MG592438.1	Vibrio phage 1.060.A._10N.261.48.B5	1881449	Siphoviridae	germ	NAN	2018-01-24
MG592439.1	Vibrio phage 1.061.O._10N.286.55.C2	1881307	Podoviridae	germ	NAN	2018-01-24
MG592441.1	Vibrio phage 1.063.O._10N.261.45.C7	1881308	Myoviridae	germ	NAN	2018-01-24
MG592442.1	Vibrio phage 1.064.O._10N.261.52.E2	1881455	Siphoviridae	germ	NAN	2018-01-24
MG592443.1	Vibrio phage 1.066.O._10N.286.46.E8	1881309	Other	germ	NAN	2018-01-24
MG592444.1	Vibrio phage 1.067.O._10N.261.52.C9	1881310	Podoviridae	germ	NAN	2018-01-24
MG592445.1	Vibrio phage 1.068.O._10N.261.51.F8	1881311	Other	germ	NAN	2018-01-24
MG592447.1	Vibrio phage 1.070.O._10N.261.45.B2	2070719	unclassified	germ	NAN	2018-01-24
MG592448.1	Vibrio phage 1.071.A._10N.286.46.A12	1881313	Myoviridae	germ	NAN	2018-01-24
MG592449.1	Vibrio phage 1.072.O._10N.286.48.A12	1881456	Other	germ	NAN	2018-01-24
MG592450.1	Vibrio phage 1.074.O._10N.222.49.B7	1881191	Siphoviridae	germ	NAN	2018-01-24
MG592451.1	Vibrio phage 1.075.O._10N.286.55.B10	1881398	unclassified	germ	NAN	2018-01-24
MG592452.1	Vibrio phage 1.076.O._10N.286.51.B7	2070720	Siphoviridae	germ	NAN	2018-01-24
MG592453.1	Vibrio phage 1.077.O._10N.261.45.A10	2070721	unclassified	germ	NAN	2018-01-24
MG592454.1	Vibrio phage 1.079.O._10N.286.45.E9	1881314	Podoviridae	germ	NAN	2018-01-24
MG592456.1	Vibrio phage 1.081.O._10N.286.52.C2	2070722	Myoviridae	germ	NAN	2018-01-24
MG592457.1	Vibrio phage 1.082.O._10N.261.49.E4	1881192	Siphoviridae	germ	NAN	2018-01-24
MG592458.1	Vibrio phage 1.083.O._10N.286.52.B9	2070723	unclassified	germ	NAN	2018-01-24
MG592459.1	Vibrio phage 1.084.O._10N.261.49.F5	2070724	Myoviridae	germ	NAN	2018-01-24
MG592460.1	Vibrio phage 1.085.O._10N.222.51.E3	1881193	Siphoviridae	germ	NAN	2018-01-24
MG592461.1	Vibrio phage 1.086.O._10N.222.51.F8	1881424	Myoviridae	germ	NAN	2018-01-24
MG592462.1	Vibrio phage 1.087.A._10N.261.45.F9	1881316	Myoviridae	germ	NAN	2018-01-24
MG592463.1	Vibrio phage 1.088.O._10N.261.46.A1	1881317	Siphoviridae	germ	NAN	2018-01-24
MG592464.1	Vibrio phage 1.089.O._10N.261.51.F9	1881318	Siphoviridae	germ	NAN	2018-01-24
MG592465.1	Vibrio phage 1.090.B._10N.286.48.F1	1881319	Podoviridae	germ	NAN	2018-01-24
MG592466.1	Vibrio phage 1.091.O._10N.286.52.B12	1881320	Podoviridae	germ	NAN	2018-01-24
MG592467.1	Vibrio phage 1.093.O._10N.286.55.E10	1881399	unclassified	germ	NAN	2018-01-24
MG592468.1	Vibrio phage 1.094.O._10N.286.55.E12	1881400	unclassified	germ	NAN	2018-01-24
MG592470.1	Vibrio phage 1.097.O._10N.286.49.B3	1881383	Podoviridae	germ	NAN	2018-01-24
MG592471.1	Vibrio phage 1.098.O._10N.286.51.B9	1881321	Siphoviridae	germ	NAN	2018-01-24
MG592472.1	Vibrio phage 1.100.O._10N.261.45.C3	1881322	unclassified	germ	NAN	2018-01-24
MG592473.1	Vibrio phage 1.101.O._10N.261.45.C6	2070725	Myoviridae	germ	NAN	2018-01-24
MG592475.1	Vibrio phage 1.103.O._10N.261.52.F2	1881425	Siphoviridae	germ	NAN	2018-01-24
MG592476.1	Vibrio phage 1.104.O._10N.286.49.A12	1881324	Siphoviridae	germ	NAN	2018-01-24
MG592477.1	Vibrio phage 1.105.O._10N.286.49.B4	1881247	Myoviridae	germ	NAN	2018-01-24
MG592478.1	Vibrio phage 1.106.O._10N.286.51.F7	1881248	Myoviridae	germ	NAN	2018-01-24
MG592482.1	Vibrio phage 1.108.O._10N.222.51.A4	1881194	Siphoviridae	germ	NAN	2018-01-24
MG592483.1	Vibrio phage 1.110.O._10N.261.52.C1	1881195	Siphoviridae	germ	NAN	2018-01-24
MG592484.1	Vibrio phage 1.111.A._10N.286.45.E6	1881328	Myoviridae	germ	NAN	2018-01-24
MG592485.1	Vibrio phage 1.111.B._10N.286.45.E6	1881329	Myoviridae	germ	NAN	2018-01-24
MG592486.1	Vibrio phage 1.112.O._10N.286.46.B11	1881330	Myoviridae	germ	NAN	2018-01-24
MG592487.1	Vibrio phage 1.113.A._10N.286.51.E7	1881426	Siphoviridae	germ	NAN	2018-01-24
MG592488.1	Vibrio phage 1.115.A._10N.222.49.B11	1881196	Siphoviridae	germ	NAN	2018-01-24
MG592489.1	Vibrio phage 1.115.B._10N.222.49.B11	1881197	Siphoviridae	germ	NAN	2018-01-24
MG592490.1	Vibrio phage 1.116.O._10N.222.52.C10	1881198	Siphoviridae	germ	NAN	2018-01-24
MG592491.1	Vibrio phage 1.117.O._10N.261.45.E9	1881199	unclassified	germ	NAN	2018-01-24
MG592492.1	Vibrio phage 1.118.A._10N.261.49.F6	1881331	Siphoviridae	germ	NAN	2018-01-24
MG592493.1	Vibrio phage 1.118.B._10N.261.49.F6	1881332	Siphoviridae	germ	NAN	2018-01-24
MG592494.1	Vibrio phage 1.119.O._10N.261.51.A9	1881333	Siphoviridae	germ	NAN	2018-01-24
MG592495.1	Vibrio phage 1.121.O._10N.286.46.C4	2070726	Myoviridae	germ	NAN	2018-01-24
MG592496.1	Vibrio phage 1.122.A._10N.286.46.F8	1881249	Siphoviridae	germ	NAN	2018-01-24
MG592497.1	Vibrio phage 1.122.B._10N.286.46.F8	1881250	Siphoviridae	germ	NAN	2018-01-24
MG592498.1	Vibrio phage 1.123.O._10N.286.48.F3	2070727	Myoviridae	germ	NAN	2018-01-24
MG592499.1	Vibrio phage 1.124.O._10N.286.49.B1	1881384	unclassified	germ	NAN	2018-01-24
MG592501.1	Vibrio phage 1.127.O._10N.286.52.E12	1881334	Siphoviridae	germ	NAN	2018-01-24
MG592502.1	Vibrio phage 1.131.O._10N.222.49.A8	1881200	Siphoviridae	germ	NAN	2018-01-24
MG592503.1	Vibrio phage 1.132.O._10N.222.49.F8	1881201	Siphoviridae	germ	NAN	2018-01-24
MG592504.1	Vibrio phage 1.133.O._10N.222.51.E4	1881202	Siphoviridae	germ	NAN	2018-01-24
MG592505.1	Vibrio phage 1.134.O._10N.222.52.B8	1881203	Siphoviridae	germ	NAN	2018-01-24
MG592506.1	Vibrio phage 1.135.O._10N.222.54.B6	1881408	Siphoviridae	germ	NAN	2018-01-24
MG592507.1	Vibrio phage 1.136.O._10N.261.45.E11	1881385	Myoviridae	germ	NAN	2018-01-24
MG592508.1	Vibrio phage 1.137.O._10N.261.46.B5	1881335	Siphoviridae	germ	NAN	2018-01-24
MG592509.1	Vibrio phage 1.138.O._10N.261.48.A1	1881336	unclassified	germ	NAN	2018-01-24
MG592510.1	Vibrio phage 1.139.A._10N.261.48.C6	1881204	unclassified	germ	NAN	2018-01-24
MG592511.1	Vibrio phage 1.139.B._10N.261.48.C6	1881205	unclassified	germ	NAN	2018-01-24
MG592513.1	Vibrio phage 1.142.O._10N.261.49.E11	1881386	Myoviridae	germ	NAN	2018-01-24
MG592514.1	Vibrio phage 1.143.O._10N.261.55.C8	1881337	Siphoviridae	germ	NAN	2018-01-24
MG592515.1	Vibrio phage 1.144.O._10N.286.45.B3	1881428	Siphoviridae	germ	NAN	2018-01-24
MG592516.1	Vibrio phage 1.147.O._10N.286.49.E9	1881206	Siphoviridae	germ	NAN	2018-01-24
MG592517.1	Vibrio phage 1.148.O._10N.286.54.A10	1881207	Siphoviridae	germ	NAN	2018-01-24
MG592518.1	Vibrio phage 1.149.O._10N.286.55.A12	1881251	Myoviridae	germ	NAN	2018-01-24
MG592519.1	Vibrio phage 1.150.O._10N.222.46.A6	1881429	Podoviridae	germ	NAN	2018-01-24
MG592520.1	Vibrio phage 1.151.O._10N.222.46.B1	1881430	Siphoviridae	germ	NAN	2018-01-24
MG592521.1	Vibrio phage 1.152.O._10N.222.46.E1	1881431	Podoviridae	germ	NAN	2018-01-24
MG592522.1	Vibrio phage 1.154.O._10N.222.52.B12	1881387	Myoviridae	germ	NAN	2018-01-24
MG592523.1	Vibrio phage 1.155.O._10N.222.55.B3	1881405	Myoviridae	germ	NAN	2018-01-24
MG592524.1	Vibrio phage 1.156.O._10N.261.45.A6	1881388	Myoviridae	germ	NAN	2018-01-24
MG592525.1	Vibrio phage 1.157.O._10N.261.45.B7	1881208	Siphoviridae	germ	NAN	2018-01-24
MG592526.1	Vibrio phage 1.158.O._10N.261.45.E12	1881338	unclassified	germ	NAN	2018-01-24
MG592527.1	Vibrio phage 1.159.O._10N.261.46.F12	1881389	Myoviridae	germ	NAN	2018-01-24
MG592528.1	Vibrio phage 1.160.O._10N.261.48.B11	1881339	Siphoviridae	germ	NAN	2018-01-24
MG592529.1	Vibrio phage 1.161.O._10N.261.48.C5	1881340	Myoviridae	germ	NAN	2018-01-24
MG592530.1	Vibrio phage 1.162.O._10N.261.48.E3	1881209	Siphoviridae	germ	NAN	2018-01-24
MG592531.1	Vibrio phage 1.164.O._10N.261.51.A7	1881409	unclassified	germ	NAN	2018-01-24
MG592532.1	Vibrio phage 1.165.O._10N.261.51.B7	1881210	Siphoviridae	germ	NAN	2018-01-24
MG592533.1	Vibrio phage 1.166.O._10N.261.51.C7	1881341	Myoviridae	germ	NAN	2018-01-24
MG592534.1	Vibrio phage 1.167.O._10N.261.51.F2	1881211	Siphoviridae	germ	NAN	2018-01-24
MG592535.1	Vibrio phage 1.168.O._10N.261.52.A10	1881212	Siphoviridae	germ	NAN	2018-01-24
MG592536.1	Vibrio phage 1.169.O._10N.261.52.B1	1881213	Podoviridae	germ	NAN	2018-01-24
MG592537.1	Vibrio phage 1.170.O._10N.261.52.C3	1881390	Myoviridae	germ	NAN	2018-01-24
MG592538.1	Vibrio phage 1.171.O._10N.261.52.F12	1881342	Siphoviridae	germ	NAN	2018-01-24
MG592539.1	Vibrio phage 1.172.O._10N.261.52.F5	1881214	Siphoviridae	germ	NAN	2018-01-24
MG592540.1	Vibrio phage 1.173.O._10N.261.55.A11	1881252	Myoviridae	germ	NAN	2018-01-24
MG592541.1	Vibrio phage 1.174.O._10N.261.55.A8	1881343	unclassified	germ	NAN	2018-01-24
MG592542.1	Vibrio phage 1.175.O._10N.261.55.B3	1881344	unclassified	germ	NAN	2018-01-24
MG592543.1	Vibrio phage 1.176.O._10N.261.55.F5	1881215	Siphoviridae	germ	NAN	2018-01-24
MG592544.1	Vibrio phage 1.177.O._10N.286.45.E10	1881402	Siphoviridae	germ	NAN	2018-01-24
MG592545.1	Vibrio phage 1.178.O._10N.286.45.E12	1881253	Siphoviridae	germ	NAN	2018-01-24
MG592546.1	Vibrio phage 1.179.O._10N.286.45.F12	1881432	unclassified	germ	NAN	2018-01-24
MG592547.1	Vibrio phage 1.181.O._10N.286.46.C9	1881433	unclassified	germ	NAN	2018-01-24
MG592548.1	Vibrio phage 1.182.O._10N.286.46.E1	1881216	unclassified	germ	NAN	2018-01-24
MG592549.1	Vibrio phage 1.183.O._10N.286.48.B7	1881391	Podoviridae	germ	NAN	2018-01-24
MG592550.1	Vibrio phage 1.184.A._10N.286.49.A5	1881254	Podoviridae	germ	NAN	2018-01-24
MG592551.1	Vibrio phage 1.185.O._10N.286.49.C2	1881392	unclassified	germ	NAN	2018-01-24
MG592552.1	Vibrio phage 1.186.O._10N.286.49.E3	1881255	Myoviridae	germ	NAN	2018-01-24
MG592553.1	Vibrio phage 1.187.O._10N.286.49.F1	1881434	Myoviridae	germ	NAN	2018-01-24
MG592554.1	Vibrio phage 1.188.A._10N.286.51.A6	1881217	Podoviridae	germ	NAN	2018-01-24
MG592555.1	Vibrio phage 1.188.B._10N.286.51.A6	1881218	Podoviridae	germ	NAN	2018-01-24
MG592556.1	Vibrio phage 1.188.C._10N.286.51.A6	1881219	Podoviridae	germ	NAN	2018-01-24
MG592557.1	Vibrio phage 1.189.B._10N.286.51.B5	1881220	Siphoviridae	germ	NAN	2018-01-24
MG592558.1	Vibrio phage 1.189.C._10N.286.51.B5	1881221	Siphoviridae	germ	NAN	2018-01-24
MG592559.1	Vibrio phage 1.189.O._10N.286.51.B5	1881222	Siphoviridae	germ	NAN	2018-01-24
MG592560.1	Vibrio phage 1.190.O._10N.286.51.F12	1881345	Myoviridae	germ	NAN	2018-01-24
MG592561.1	Vibrio phage 1.191.O._10N.286.52.B4	1881435	unclassified	germ	NAN	2018-01-24
MG592562.1	Vibrio phage 1.193.O._10N.286.52.C6	1881436	Myoviridae	germ	NAN	2018-01-24
MG592563.1	Vibrio phage 1.194.O._10N.286.54.B1	1881346	Siphoviridae	germ	NAN	2018-01-24
MG592564.1	Vibrio phage 1.195.O._10N.286.54.C8	1881347	Siphoviridae	germ	NAN	2018-01-24
MG592565.1	Vibrio phage 1.196.O._10N.286.54.E12	1881348	Siphoviridae	germ	NAN	2018-01-24
MG592566.1	Vibrio phage 1.197.A._10N.286.54.F2	1881256	Siphoviridae	germ	NAN	2018-01-24
MG592567.1	Vibrio phage 1.198.A._10N.286.54.F4	1881257	Siphoviridae	germ	NAN	2018-01-24
MG592568.1	Vibrio phage 1.198.B._10N.286.54.F4	1881258	Siphoviridae	germ	NAN	2018-01-24
MG592569.1	Vibrio phage 1.199.A._10N.286.55.C10	1881259	Myoviridae	germ	NAN	2018-01-24
MG592570.1	Vibrio phage 1.199.B._10N.286.55.C10	1881260	Myoviridae	germ	NAN	2018-01-24
MG592571.1	Vibrio phage 1.200.O._10N.286.55.E1	1881349	Siphoviridae	germ	NAN	2018-01-24
MG592572.1	Vibrio phage 1.201.B._10N.286.55.F1	1881261	unclassified	germ	NAN	2018-01-24
MG592573.1	Vibrio phage 1.202.O._10N.222.45.E8	1881262	Myoviridae	germ	NAN	2018-01-24
MG592574.1	Vibrio phage 1.204.O._10N.222.46.F12	1881263	Podoviridae	germ	NAN	2018-01-24
MG592575.1	Vibrio phage 1.205.O._10N.222.51.A7	1881451	Podoviridae	germ	NAN	2018-01-24
MG592576.1	Vibrio phage 1.206.O._10N.222.51.B10	1881223	Siphoviridae	germ	NAN	2018-01-24
MG592577.1	Vibrio phage 1.207.B._10N.222.51.C2	1881224	unclassified	germ	NAN	2018-01-24
MG592578.1	Vibrio phage 1.208.B._10N.222.52.A7	1881437	Podoviridae	germ	NAN	2018-01-24
MG592579.1	Vibrio phage 1.209.O._10N.222.52.B2	1881225	unclassified	germ	NAN	2018-01-24
MG592580.1	Vibrio phage 1.210.O._10N.222.52.C2	1881406	Siphoviridae	germ	NAN	2018-01-24
MG592581.1	Vibrio phage 1.211.A._10N.222.52.F11	1881452	Podoviridae	germ	NAN	2018-01-24
MG592582.1	Vibrio phage 1.211.B._10N.222.52.F11	1881453	Podoviridae	germ	NAN	2018-01-24
MG592583.1	Vibrio phage 1.213.O._10N.222.54.F10	1881410	Siphoviridae	germ	NAN	2018-01-24
MG592584.1	Vibrio phage 1.214.O._10N.222.54.F11	1881264	Siphoviridae	germ	NAN	2018-01-24
MG592585.1	Vibrio phage 1.215.A._10N.222.54.F7	1881438	Siphoviridae	germ	NAN	2018-01-24
MG592586.1	Vibrio phage 1.215.B._10N.222.54.F7	1881439	Siphoviridae	germ	NAN	2018-01-24
MG592587.1	Vibrio phage 1.216.O._10N.222.55.C12	1881411	Siphoviridae	germ	NAN	2018-01-24
MG592588.1	Vibrio phage 1.217.O._10N.261.45.A1	1881393	Myoviridae	germ	NAN	2018-01-24
MG592589.1	Vibrio phage 1.219.O._10N.261.45.E2	1881394	Myoviridae	germ	NAN	2018-01-24
MG592590.1	Vibrio phage 1.223.O._10N.261.48.A9	1881350	unclassified	germ	NAN	2018-01-24
MG592591.1	Vibrio phage 1.224.A._10N.261.48.B1	1881226	Podoviridae	germ	NAN	2018-01-24
MG592592.1	Vibrio phage 1.225.O._10N.261.48.B7	1881440	unclassified	germ	NAN	2018-01-24
MG592593.1	Vibrio phage 1.226.O._10N.261.48.E5	1881227	Siphoviridae	germ	NAN	2018-01-24
MG592594.1	Vibrio phage 1.228.O._10N.261.49.C1	1881228	Siphoviridae	germ	NAN	2018-01-24
MG592595.1	Vibrio phage 1.231.O._10N.261.49.F8	1881351	Siphoviridae	germ	NAN	2018-01-24
MG592596.1	Vibrio phage 1.232.O._10N.261.51.E11	1881454	Podoviridae	germ	NAN	2018-01-24
MG592597.1	Vibrio phage 1.233.A._10N.261.51.E6	1881229	Siphoviridae	germ	NAN	2018-01-24
MG592598.1	Vibrio phage 1.233.B._10N.261.51.E6	1881230	Siphoviridae	germ	NAN	2018-01-24
MG592599.1	Vibrio phage 1.235.O._10N.261.52.B2	1881352	Podoviridae	germ	NAN	2018-01-24
MG592600.1	Vibrio phage 1.236.O._10N.261.52.C4	1881265	Siphoviridae	germ	NAN	2018-01-24
MG592601.1	Vibrio phage 1.237.A._10N.261.52.C5	1881353	Siphoviridae	germ	NAN	2018-01-24
MG592602.1	Vibrio phage 1.237.B._10N.261.52.C5	1881354	Siphoviridae	germ	NAN	2018-01-24
MG592603.1	Vibrio phage 1.238.A._10N.261.52.F10	1881231	Podoviridae	germ	NAN	2018-01-24
MG592604.1	Vibrio phage 1.238.B._10N.261.52.F10	1881232	Podoviridae	germ	NAN	2018-01-24
MG592605.1	Vibrio phage 1.239.O._10N.261.52.F6	1881233	Siphoviridae	germ	NAN	2018-01-24
MG592606.1	Vibrio phage 1.240.O._10N.261.52.F8	1881234	Siphoviridae	germ	NAN	2018-01-24
MG592607.1	Vibrio phage 1.242.O._10N.261.54.B2	1881235	Siphoviridae	germ	NAN	2018-01-24
MG592608.1	Vibrio phage 1.243.O._10N.261.54.B5	1881266	Myoviridae	germ	NAN	2018-01-24
MG592609.1	Vibrio phage 1.244.A._10N.261.54.C3	1881412	Ackermannviridae	germ	NAN	2018-01-24
MG592610.1	Vibrio phage 1.245.O._10N.261.54.C7	1881236	Podoviridae	germ	NAN	2018-01-24
MG592611.1	Vibrio phage 1.246.O._10N.261.54.E10	1881413	Myoviridae	germ	NAN	2018-01-24
MG592612.1	Vibrio phage 1.247.A._10N.261.54.E12	1881441	Siphoviridae	germ	NAN	2018-01-24
MG592613.1	Vibrio phage 1.247.B._10N.261.54.E12	1881442	Siphoviridae	germ	NAN	2018-01-24
MG592614.1	Vibrio phage 1.248.O._10N.261.54.F1	1881267	Myoviridae	germ	NAN	2018-01-24
MG592617.1	Vibrio phage 1.250.O._10N.261.55.E11	1881443	Siphoviridae	germ	NAN	2018-01-24
MG592618.1	Vibrio phage 1.251.O._10N.261.55.E5	1881355	Siphoviridae	germ	NAN	2018-01-24
MG592619.1	Vibrio phage 1.253.O._10N.286.45.B12	1881270	Podoviridae	germ	NAN	2018-01-24
MG592620.1	Vibrio phage 1.254.O._10N.286.45.C8	1881356	unclassified	germ	NAN	2018-01-24
MG592621.1	Vibrio phage 1.255.O._10N.286.45.F1	1881444	Ackermannviridae	germ	NAN	2018-01-24
MG592622.1	Vibrio phage 1.256.O._10N.286.45.F8	1881271	Myoviridae	germ	NAN	2018-01-24
MG592623.1	Vibrio phage 1.257.O._10N.286.46.A4	1881445	unclassified	germ	NAN	2018-01-24
MG592624.1	Vibrio phage 1.259.O._10N.286.48.F4	1881446	Myoviridae	germ	NAN	2018-01-24
MG592625.1	Vibrio phage 1.261.O._10N.286.51.A7	1881237	Podoviridae	germ	NAN	2018-01-24
MG592626.1	Vibrio phage 1.262.O._10N.286.51.A9	1881238	unclassified	germ	NAN	2018-01-24
MG592627.1	Vibrio phage 1.263.A._10N.286.51.B1	1881272	Myoviridae	germ	NAN	2018-01-24
MG592628.1	Vibrio phage 1.263.B._10N.286.51.B1	1881273	Myoviridae	germ	NAN	2018-01-24
MG592629.1	Vibrio phage 1.264.O._10N.286.51.F2	1881447	Podoviridae	germ	NAN	2018-01-24
MG592630.1	Vibrio phage 1.265.O._10N.286.52.F6	1881274	Siphoviridae	germ	NAN	2018-01-24
MG592631.1	Vibrio phage 1.266.O._10N.286.52.F9	1881239	Siphoviridae	germ	NAN	2018-01-24
MG592632.1	Vibrio phage 1.267.O._10N.286.54.A1	1881357	Siphoviridae	germ	NAN	2018-01-24
MG592633.1	Vibrio phage 1.268.A._10N.286.54.A11	1881358	Siphoviridae	germ	NAN	2018-01-24
MG592634.1	Vibrio phage 1.268.B._10N.286.54.A11	1881359	Siphoviridae	germ	NAN	2018-01-24
MG592635.1	Vibrio phage 1.269.O._10N.286.54.A6	1881360	Siphoviridae	germ	NAN	2018-01-24
MG592636.1	Vibrio phage 1.270.A._10N.286.54.A8	1881361	Siphoviridae	germ	NAN	2018-01-24
MG592637.1	Vibrio phage 1.270.B._10N.286.54.A8	1881362	Siphoviridae	germ	NAN	2018-01-24
MG592638.1	Vibrio phage 1.271.A._10N.286.54.B4	1881363	Siphoviridae	germ	NAN	2018-01-24
MG592639.1	Vibrio phage 1.271.B._10N.286.54.B4	1881364	Siphoviridae	germ	NAN	2018-01-24
MG592640.1	Vibrio phage 1.272.O._10N.286.54.C4	1881365	Siphoviridae	germ	NAN	2018-01-24
MG592641.1	Vibrio phage 1.273.O._10N.286.54.C7	1881275	Myoviridae	germ	NAN	2018-01-24
MG592642.1	Vibrio phage 1.274.O._10N.286.54.E1	1881366	Siphoviridae	germ	NAN	2018-01-24
MG592643.1	Vibrio phage 1.275.O._10N.286.54.E11	1881276	Podoviridae	germ	NAN	2018-01-24
MG592644.1	Vibrio phage 1.276.O._10N.286.54.E4	1881277	Siphoviridae	germ	NAN	2018-01-24
MG592645.1	Vibrio phage 1.277.A._10N.286.54.E7	1881367	Siphoviridae	germ	NAN	2018-01-24
MG592646.1	Vibrio phage 1.277.B._10N.286.54.E7	1881368	Siphoviridae	germ	NAN	2018-01-24
MG592647.1	Vibrio phage 1.278.O._10N.286.54.E8	1881278	Myoviridae	germ	NAN	2018-01-24
MG592648.1	Vibrio phage 1.280.O._10N.286.54.F6	1881369	Siphoviridae	germ	NAN	2018-01-24
MG592649.1	Vibrio phage 1.281.O._10N.286.54.F7	1881370	Siphoviridae	germ	NAN	2018-01-24
MG592650.1	Vibrio phage 1.282.A._10N.286.54.F8	1881371	Siphoviridae	germ	NAN	2018-01-24
MG592651.1	Vibrio phage 1.283.A._10N.286.55.A1	1881372	Siphoviridae	germ	NAN	2018-01-24
MG592652.1	Vibrio phage 1.283.B._10N.286.55.A1	1881373	Siphoviridae	germ	NAN	2018-01-24
MG592653.1	Vibrio phage 1.283.C._10N.286.55.A1	1881374	Siphoviridae	germ	NAN	2018-01-24
MG592654.1	Vibrio phage 1.284.A._10N.286.55.A5	1881279	Siphoviridae	germ	NAN	2018-01-24
MG592655.1	Vibrio phage 1.285.O._10N.286.55.C12	1881375	Siphoviridae	germ	NAN	2018-01-24
MG592656.1	Vibrio phage 1.286.O._10N.286.55.C4	1881280	Myoviridae	germ	NAN	2018-01-24
MG592657.1	Vibrio phage 1.287.O._10N.286.55.C7	1881281	Siphoviridae	germ	NAN	2018-01-24
MG592658.1	Vibrio phage 1.289.A._10N.286.55.E8	1881282	Siphoviridae	germ	NAN	2018-01-24
MG592659.1	Vibrio phage 1.291.O._10N.286.55.F6	1881283	Siphoviridae	germ	NAN	2018-01-24
MG592660.1	Vibrio phage 1.293.O._10N.261.52.E1	1881284	Podoviridae	germ	NAN	2018-01-24
MG592661.1	Vibrio phage 2.044.O._10N.261.51.B8	1881376	Other	germ	NAN	2018-01-24
MG592662.1	Vibrio phage 2.058.O._10N.286.46.B8	1881377	Myoviridae	germ	NAN	2018-01-24
MG592664.1	Vibrio phage 2.095.A._10N.286.46.E10	1881403	Siphoviridae	germ	NAN	2018-01-24
MG592665.1	Vibrio phage 2.095.B._10N.286.46.E10	1881404	Siphoviridae	germ	NAN	2018-01-24
MG592666.1	Vibrio phage 2.096.O._10N.286.48.B5	2070728	unclassified	germ	NAN	2018-01-24
MG592667.1	Vibrio phage 2.117.O._10N.261.45.E9	1881240	unclassified	germ	NAN	2018-01-24
MG592668.1	Vibrio phage 2.130.O._10N.222.46.C2	1881448	Podoviridae	germ	NAN	2018-01-24
MG592669.1	Vibrio phage 2.159.A._10N.261.46.F12	1881395	Myoviridae	germ	NAN	2018-01-24
MG592670.1	Vibrio phage 2.159.B._10N.261.46.F12	1881396	Myoviridae	germ	NAN	2018-01-24
MG592671.1	Vibrio phage 2.275.O._10N.286.54.E11	1881285	Myoviridae	germ	NAN	2018-01-24
MG592672.1	Vibrio phage 3.058.O._10N.286.46.B8	1881379	Myoviridae	germ	NAN	2018-01-24
MG596799.1	Pseudomonas phage PMBT3	2059856	Siphoviridae	germ	NAN	2018-01-10
MG596800.2	Pseudomonas phage PMBT14	2059855	Siphoviridae	germ	NAN	2018-01-10
MG602476.1	Vibrio phage VVP001	2059877	Siphoviridae	germ	NAN	2018-12-25
MG602477.1	Bacillus phage BCP01	2059878	Herelleviridae	germ	NAN	2018-12-25
MG641180.1	Lynx canadensis associated microvirus CLP 9366	2219140	Microviridae	germ	NAN	2018-07-14
MG641885.1	Salmonella phage PMBT28	2081904	Siphoviridae	germ	NAN	2018-02-11
MG646668.1	Salmonella phage BPS11T2	2060120	Siphoviridae	germ	NAN	2018-01-10
MG646670.1	Salmonella phage BPS15S6	2060121	Myoviridae	germ	NAN	2018-01-10
MG646671.1	Salmonella phage BPS17S6	2060123	Myoviridae	germ	NAN	2018-01-10
MG652450.1	Ralstonia phage RsoP1IDN	2060091	Podoviridae	germ	NAN	2018-02-28
MG656408.1	Staphylococcus phage B1	2059854	Herelleviridae	germ	NAN	2018-04-27
MG673519.1	Escherichia phage LAMP	2065191	Podoviridae	germ	NAN	2018-01-10
MG676223.1	Vibrio phage ValSw3-3	2138297	Siphoviridae	germ	NAN	2018-04-04
MG676224.1	Aeromonas phage AhSzq-1	2138298	Siphoviridae	germ	NAN	2018-04-04
MG676225.1	Aeromonas phage AhSzw-1	2138299	Siphoviridae	germ	NAN	2018-04-04
MG696114.1	Proteus phage phiP4-3	2065203	Myoviridae	germ	NAN	2018-01-10
MG696115.1	Plesiomonas phage phiP4-7	2065204	Myoviridae	germ	NAN	2018-01-10
MG707188.1	Pseudomonas phage TC7	2065330	Siphoviridae	germ	NAN	2019-01-24
MG708273.1	Streptococcus phage vB_SthS_VA698	2069610	Siphoviridae	germ	NAN	2018-01-14
MG708274.1	Streptococcus phage vB_SthS_VA214	2069608	Siphoviridae	germ	NAN	2018-01-14
MG708275.1	Streptococcus phage vB_SthS_VA460	2069609	Siphoviridae	germ	NAN	2018-01-14
MG710484.1	Bacillus phage BtiUFT6.51-F	2069313	Siphoviridae	germ	NAN	2018-01-21
MG710528.1	Escherichia phage GER2	2070178	Podoviridae	germ	NAN	2018-02-20
MG711460.1	Faecalibacterium phage FP_Mushu	2070185	Myoviridae	germ	NAN	2018-02-03
MG711461.1	Faecalibacterium phage FP_Lagaffe	2070183	Myoviridae	germ	NAN	2018-02-03
MG711462.1	Faecalibacterium phage FP_Epona	2070182	Myoviridae	germ	NAN	2018-02-03
MG711463.1	Faecalibacterium phage FP_oengus	2070188	Siphoviridae	germ	NAN	2018-02-03
MG711464.1	Faecalibacterium phage FP_Lugh	2070184	Siphoviridae	germ	NAN	2018-02-03
MG711465.1	Faecalibacterium phage FP_Brigit	2070181	Myoviridae	germ	NAN	2018-02-03
MG711466.1	Faecalibacterium phage FP_Toutatis	2070187	Myoviridae	germ	NAN	2018-02-03
MG711467.1	Faecalibacterium phage FP_Taranis	2070186	Myoviridae	germ	NAN	2018-02-03
MG711516.1	Ralstonia phage RsoP1EGY	2070026	Podoviridae	germ	NAN	2018-03-30
MG720309.1	Vibrio phage Ares1	2070058	Siphoviridae	germ	NAN	2018-01-24
MG721208.1	Staphylococcus phage vB_SauM_LM12	2070179	Herelleviridae	germ	NAN	2018-02-03
MG727695.1	Paenibacillus phage BN12	2070189	Siphoviridae	germ	NAN	2018-01-24
MG727696.1	Paenibacillus phage Kiel007	2070191	Siphoviridae	germ	NAN	2018-01-24
MG727697.1	Paenibacillus phage Dragolir	2070190	Siphoviridae	germ	NAN	2018-01-24
MG727698.1	Paenibacillus phage PBL1c	2070194	Siphoviridae	germ	NAN	2018-01-24
MG727699.1	Paenibacillus phage Pagassa	2070195	Siphoviridae	germ	NAN	2018-01-24
MG727700.1	Paenibacillus phage Tadhana	2070196	Siphoviridae	germ	NAN	2018-01-24
MG727701.1	Paenibacillus phage Leyra	2070192	Siphoviridae	germ	NAN	2018-01-24
MG727702.1	Paenibacillus phage Likha	2070193	Siphoviridae	germ	NAN	2018-01-24
MG736918.1	Erwinia phage vB_EamP-S2	2070198	Podoviridae	germ	NAN	2018-02-03
MG744354.1	Lactobacillus phage Satyr	2070201	Siphoviridae	germ	NAN	2018-02-03
MG745874.1	Namao virus	1302812	Mimiviridae	germ	NAN	2018-08-22
MG745875.1	Namao virus	1302812	Mimiviridae	germ	NAN	2018-08-22
MG746602.1	Klebsiella phage vB_Kpn_F48	2070028	Myoviridae	germ	NAN	2018-01-21
MG747435.1	Ralstonia phage RsoM1USA	2079257	Myoviridae	germ	NAN	2018-03-26
MG748547.1	Escherichia phage EP75	2070200	Ackermannviridae	germ	NAN	2018-07-01
MG748548.1	Escherichia phage EP335	2070199	Podoviridae	germ	NAN	2018-07-01
MG751100.1	Klebsiella phage KP1	2070202	Myoviridae	germ	NAN	2018-02-03
MG757152.1	Gordonia phage Adgers	2079413	Siphoviridae	germ	NAN	2018-02-20
MG757155.1	Gordonia phage Boneham	2079414	Siphoviridae	germ	NAN	2018-02-20
MG757156.1	Mycobacterium phage Cuke	2079417	Siphoviridae	germ	NAN	2018-02-20
MG757157.1	Gordonia phage Flapper	2079415	Siphoviridae	germ	NAN	2018-02-20
MG757158.1	Mycobacterium phage HighStump	2079418	Siphoviridae	germ	NAN	2018-02-20
MG757159.1	Mycobacterium phage JangoPhett	2079419	Siphoviridae	germ	NAN	2018-02-20
MG757160.1	Mycobacterium phage Kimchi	2079420	Siphoviridae	germ	NAN	2018-02-20
MG757161.1	Mycobacterium phage LugYA	2079421	Siphoviridae	germ	NAN	2018-02-20
MG757162.1	Mycobacterium phage Opia	2079422	Siphoviridae	germ	NAN	2018-02-20
MG757163.1	Streptomyces phage OzzyJ	2079428	Siphoviridae	germ	NAN	2018-02-20
MG757164.1	Mycobacterium phage PhenghisKhan	2079423	Siphoviridae	germ	NAN	2018-02-20
MG757165.1	Mycobacterium phage Phergie	2079424	Siphoviridae	germ	NAN	2018-02-20
MG757166.1	Gordonia phage SuperSulley	2079416	Siphoviridae	germ	NAN	2018-02-20
MG757167.1	Mycobacterium phage Tesla	2079425	Siphoviridae	germ	NAN	2018-02-20
MG763894.1	Bacillus phage HonestAbe	2079258	Herelleviridae	germ	NAN	2018-02-03
MG765274.1	Lactobacillus phage Maenad	2079431	Siphoviridae	germ	NAN	2018-02-28
MG765275.2	Lactobacillus phage Bassarid	2079430	Siphoviridae	germ	NAN	2018-02-03
MG765276.1	Lactobacillus phage Nyseid	2079432	Siphoviridae	germ	NAN	2018-02-03
MG765277.2	Lactobacillus phage Bacchae	2079429	Herelleviridae	germ	NAN	2018-02-03
MG765278.2	Lactobacillus phage Silenus	2079434	Siphoviridae	germ	NAN	2018-02-28
MG765279.2	Lactobacillus phage Semele	2079433	Herelleviridae	germ	NAN	2018-02-03
MG766218.1	Staphylococcus phage vB_SauP_phiAGO1.3	2074138	Podoviridae	germ	NAN	2018-01-24
MG766219.2	Staphylococcus phage vB_SauP_phiAGO1.9	2074139	Podoviridae	germ	NAN	2018-01-24
MG770211.1	Gordonia phage Flakey	2079280	Siphoviridae	germ	NAN	2018-02-03
MG770212.1	Mycobacterium phage Haimas	2079283	Siphoviridae	germ	NAN	2018-02-03
MG770213.1	Mycobacterium phage OldBen	2079284	Siphoviridae	germ	NAN	2018-02-03
MG770214.1	Gordonia phage SteveFrench	2079281	Siphoviridae	germ	NAN	2018-02-03
MG770216.1	Mycobacterium phage Rem711	2079285	Siphoviridae	germ	NAN	2018-02-03
MG770228.1	Escherichia phage PMBT57	2079259	Podoviridae	germ	NAN	2018-02-03
MG770379.1	Klebsiella virus vB_KpnM_KpS110	2079262	Ackermannviridae	germ	NAN	2018-02-03
MG770897.1	Staphylococcus phage SH-St 15644	2066503	Siphoviridae	germ	NAN	2018-02-03
MG775042.2	Citrobacter phage vB_CroP_CrRp3	2079275	Podoviridae	germ	NAN	2018-02-03
MG775043.2	Citrobacter phage vB_CroM_CrRp10	2079276	Myoviridae	germ	NAN	2018-02-03
MG775258.1	Pseudomonas phage Henninger	2079287	Podoviridae	germ	NAN	2018-02-03
MG775260.1	Pseudomonas phage Littlefix	2079289	Podoviridae	germ	NAN	2018-02-03
MG779474.1	Lactococcus phage MP1	2079278	Siphoviridae	germ	NAN	2018-12-01
MG781190.1	Escherichia phage vB_EcoM-fFiEco06	2079315	Myoviridae	germ	NAN	2018-02-03
MG781191.1	Escherichia phage vB_EcoM-fHoEco02	2079316	Myoviridae	germ	NAN	2018-02-03
MG784342.1	Bacillus phage Carmen17	2072797	Siphoviridae	germ	NAN	2018-01-24
MG788324.1	Lactobacillus phage PM411	2079298	unclassified	germ	NAN	2018-03-16
MG793454.2	Mycobacterium phage SWU2	2077150	Siphoviridae	germ	NAN	2018-02-03
MG812486.1	Mycobacterium phage Acme	2079563	Siphoviridae	germ	NAN	2018-02-07
MG812488.1	Mycobacterium phage Frankie	2079565	Siphoviridae	germ	NAN	2018-02-07
MG812489.1	Mycobacterium phage Greg	2079566	Siphoviridae	germ	NAN	2018-02-07
MG812490.1	Mycobacterium phage Holeinone	2079567	Siphoviridae	germ	NAN	2018-02-07
MG812491.1	Mycobacterium phage ItsyBitsy1	2079568	Siphoviridae	germ	NAN	2018-02-07
MG812492.1	Mycobacterium phage Lambert1	2079569	Siphoviridae	germ	NAN	2018-02-07
MG812493.1	Mycobacterium phage NuevoMundo	2079573	Myoviridae	germ	NAN	2018-03-07
MG812494.1	Mycobacterium phage Pier	2079572	Myoviridae	germ	NAN	2018-03-07
MG812495.1	Mycobacterium phage Pippin	2079571	Siphoviridae	germ	NAN	2018-02-07
MG812496.1	Gordonia phage SallySpecial	2079570	Siphoviridae	germ	NAN	2018-03-07
MG820632.1	Propionibacterium phage pa310	2079405	Siphoviridae	germ	NAN	2018-02-09
MG820633.1	Propionibacterium phage pa59	2079408	Siphoviridae	germ	NAN	2018-02-09
MG820634.1	Propionibacterium phage pa27	2079400	Siphoviridae	germ	NAN	2018-02-09
MG820635.1	Propionibacterium phage pa29399-1-D_1	2079402	Siphoviridae	germ	NAN	2018-02-09
MG820636.1	Propionibacterium phage pa29399-1-D_2	2079403	Siphoviridae	germ	NAN	2018-02-09
MG820637.1	Propionibacterium phage pa63	2079410	Siphoviridae	germ	NAN	2018-02-09
MG820638.1	Propionibacterium phage pa6919-4	2079411	Siphoviridae	germ	NAN	2018-02-09
MG820639.1	Propionibacterium phage pa9-6919-4	2079412	Siphoviridae	germ	NAN	2018-02-09
MG820640.1	Propionibacterium phage pa15	2079399	Siphoviridae	germ	NAN	2018-02-09
MG820641.1	Propionibacterium phage pa615	2079409	Siphoviridae	germ	NAN	2018-02-09
MG820642.1	Propionibacterium phage pa28	2079401	Siphoviridae	germ	NAN	2018-02-09
MG820643.1	Propionibacterium phage pa35	2079407	Siphoviridae	germ	NAN	2018-02-09
MG820644.1	Propionibacterium phage pa33	2079406	Siphoviridae	germ	NAN	2018-02-09
MG820645.1	Propionibacterium phage pa3-SS3	2079404	Siphoviridae	germ	NAN	2018-02-09
MG832642.1	Escherichia phage HZ2R8	2079317	Podoviridae	germ	NAN	2018-02-03
MG835450.1	Pontimonas phage phiPsal1	2079347	Siphoviridae	germ	NAN	2018-02-03
MG835568.1	Klebsiella phage SH-Kp 152410	2066504	Podoviridae	germ	NAN	2018-02-03
MG835858.1	Klebsiella phage KPN N98	2079340	Siphoviridae	germ	NAN	2018-02-03
MG839014.1	Mycobacterium phage RagingRooster	2079593	Siphoviridae	germ	NAN	2018-02-07
MG839015.1	Microbacterium phage Aubergine	2079577	Siphoviridae	germ	NAN	2018-02-07
MG839016.1	Microbacterium phage AxiPup	2079578	Siphoviridae	germ	NAN	2018-02-07
MG839017.1	Microbacterium phage Baines	2079579	Siphoviridae	germ	NAN	2018-02-07
MG839018.1	Microbacterium phage Espinosa	2079582	Siphoviridae	germ	NAN	2018-02-07
MG839020.1	Microbacterium phage Kale	2079585	Siphoviridae	germ	NAN	2018-02-07
MG839021.1	Microbacterium phage Knox	2079586	Siphoviridae	germ	NAN	2018-02-07
MG839022.1	Microbacterium phage Ludgate	2079587	Siphoviridae	germ	NAN	2018-02-07
MG839023.1	Microbacterium phage Peep	2079588	Siphoviridae	germ	NAN	2018-02-07
MG839024.1	Microbacterium phage Peppino	2079589	Siphoviridae	germ	NAN	2018-02-07
MG839025.1	Microbacterium phage Raccoon	2079590	Siphoviridae	germ	NAN	2018-02-07
MG839026.1	Microbacterium phage Superfresh	2079591	Siphoviridae	germ	NAN	2018-02-07
MG839028.1	Microbacterium phage Tenda	2079592	Siphoviridae	germ	NAN	2018-02-07
MG839030.1	Microbacterium phage Balsa	2079580	Siphoviridae	germ	NAN	2018-02-07
MG845393.1	Gordonia phage Beenie	2079397	Siphoviridae	germ	NAN	2018-02-03
MG845683.1	Pseudomonas phage phiNV3	2079544	Podoviridae	germ	NAN	2018-02-28
MG845865.1	Escherichia phage YZ1	2079534	Podoviridae	germ	NAN	2018-02-07
MG852086.2	Escherichia phage vB_EcoS-Ro145clw	2079541	Siphoviridae	germ	NAN	2019-02-06
MG867727.1	Escherichia phage vB_EcoM-G28	2081604	Myoviridae	germ	NAN	2019-01-31
MG872831.1	Mycobacterium phage Asriel	2081618	Siphoviridae	germ	NAN	2018-03-03
MG872832.1	Mycobacterium phage Barbarian	2081619	Siphoviridae	germ	NAN	2018-03-03
MG872833.1	Mycobacterium phage BeesKnees	2081620	Siphoviridae	germ	NAN	2018-03-03
MG872834.1	Gordonia phage Confidence	2081621	Siphoviridae	germ	NAN	2018-03-03
MG872835.1	Mycobacterium phage Conquerage	2081622	Siphoviridae	germ	NAN	2018-03-03
MG872836.1	Mycobacterium phage Fajezeel	2081623	Siphoviridae	germ	NAN	2018-03-03
MG872837.1	Mycobacterium phage Gage	2081624	Siphoviridae	germ	NAN	2018-03-03
MG872838.1	Mycobacterium phage JangDynasty	2081625	Siphoviridae	germ	NAN	2018-03-03
MG872839.1	Mycobacterium phage LifeSavor	2081630	Myoviridae	germ	NAN	2018-03-03
MG872840.1	Mycobacterium phage Phonnegut	2081626	Siphoviridae	germ	NAN	2018-03-03
MG872841.1	Mycobacterium phage Priscilla	2081627	Siphoviridae	germ	NAN	2018-03-03
MG872842.1	Mycobacterium phage Scherzo	2081628	Siphoviridae	germ	NAN	2018-03-03
MG872843.1	Mycobacterium phage Sotrice96	2081629	Siphoviridae	germ	NAN	2018-03-03
MG873442.1	Salmonella phage SE131	2081631	Podoviridae	germ	NAN	2018-03-07
MG878892.2	Salmonella phage vB_SpuP_Spp16	2081603	Podoviridae	germ	NAN	2018-03-03
MG883709.1	Microviridae sp.	2202644	Microviridae	germ	NAN	2018-11-10
MG883710.1	Microviridae sp.	2202644	Microviridae	germ	NAN	2018-11-10
MG883711.1	Microviridae sp.	2202644	Microviridae	germ	NAN	2018-11-10
MG883712.1	Microviridae sp.	2202644	Microviridae	germ	NAN	2018-11-10
MG883713.1	Microviridae sp.	2202644	Microviridae	germ	NAN	2018-11-10
MG883714.1	Microviridae sp.	2202644	Microviridae	germ	NAN	2018-11-10
MG883715.1	Microviridae sp.	2202644	Microviridae	germ	NAN	2018-11-10
MG883716.1	Microviridae sp.	2202644	Microviridae	germ	NAN	2018-11-10
MG883717.1	Microviridae sp.	2202644	Microviridae	germ	NAN	2018-11-10
MG883718.1	Microviridae sp.	2202644	Microviridae	germ	NAN	2018-11-10
MG883719.1	Microviridae sp.	2202644	Microviridae	germ	NAN	2018-11-10
MG883720.1	Microviridae sp.	2202644	Microviridae	germ	NAN	2018-11-10
MG883721.1	Microviridae sp.	2202644	Microviridae	germ	NAN	2018-11-10
MG883722.1	Microviridae sp.	2202644	Microviridae	germ	NAN	2018-11-10
MG883723.1	Microviridae sp.	2202644	Microviridae	germ	NAN	2018-11-10
MG883724.1	Microviridae sp.	2202644	Microviridae	germ	NAN	2018-11-10
MG883725.1	Microviridae sp.	2202644	Microviridae	germ	NAN	2018-11-10
MG883726.1	Microviridae sp.	2202644	Microviridae	germ	NAN	2018-11-10
MG883727.1	Microviridae sp.	2202644	Microviridae	germ	NAN	2018-11-10
MG883728.1	Microviridae sp.	2202644	Microviridae	germ	NAN	2018-11-10
MG893203.1	Vibrio phage VP06	2082229	Siphoviridae	germ	NAN	2018-08-08
MG894052.1	Klebsiella phage JY917	2099585	Siphoviridae	germ	NAN	2018-03-03
MG897799.1	Pseudomonas phage vB_PaeM_LS1	2099648	Myoviridae	germ	NAN	2018-03-07
MG897800.1	Pseudomonas phage vB_PaeS_C1	2099649	Siphoviridae	germ	NAN	2018-03-07
MG913376.1	Lactobacillus phage P1174	2099651	Siphoviridae	germ	NAN	2018-03-07
MG920059.1	Mycobacterium phage Baloo	2099645	Siphoviridae	germ	NAN	2018-03-07
MG920060.1	Mycobacterium phage Bob3	2099646	Siphoviridae	germ	NAN	2018-03-07
MG920061.1	Microbacterium phage Bonino	2099644	Siphoviridae	germ	NAN	2018-03-07
MG922974.1	Klebsiella phage KP8	2099850	Podoviridae	germ	NAN	2018-03-07
MG925338.1	Mycobacterium phage ChaChing	2099629	Siphoviridae	germ	NAN	2018-03-07
MG925339.1	Mycobacterium phage Chunky	2099630	Siphoviridae	germ	NAN	2018-03-07
MG925340.1	Mycobacterium phage Corvo	2099631	Siphoviridae	germ	NAN	2018-03-07
MG925341.1	Mycobacterium phage EpicPhail	2099628	Siphoviridae	germ	NAN	2018-03-07
MG925342.1	Mycobacterium phage Forsytheast	2099632	Siphoviridae	germ	NAN	2018-03-07
MG925344.1	Mycobacterium phage Ichabod	2099633	Siphoviridae	germ	NAN	2018-03-07
MG925346.1	Mycobacterium phage LeeLot	2099634	Siphoviridae	germ	NAN	2018-03-07
MG925347.1	Microbacterium phage Lucky3	2099626	Siphoviridae	germ	NAN	2018-03-07
MG925348.1	Mycobacterium phage Megatron	2099636	Siphoviridae	germ	NAN	2018-03-07
MG925349.1	Mycobacterium phage Mendokysei	2099637	Siphoviridae	germ	NAN	2018-03-07
MG925350.1	Mycobacterium phage Mosaic	2099638	Siphoviridae	germ	NAN	2018-03-07
MG925351.1	Mycobacterium phage MPlant7149	2099635	Siphoviridae	germ	NAN	2018-03-07
MG925352.1	Microbacterium phage Nattles	2099627	Siphoviridae	germ	NAN	2018-03-07
MG925353.1	Mycobacterium phage Nozo	2099639	Siphoviridae	germ	NAN	2018-03-07
MG925354.1	Mycobacterium phage Ogopogo	2099640	Siphoviridae	germ	NAN	2018-03-07
MG925355.1	Mycobacterium phage OlanP	2099641	Siphoviridae	germ	NAN	2018-03-07
MG925356.1	Mycobacterium phage OliverWalter	2099642	Siphoviridae	germ	NAN	2018-03-07
MG941013.1	Actinomyces phage xhp1	2099653	Siphoviridae	germ	NAN	2018-03-07
MG944216.1	Microbacterium phage Pajaza	2099443	Siphoviridae	germ	NAN	2018-03-07
MG944217.1	Mycobacterium phage Phacado	2099447	Siphoviridae	germ	NAN	2018-03-07
MG944219.1	Microbacterium phage PuppyEggo	2099445	Siphoviridae	germ	NAN	2018-03-07
MG944220.1	Mycobacterium phage Ruotula	2099448	Siphoviridae	germ	NAN	2018-03-07
MG944221.1	Mycobacterium phage Scowl	2099449	Siphoviridae	germ	NAN	2018-03-07
MG944222.1	Microbacterium phage StingRay	2099446	Siphoviridae	germ	NAN	2018-03-07
MG944223.1	Mycobacterium phage Trypo	2099450	Siphoviridae	germ	NAN	2018-03-21
MG944224.1	Mycobacterium phage Wander	2099451	Siphoviridae	germ	NAN	2018-03-07
MG944225.1	Mycobacterium phage Xavier	2099452	Siphoviridae	germ	NAN	2018-03-07
MG944226.1	Microbacterium phage Casey	2099442	Siphoviridae	germ	NAN	2018-03-07
MG944227.1	Xanthomonas phage XPP1	2099853	Myoviridae	germ	NAN	2019-02-12
MG944228.1	Xanthomonas phage XPP2	2099854	Myoviridae	germ	NAN	2019-02-12
MG944229.1	Xanthomonas phage XPP3	2099855	Myoviridae	germ	NAN	2019-02-12
MG944230.1	Xanthomonas phage XPP4	2099856	Myoviridae	germ	NAN	2019-02-12
MG944231.1	Xanthomonas phage XPP6	2099857	Myoviridae	germ	NAN	2019-02-12
MG944232.1	Xanthomonas phage XPP8	2099858	Myoviridae	germ	NAN	2019-02-12
MG944233.1	Xanthomonas phage XPP9	2099859	Myoviridae	germ	NAN	2019-02-12
MG944234.1	Xanthomonas phage XPV1	2099860	Myoviridae	germ	NAN	2019-02-12
MG944235.1	Xanthomonas phage XPV2	2099861	Myoviridae	germ	NAN	2019-02-12
MG944236.1	Xanthomonas phage XPV3	2099862	Myoviridae	germ	NAN	2019-02-12
MG945128.1	Microviridae sp.	2202644	Microviridae	germ	NAN	2018-11-24
MG945129.1	Microviridae sp.	2202644	Microviridae	germ	NAN	2018-11-24
MG945130.1	Microviridae sp.	2202644	Microviridae	germ	NAN	2018-11-24
MG945131.1	Microviridae sp.	2202644	Microviridae	germ	NAN	2018-11-24
MG945132.1	Microviridae sp.	2202644	Microviridae	germ	NAN	2018-11-24
MG945133.1	Microviridae sp.	2202644	Microviridae	germ	NAN	2018-11-24
MG945134.1	Microviridae sp.	2202644	Microviridae	germ	NAN	2018-11-24
MG945135.1	Microviridae sp.	2202644	Microviridae	germ	NAN	2018-11-24
MG945136.1	Microviridae sp.	2202644	Microviridae	germ	NAN	2018-11-24
MG945137.1	Microviridae sp.	2202644	Microviridae	germ	NAN	2018-11-24
MG945138.1	Microviridae sp.	2202644	Microviridae	germ	NAN	2018-11-24
MG945139.1	Microviridae sp.	2202644	Microviridae	germ	NAN	2018-11-24
MG945140.1	Microviridae sp.	2202644	Microviridae	germ	NAN	2018-11-24
MG945141.1	Microviridae sp.	2202644	Microviridae	germ	NAN	2018-11-24
MG945142.1	Microviridae sp.	2202644	Microviridae	germ	NAN	2018-11-24
MG945143.1	Microviridae sp.	2202644	Microviridae	germ	NAN	2018-11-24
MG945144.1	Microviridae sp.	2202644	Microviridae	germ	NAN	2018-11-24
MG945145.1	Microviridae sp.	2202644	Microviridae	germ	NAN	2018-11-24
MG945146.1	Microviridae sp.	2202644	Microviridae	germ	NAN	2018-11-24
MG945147.1	Microviridae sp.	2202644	Microviridae	germ	NAN	2018-11-24
MG945148.1	Microviridae sp.	2202644	Microviridae	germ	NAN	2018-11-24
MG945149.1	Microviridae sp.	2202644	Microviridae	germ	NAN	2018-11-24
MG945150.1	Microviridae sp.	2202644	Microviridae	germ	NAN	2018-11-24
MG945151.1	Microviridae sp.	2202644	Microviridae	germ	NAN	2018-11-24
MG945152.1	Microviridae sp.	2202644	Microviridae	germ	NAN	2018-11-24
MG945153.1	Microviridae sp.	2202644	Microviridae	germ	NAN	2018-11-24
MG945154.1	Microviridae sp.	2202644	Microviridae	germ	NAN	2018-11-24
MG945155.1	Microviridae sp.	2202644	Microviridae	germ	NAN	2018-11-24
MG945156.1	Microviridae sp.	2202644	Microviridae	germ	NAN	2018-11-24
MG945157.1	Microviridae sp.	2202644	Microviridae	germ	NAN	2018-11-24
MG945158.1	Microviridae sp.	2202644	Microviridae	germ	NAN	2018-11-24
MG945159.1	Microviridae sp.	2202644	Microviridae	germ	NAN	2018-11-24
MG945160.1	Microviridae sp.	2202644	Microviridae	germ	NAN	2018-11-24
MG945161.1	Microviridae sp.	2202644	Microviridae	germ	NAN	2018-11-24
MG945162.1	Microviridae sp.	2202644	Microviridae	germ	NAN	2018-11-24
MG945163.1	Microviridae sp.	2202644	Microviridae	germ	NAN	2018-11-24
MG945164.1	Microviridae sp.	2202644	Microviridae	germ	NAN	2018-11-24
MG945165.1	Microviridae sp.	2202644	Microviridae	germ	NAN	2018-11-24
MG945166.1	Microviridae sp.	2202644	Microviridae	germ	NAN	2018-11-24
MG945167.1	Microviridae sp.	2202644	Microviridae	germ	NAN	2018-11-24
MG945168.1	Microviridae sp.	2202644	Microviridae	germ	NAN	2018-11-24
MG945169.1	Microviridae sp.	2202644	Microviridae	germ	NAN	2018-11-24
MG945170.1	Microviridae sp.	2202644	Microviridae	germ	NAN	2018-11-24
MG945171.1	Microviridae sp.	2202644	Microviridae	germ	NAN	2018-11-24
MG945172.1	Microviridae sp.	2202644	Microviridae	germ	NAN	2018-11-24
MG945173.1	Microviridae sp.	2202644	Microviridae	germ	NAN	2018-11-24
MG945174.1	Microviridae sp.	2202644	Microviridae	germ	NAN	2018-11-24
MG945175.1	Microviridae sp.	2202644	Microviridae	germ	NAN	2018-11-24
MG945176.1	Microviridae sp.	2202644	Microviridae	germ	NAN	2018-11-24
MG945177.1	Microviridae sp.	2202644	Microviridae	germ	NAN	2018-11-24
MG945178.1	Microviridae sp.	2202644	Microviridae	germ	NAN	2018-11-24
MG945179.1	Microviridae sp.	2202644	Microviridae	germ	NAN	2018-11-24
MG945180.1	Microviridae sp.	2202644	Microviridae	germ	NAN	2018-11-24
MG945181.1	Microviridae sp.	2202644	Microviridae	germ	NAN	2018-11-24
MG945182.1	Microviridae sp.	2202644	Microviridae	germ	NAN	2018-11-24
MG945183.1	Microviridae sp.	2202644	Microviridae	germ	NAN	2018-11-24
MG945184.1	Microviridae sp.	2202644	Microviridae	germ	NAN	2018-11-24
MG945185.1	Microviridae sp.	2202644	Microviridae	germ	NAN	2018-11-24
MG945186.1	Microviridae sp.	2202644	Microviridae	germ	NAN	2018-11-24
MG945187.1	Microviridae sp.	2202644	Microviridae	germ	NAN	2018-11-24
MG945188.1	Microviridae sp.	2202644	Microviridae	germ	NAN	2018-11-24
MG945189.1	Microviridae sp.	2202644	Microviridae	germ	NAN	2018-11-24
MG945190.1	Microviridae sp.	2202644	Microviridae	germ	NAN	2018-11-24
MG945191.1	Microviridae sp.	2202644	Microviridae	germ	NAN	2018-11-24
MG945192.1	Microviridae sp.	2202644	Microviridae	germ	NAN	2018-11-24
MG945193.1	Microviridae sp.	2202644	Microviridae	germ	NAN	2018-11-24
MG945194.1	Microviridae sp.	2202644	Microviridae	germ	NAN	2018-11-24
MG945195.1	Microviridae sp.	2202644	Microviridae	germ	NAN	2018-11-24
MG945196.1	Microviridae sp.	2202644	Microviridae	germ	NAN	2018-11-24
MG945197.1	Microviridae sp.	2202644	Microviridae	germ	NAN	2018-11-24
MG945198.1	Microviridae sp.	2202644	Microviridae	germ	NAN	2018-11-24
MG945199.1	Microviridae sp.	2202644	Microviridae	germ	NAN	2018-11-24
MG945200.1	Microviridae sp.	2202644	Microviridae	germ	NAN	2018-11-24
MG945201.1	Microviridae sp.	2202644	Microviridae	germ	NAN	2018-11-24
MG945202.1	Microviridae sp.	2202644	Microviridae	germ	NAN	2018-11-24
MG945203.1	Microviridae sp.	2202644	Microviridae	germ	NAN	2018-11-24
MG945204.1	Microviridae sp.	2202644	Microviridae	germ	NAN	2018-11-24
MG945205.1	Microviridae sp.	2202644	Microviridae	germ	NAN	2018-11-24
MG945206.1	Microviridae sp.	2202644	Microviridae	germ	NAN	2018-11-24
MG945207.1	Microviridae sp.	2202644	Microviridae	germ	NAN	2018-11-24
MG945208.1	Microviridae sp.	2202644	Microviridae	germ	NAN	2018-11-24
MG945209.1	Microviridae sp.	2202644	Microviridae	germ	NAN	2018-11-24
MG945210.1	Microviridae sp.	2202644	Microviridae	germ	NAN	2018-11-24
MG945211.1	Microviridae sp.	2202644	Microviridae	germ	NAN	2018-11-24
MG945212.1	Microviridae sp.	2202644	Microviridae	germ	NAN	2018-11-24
MG945213.1	Microviridae sp.	2202644	Microviridae	germ	NAN	2018-11-24
MG945214.1	Microviridae sp.	2202644	Microviridae	germ	NAN	2018-11-24
MG945215.1	Microviridae sp.	2202644	Microviridae	germ	NAN	2018-11-24
MG945216.1	Microviridae sp.	2202644	Microviridae	germ	NAN	2018-11-24
MG945217.1	Microviridae sp.	2202644	Microviridae	germ	NAN	2018-11-24
MG945218.1	Microviridae sp.	2202644	Microviridae	germ	NAN	2018-11-24
MG945219.1	Microviridae sp.	2202644	Microviridae	germ	NAN	2018-11-24
MG945220.1	Microviridae sp.	2202644	Microviridae	germ	NAN	2018-11-24
MG945221.1	Microviridae sp.	2202644	Microviridae	germ	NAN	2018-11-24
MG945222.1	Microviridae sp.	2202644	Microviridae	germ	NAN	2018-11-24
MG945223.1	Microviridae sp.	2202644	Microviridae	germ	NAN	2018-11-24
MG945224.1	Microviridae sp.	2202644	Microviridae	germ	NAN	2018-11-24
MG945225.1	Microviridae sp.	2202644	Microviridae	germ	NAN	2018-11-24
MG945226.1	Microviridae sp.	2202644	Microviridae	germ	NAN	2018-11-24
MG945227.1	Microviridae sp.	2202644	Microviridae	germ	NAN	2018-11-24
MG945228.1	Microviridae sp.	2202644	Microviridae	germ	NAN	2018-11-24
MG945229.1	Microviridae sp.	2202644	Microviridae	germ	NAN	2018-11-24
MG945230.1	Microviridae sp.	2202644	Microviridae	germ	NAN	2018-11-24
MG945231.1	Microviridae sp.	2202644	Microviridae	germ	NAN	2018-11-24
MG945232.1	Microviridae sp.	2202644	Microviridae	germ	NAN	2018-11-24
MG945233.1	Microviridae sp.	2202644	Microviridae	germ	NAN	2018-11-24
MG945234.1	Microviridae sp.	2202644	Microviridae	germ	NAN	2018-11-24
MG945235.1	Microviridae sp.	2202644	Microviridae	germ	NAN	2018-11-24
MG945236.1	Microviridae sp.	2202644	Microviridae	germ	NAN	2018-11-24
MG945237.1	Microviridae sp.	2202644	Microviridae	germ	NAN	2018-11-24
MG945238.1	Microviridae sp.	2202644	Microviridae	germ	NAN	2018-11-24
MG945239.1	Microviridae sp.	2202644	Microviridae	germ	NAN	2018-11-24
MG945240.1	Microviridae sp.	2202644	Microviridae	germ	NAN	2018-11-24
MG945241.1	Microviridae sp.	2202644	Microviridae	germ	NAN	2018-11-24
MG945242.1	Microviridae sp.	2202644	Microviridae	germ	NAN	2018-11-24
MG945243.1	Microviridae sp.	2202644	Microviridae	germ	NAN	2018-11-24
MG945244.1	Microviridae sp.	2202644	Microviridae	germ	NAN	2018-11-24
MG945245.1	Microviridae sp.	2202644	Microviridae	germ	NAN	2018-11-24
MG945246.1	Microviridae sp.	2202644	Microviridae	germ	NAN	2018-11-24
MG945247.1	Microviridae sp.	2202644	Microviridae	germ	NAN	2018-11-24
MG945248.1	Microviridae sp.	2202644	Microviridae	germ	NAN	2018-11-24
MG945249.1	Microviridae sp.	2202644	Microviridae	germ	NAN	2018-11-24
MG945250.1	Microviridae sp.	2202644	Microviridae	germ	NAN	2018-11-24
MG945251.1	Microviridae sp.	2202644	Microviridae	germ	NAN	2018-11-24
MG945252.1	Microviridae sp.	2202644	Microviridae	germ	NAN	2018-11-24
MG945253.1	Microviridae sp.	2202644	Microviridae	germ	NAN	2018-11-24
MG945254.1	Microviridae sp.	2202644	Microviridae	germ	NAN	2018-11-24
MG945255.1	Microviridae sp.	2202644	Microviridae	germ	NAN	2018-11-24
MG945256.1	Microviridae sp.	2202644	Microviridae	germ	NAN	2018-11-24
MG945257.1	Microviridae sp.	2202644	Microviridae	germ	NAN	2018-11-24
MG945258.1	Microviridae sp.	2202644	Microviridae	germ	NAN	2018-11-24
MG945259.1	Microviridae sp.	2202644	Microviridae	germ	NAN	2018-11-24
MG945260.1	Microviridae sp.	2202644	Microviridae	germ	NAN	2018-11-24
MG945261.1	Microviridae sp.	2202644	Microviridae	germ	NAN	2018-11-24
MG945262.1	Microviridae sp.	2202644	Microviridae	germ	NAN	2018-11-24
MG945263.1	Microviridae sp.	2202644	Microviridae	germ	NAN	2018-11-24
MG945264.1	Microviridae sp.	2202644	Microviridae	germ	NAN	2018-11-24
MG945265.1	Microviridae sp.	2202644	Microviridae	germ	NAN	2018-11-24
MG945266.1	Microviridae sp.	2202644	Microviridae	germ	NAN	2018-11-24
MG945267.1	Microviridae sp.	2202644	Microviridae	germ	NAN	2018-11-24
MG945268.1	Microviridae sp.	2202644	Microviridae	germ	NAN	2018-11-24
MG945269.1	Microviridae sp.	2202644	Microviridae	germ	NAN	2018-11-24
MG945270.1	Microviridae sp.	2202644	Microviridae	germ	NAN	2018-11-24
MG945271.1	Microviridae sp.	2202644	Microviridae	germ	NAN	2018-11-24
MG945272.1	Microviridae sp.	2202644	Microviridae	germ	NAN	2018-11-24
MG945273.1	Microviridae sp.	2202644	Microviridae	germ	NAN	2018-11-24
MG945274.1	Microviridae sp.	2202644	Microviridae	germ	NAN	2018-11-24
MG945275.1	Microviridae sp.	2202644	Microviridae	germ	NAN	2018-11-24
MG945276.1	Microviridae sp.	2202644	Microviridae	germ	NAN	2018-11-24
MG945277.1	Microviridae sp.	2202644	Microviridae	germ	NAN	2018-11-24
MG945278.1	Microviridae sp.	2202644	Microviridae	germ	NAN	2018-11-24
MG945279.1	Microviridae sp.	2202644	Microviridae	germ	NAN	2018-11-24
MG945280.1	Microviridae sp.	2202644	Microviridae	germ	NAN	2018-11-24
MG945281.1	Microviridae sp.	2202644	Microviridae	germ	NAN	2018-11-24
MG945282.1	Microviridae sp.	2202644	Microviridae	germ	NAN	2018-11-24
MG945283.1	Microviridae sp.	2202644	Microviridae	germ	NAN	2018-11-24
MG945284.1	Microviridae sp.	2202644	Microviridae	germ	NAN	2018-11-24
MG945285.1	Microviridae sp.	2202644	Microviridae	germ	NAN	2018-11-24
MG945286.1	Microviridae sp.	2202644	Microviridae	germ	NAN	2018-11-24
MG945287.1	Microviridae sp.	2202644	Microviridae	germ	NAN	2018-11-24
MG945288.1	Microviridae sp.	2202644	Microviridae	germ	NAN	2018-11-24
MG945289.1	Microviridae sp.	2202644	Microviridae	germ	NAN	2018-11-24
MG945290.1	Microviridae sp.	2202644	Microviridae	germ	NAN	2018-11-24
MG945291.1	Microviridae sp.	2202644	Microviridae	germ	NAN	2018-11-24
MG945292.1	Microviridae sp.	2202644	Microviridae	germ	NAN	2018-11-24
MG945293.1	Microviridae sp.	2202644	Microviridae	germ	NAN	2018-11-24
MG945294.1	Microviridae sp.	2202644	Microviridae	germ	NAN	2018-11-24
MG945295.1	Microviridae sp.	2202644	Microviridae	germ	NAN	2018-11-24
MG945296.1	Microviridae sp.	2202644	Microviridae	germ	NAN	2018-11-24
MG945297.1	Microviridae sp.	2202644	Microviridae	germ	NAN	2018-11-24
MG945298.1	Microviridae sp.	2202644	Microviridae	germ	NAN	2018-11-24
MG945299.1	Microviridae sp.	2202644	Microviridae	germ	NAN	2018-11-24
MG945300.1	Microviridae sp.	2202644	Microviridae	germ	NAN	2018-11-24
MG945301.1	Microviridae sp.	2202644	Microviridae	germ	NAN	2018-11-24
MG945302.1	Microviridae sp.	2202644	Microviridae	germ	NAN	2018-11-24
MG945303.1	Microviridae sp.	2202644	Microviridae	germ	NAN	2018-11-24
MG945304.1	Microviridae sp.	2202644	Microviridae	germ	NAN	2018-11-24
MG945305.1	Microviridae sp.	2202644	Microviridae	germ	NAN	2018-11-24
MG945306.1	Microviridae sp.	2202644	Microviridae	germ	NAN	2018-11-24
MG945307.1	Microviridae sp.	2202644	Microviridae	germ	NAN	2018-11-24
MG945308.1	Microviridae sp.	2202644	Microviridae	germ	NAN	2018-11-24
MG945309.1	Microviridae sp.	2202644	Microviridae	germ	NAN	2018-11-24
MG945310.1	Microviridae sp.	2202644	Microviridae	germ	NAN	2018-11-24
MG945311.1	Microviridae sp.	2202644	Microviridae	germ	NAN	2018-11-24
MG945312.1	Microviridae sp.	2202644	Microviridae	germ	NAN	2018-11-24
MG945313.1	Microviridae sp.	2202644	Microviridae	germ	NAN	2018-11-24
MG945314.1	Microviridae sp.	2202644	Microviridae	germ	NAN	2018-11-24
MG945315.1	Microviridae sp.	2202644	Microviridae	germ	NAN	2018-11-24
MG945316.1	Microviridae sp.	2202644	Microviridae	germ	NAN	2018-11-24
MG945317.1	Microviridae sp.	2202644	Microviridae	germ	NAN	2018-11-24
MG945318.1	Microviridae sp.	2202644	Microviridae	germ	NAN	2018-11-24
MG945319.1	Microviridae sp.	2202644	Microviridae	germ	NAN	2018-11-24
MG945320.1	Microviridae sp.	2202644	Microviridae	germ	NAN	2018-11-24
MG945321.1	Microviridae sp.	2202644	Microviridae	germ	NAN	2018-11-24
MG945322.1	Microviridae sp.	2202644	Microviridae	germ	NAN	2018-11-24
MG945323.1	Microviridae sp.	2202644	Microviridae	germ	NAN	2018-11-24
MG945324.1	Microviridae sp.	2202644	Microviridae	germ	NAN	2018-11-24
MG945325.1	Microviridae sp.	2202644	Microviridae	germ	NAN	2018-11-24
MG945326.1	Microviridae sp.	2202644	Microviridae	germ	NAN	2018-11-24
MG945327.1	Microviridae sp.	2202644	Microviridae	germ	NAN	2018-11-24
MG945328.1	Microviridae sp.	2202644	Microviridae	germ	NAN	2018-11-24
MG945329.1	Microviridae sp.	2202644	Microviridae	germ	NAN	2018-11-24
MG945330.1	Microviridae sp.	2202644	Microviridae	germ	NAN	2018-11-24
MG945331.1	Microviridae sp.	2202644	Microviridae	germ	NAN	2018-11-24
MG945332.1	Microviridae sp.	2202644	Microviridae	germ	NAN	2018-11-24
MG945333.1	Microviridae sp.	2202644	Microviridae	germ	NAN	2018-11-24
MG945334.1	Microviridae sp.	2202644	Microviridae	germ	NAN	2018-11-24
MG945335.1	Microviridae sp.	2202644	Microviridae	germ	NAN	2018-11-24
MG945336.1	Microviridae sp.	2202644	Microviridae	germ	NAN	2018-11-24
MG945337.1	Microviridae sp.	2202644	Microviridae	germ	NAN	2018-11-24
MG945338.1	Microviridae sp.	2202644	Microviridae	germ	NAN	2018-11-24
MG945339.1	Microviridae sp.	2202644	Microviridae	germ	NAN	2018-11-24
MG945340.1	Microviridae sp.	2202644	Microviridae	germ	NAN	2018-11-24
MG945341.1	Microviridae sp.	2202644	Microviridae	germ	NAN	2018-11-24
MG945342.1	Microviridae sp.	2202644	Microviridae	germ	NAN	2018-11-24
MG945343.1	Microviridae sp.	2202644	Microviridae	germ	NAN	2018-11-24
MG945344.1	Microviridae sp.	2202644	Microviridae	germ	NAN	2018-11-24
MG945345.1	Microviridae sp.	2202644	Microviridae	germ	NAN	2018-11-24
MG945346.1	Microviridae sp.	2202644	Microviridae	germ	NAN	2018-11-24
MG945347.1	Microviridae sp.	2202644	Microviridae	germ	NAN	2018-11-24
MG945348.1	Microviridae sp.	2202644	Microviridae	germ	NAN	2018-11-24
MG945349.1	Microviridae sp.	2202644	Microviridae	germ	NAN	2018-11-24
MG945350.1	Microviridae sp.	2202644	Microviridae	germ	NAN	2018-11-24
MG945351.1	Microviridae sp.	2202644	Microviridae	germ	NAN	2018-11-24
MG945352.1	Microviridae sp.	2202644	Microviridae	germ	NAN	2018-11-24
MG945353.1	Microviridae sp.	2202644	Microviridae	germ	NAN	2018-11-24
MG945354.1	Microviridae sp.	2202644	Microviridae	germ	NAN	2018-11-24
MG945355.1	Microviridae sp.	2202644	Microviridae	germ	NAN	2018-11-24
MG945356.1	Microviridae sp.	2202644	Microviridae	germ	NAN	2018-11-24
MG945357.1	Microviridae sp.	2202644	Microviridae	germ	NAN	2018-11-24
MG945358.1	Microviridae sp.	2202644	Microviridae	germ	NAN	2018-11-24
MG945359.1	Microviridae sp.	2202644	Microviridae	germ	NAN	2018-11-24
MG945360.1	Microviridae sp.	2202644	Microviridae	germ	NAN	2018-11-24
MG945361.1	Microviridae sp.	2202644	Microviridae	germ	NAN	2018-11-24
MG945362.1	Microviridae sp.	2202644	Microviridae	germ	NAN	2018-11-24
MG945363.1	Microviridae sp.	2202644	Microviridae	germ	NAN	2018-11-24
MG945364.1	Microviridae sp.	2202644	Microviridae	germ	NAN	2018-11-24
MG945365.1	Microviridae sp.	2202644	Microviridae	germ	NAN	2018-11-24
MG945366.1	Microviridae sp.	2202644	Microviridae	germ	NAN	2018-11-24
MG945367.1	Microviridae sp.	2202644	Microviridae	germ	NAN	2018-11-24
MG945368.1	Microviridae sp.	2202644	Microviridae	germ	NAN	2018-11-24
MG945369.1	Microviridae sp.	2202644	Microviridae	germ	NAN	2018-11-24
MG945370.1	Microviridae sp.	2202644	Microviridae	germ	NAN	2018-11-24
MG945371.1	Microviridae sp.	2202644	Microviridae	germ	NAN	2018-11-24
MG945372.1	Microviridae sp.	2202644	Microviridae	germ	NAN	2018-11-24
MG945373.1	Microviridae sp.	2202644	Microviridae	germ	NAN	2018-11-24
MG945374.1	Microviridae sp.	2202644	Microviridae	germ	NAN	2018-11-24
MG945375.1	Microviridae sp.	2202644	Microviridae	germ	NAN	2018-11-24
MG945376.1	Microviridae sp.	2202644	Microviridae	germ	NAN	2018-11-24
MG945377.1	Microviridae sp.	2202644	Microviridae	germ	NAN	2018-11-24
MG945378.1	Microviridae sp.	2202644	Microviridae	germ	NAN	2018-11-24
MG945379.1	Microviridae sp.	2202644	Microviridae	germ	NAN	2018-11-24
MG945380.1	Microviridae sp.	2202644	Microviridae	germ	NAN	2018-11-24
MG945381.1	Microviridae sp.	2202644	Microviridae	germ	NAN	2018-11-24
MG945382.1	Microviridae sp.	2202644	Microviridae	germ	NAN	2018-11-24
MG945383.1	Microviridae sp.	2202644	Microviridae	germ	NAN	2018-11-24
MG945384.1	Microviridae sp.	2202644	Microviridae	germ	NAN	2018-11-24
MG945385.1	Microviridae sp.	2202644	Microviridae	germ	NAN	2018-11-24
MG945386.1	Microviridae sp.	2202644	Microviridae	germ	NAN	2018-11-24
MG945387.1	Microviridae sp.	2202644	Microviridae	germ	NAN	2018-11-24
MG945388.1	Microviridae sp.	2202644	Microviridae	germ	NAN	2018-11-24
MG945389.1	Microviridae sp.	2202644	Microviridae	germ	NAN	2018-11-24
MG945390.1	Microviridae sp.	2202644	Microviridae	germ	NAN	2018-11-24
MG945391.1	Microviridae sp.	2202644	Microviridae	germ	NAN	2018-11-24
MG945392.1	Microviridae sp.	2202644	Microviridae	germ	NAN	2018-11-24
MG945393.1	Microviridae sp.	2202644	Microviridae	germ	NAN	2018-11-24
MG945394.1	Microviridae sp.	2202644	Microviridae	germ	NAN	2018-11-24
MG945395.1	Microviridae sp.	2202644	Microviridae	germ	NAN	2018-11-24
MG945396.1	Microviridae sp.	2202644	Microviridae	germ	NAN	2018-11-24
MG945397.1	Microviridae sp.	2202644	Microviridae	germ	NAN	2018-11-24
MG945398.1	Microviridae sp.	2202644	Microviridae	germ	NAN	2018-11-24
MG945399.1	Microviridae sp.	2202644	Microviridae	germ	NAN	2018-11-24
MG945400.1	Microviridae sp.	2202644	Microviridae	germ	NAN	2018-11-24
MG945401.1	Microviridae sp.	2202644	Microviridae	germ	NAN	2018-11-24
MG945402.1	Microviridae sp.	2202644	Microviridae	germ	NAN	2018-11-24
MG945403.1	Microviridae sp.	2202644	Microviridae	germ	NAN	2018-11-24
MG945404.1	Microviridae sp.	2202644	Microviridae	germ	NAN	2018-11-24
MG945405.1	Microviridae sp.	2202644	Microviridae	germ	NAN	2018-11-24
MG945406.1	Microviridae sp.	2202644	Microviridae	germ	NAN	2018-11-24
MG945407.1	Microviridae sp.	2202644	Microviridae	germ	NAN	2018-11-24
MG945408.1	Microviridae sp.	2202644	Microviridae	germ	NAN	2018-11-24
MG945409.1	Microviridae sp.	2202644	Microviridae	germ	NAN	2018-11-24
MG945410.1	Microviridae sp.	2202644	Microviridae	germ	NAN	2018-11-24
MG945411.1	Microviridae sp.	2202644	Microviridae	germ	NAN	2018-11-24
MG945412.1	Microviridae sp.	2202644	Microviridae	germ	NAN	2018-11-24
MG945413.1	Microviridae sp.	2202644	Microviridae	germ	NAN	2018-11-24
MG945414.1	Microviridae sp.	2202644	Microviridae	germ	NAN	2018-11-24
MG945415.1	Microviridae sp.	2202644	Microviridae	germ	NAN	2018-11-24
MG945416.1	Microviridae sp.	2202644	Microviridae	germ	NAN	2018-11-24
MG945417.1	Microviridae sp.	2202644	Microviridae	germ	NAN	2018-11-24
MG945418.1	Microviridae sp.	2202644	Microviridae	germ	NAN	2018-11-24
MG945419.1	Microviridae sp.	2202644	Microviridae	germ	NAN	2018-11-24
MG945420.1	Microviridae sp.	2202644	Microviridae	germ	NAN	2018-11-24
MG945421.1	Microviridae sp.	2202644	Microviridae	germ	NAN	2018-11-24
MG945422.1	Microviridae sp.	2202644	Microviridae	germ	NAN	2018-11-24
MG945423.1	Microviridae sp.	2202644	Microviridae	germ	NAN	2018-11-24
MG945424.1	Microviridae sp.	2202644	Microviridae	germ	NAN	2018-11-24
MG945425.1	Microviridae sp.	2202644	Microviridae	germ	NAN	2018-11-24
MG945426.1	Microviridae sp.	2202644	Microviridae	germ	NAN	2018-11-24
MG945427.1	Microviridae sp.	2202644	Microviridae	germ	NAN	2018-11-24
MG945428.1	Microviridae sp.	2202644	Microviridae	germ	NAN	2018-11-24
MG945429.1	Microviridae sp.	2202644	Microviridae	germ	NAN	2018-11-24
MG945430.1	Microviridae sp.	2202644	Microviridae	germ	NAN	2018-11-24
MG945431.1	Microviridae sp.	2202644	Microviridae	germ	NAN	2018-11-24
MG945432.1	Microviridae sp.	2202644	Microviridae	germ	NAN	2018-11-24
MG945433.1	Microviridae sp.	2202644	Microviridae	germ	NAN	2018-11-24
MG945434.1	Microviridae sp.	2202644	Microviridae	germ	NAN	2018-11-24
MG945435.1	Microviridae sp.	2202644	Microviridae	germ	NAN	2018-11-24
MG945436.1	Microviridae sp.	2202644	Microviridae	germ	NAN	2018-11-24
MG945437.1	Microviridae sp.	2202644	Microviridae	germ	NAN	2018-11-24
MG945438.1	Microviridae sp.	2202644	Microviridae	germ	NAN	2018-11-24
MG945439.1	Microviridae sp.	2202644	Microviridae	germ	NAN	2018-11-24
MG945440.1	Microviridae sp.	2202644	Microviridae	germ	NAN	2018-11-24
MG945441.1	Microviridae sp.	2202644	Microviridae	germ	NAN	2018-11-24
MG945442.1	Microviridae sp.	2202644	Microviridae	germ	NAN	2018-11-24
MG945443.1	Microviridae sp.	2202644	Microviridae	germ	NAN	2018-11-24
MG945444.1	Microviridae sp.	2202644	Microviridae	germ	NAN	2018-11-24
MG945445.1	Microviridae sp.	2202644	Microviridae	germ	NAN	2018-11-24
MG945446.1	Microviridae sp.	2202644	Microviridae	germ	NAN	2018-11-24
MG945447.1	Microviridae sp.	2202644	Microviridae	germ	NAN	2018-11-24
MG945448.1	Microviridae sp.	2202644	Microviridae	germ	NAN	2018-11-24
MG945449.1	Microviridae sp.	2202644	Microviridae	germ	NAN	2018-11-24
MG945450.1	Microviridae sp.	2202644	Microviridae	germ	NAN	2018-11-24
MG945451.1	Microviridae sp.	2202644	Microviridae	germ	NAN	2018-11-24
MG945452.1	Microviridae sp.	2202644	Microviridae	germ	NAN	2018-11-24
MG945453.1	Microviridae sp.	2202644	Microviridae	germ	NAN	2018-11-24
MG945454.1	Microviridae sp.	2202644	Microviridae	germ	NAN	2018-11-24
MG945455.1	Microviridae sp.	2202644	Microviridae	germ	NAN	2018-11-24
MG945456.1	Microviridae sp.	2202644	Microviridae	germ	NAN	2018-11-24
MG945457.1	Microviridae sp.	2202644	Microviridae	germ	NAN	2018-11-24
MG945458.1	Microviridae sp.	2202644	Microviridae	germ	NAN	2018-11-24
MG945459.1	Microviridae sp.	2202644	Microviridae	germ	NAN	2018-11-24
MG945460.1	Microviridae sp.	2202644	Microviridae	germ	NAN	2018-11-24
MG945461.1	Microviridae sp.	2202644	Microviridae	germ	NAN	2018-11-24
MG945462.1	Microviridae sp.	2202644	Microviridae	germ	NAN	2018-11-24
MG945463.1	Microviridae sp.	2202644	Microviridae	germ	NAN	2018-11-24
MG945464.1	Microviridae sp.	2202644	Microviridae	germ	NAN	2018-11-24
MG945465.1	Microviridae sp.	2202644	Microviridae	germ	NAN	2018-11-24
MG945466.1	Microviridae sp.	2202644	Microviridae	germ	NAN	2018-11-24
MG945467.1	Microviridae sp.	2202644	Microviridae	germ	NAN	2018-11-24
MG945468.1	Microviridae sp.	2202644	Microviridae	germ	NAN	2018-11-24
MG945469.1	Microviridae sp.	2202644	Microviridae	germ	NAN	2018-11-24
MG945470.1	Microviridae sp.	2202644	Microviridae	germ	NAN	2018-11-24
MG945471.1	Microviridae sp.	2202644	Microviridae	germ	NAN	2018-11-24
MG945472.1	Microviridae sp.	2202644	Microviridae	germ	NAN	2018-11-24
MG945473.1	Microviridae sp.	2202644	Microviridae	germ	NAN	2018-11-24
MG945474.1	Microviridae sp.	2202644	Microviridae	germ	NAN	2018-11-24
MG945475.1	Microviridae sp.	2202644	Microviridae	germ	NAN	2018-11-24
MG945476.1	Microviridae sp.	2202644	Microviridae	germ	NAN	2018-11-24
MG945477.1	Microviridae sp.	2202644	Microviridae	germ	NAN	2018-11-24
MG945478.1	Microviridae sp.	2202644	Microviridae	germ	NAN	2018-11-24
MG945479.1	Microviridae sp.	2202644	Microviridae	germ	NAN	2018-11-24
MG945480.1	Microviridae sp.	2202644	Microviridae	germ	NAN	2018-11-24
MG945481.1	Microviridae sp.	2202644	Microviridae	germ	NAN	2018-11-24
MG945482.1	Microviridae sp.	2202644	Microviridae	germ	NAN	2018-11-24
MG945483.1	Microviridae sp.	2202644	Microviridae	germ	NAN	2018-11-24
MG945484.1	Microviridae sp.	2202644	Microviridae	germ	NAN	2018-11-24
MG945485.1	Microviridae sp.	2202644	Microviridae	germ	NAN	2018-11-24
MG945486.1	Microviridae sp.	2202644	Microviridae	germ	NAN	2018-11-24
MG945487.1	Microviridae sp.	2202644	Microviridae	germ	NAN	2018-11-24
MG945488.1	Microviridae sp.	2202644	Microviridae	germ	NAN	2018-11-24
MG945489.1	Microviridae sp.	2202644	Microviridae	germ	NAN	2018-11-24
MG945490.1	Microviridae sp.	2202644	Microviridae	germ	NAN	2018-11-24
MG945491.1	Microviridae sp.	2202644	Microviridae	germ	NAN	2018-11-24
MG945492.1	Microviridae sp.	2202644	Microviridae	germ	NAN	2018-11-24
MG945493.1	Microviridae sp.	2202644	Microviridae	germ	NAN	2018-11-24
MG945494.1	Microviridae sp.	2202644	Microviridae	germ	NAN	2018-11-24
MG945495.1	Microviridae sp.	2202644	Microviridae	germ	NAN	2018-11-24
MG945496.1	Microviridae sp.	2202644	Microviridae	germ	NAN	2018-11-24
MG945497.1	Microviridae sp.	2202644	Microviridae	germ	NAN	2018-11-24
MG945498.1	Microviridae sp.	2202644	Microviridae	germ	NAN	2018-11-24
MG945499.1	Microviridae sp.	2202644	Microviridae	germ	NAN	2018-11-24
MG945500.1	Microviridae sp.	2202644	Microviridae	germ	NAN	2018-11-24
MG945501.1	Microviridae sp.	2202644	Microviridae	germ	NAN	2018-11-24
MG945502.1	Microviridae sp.	2202644	Microviridae	germ	NAN	2018-11-24
MG945503.1	Microviridae sp.	2202644	Microviridae	germ	NAN	2018-11-24
MG945504.1	Microviridae sp.	2202644	Microviridae	germ	NAN	2018-11-24
MG945505.1	Microviridae sp.	2202644	Microviridae	germ	NAN	2018-11-24
MG945506.1	Microviridae sp.	2202644	Microviridae	germ	NAN	2018-11-24
MG945507.1	Microviridae sp.	2202644	Microviridae	germ	NAN	2018-11-24
MG945508.1	Microviridae sp.	2202644	Microviridae	germ	NAN	2018-11-24
MG945509.1	Microviridae sp.	2202644	Microviridae	germ	NAN	2018-11-24
MG945510.1	Microviridae sp.	2202644	Microviridae	germ	NAN	2018-11-24
MG945511.1	Microviridae sp.	2202644	Microviridae	germ	NAN	2018-11-24
MG945512.1	Microviridae sp.	2202644	Microviridae	germ	NAN	2018-11-24
MG945513.1	Microviridae sp.	2202644	Microviridae	germ	NAN	2018-11-24
MG945514.1	Microviridae sp.	2202644	Microviridae	germ	NAN	2018-11-24
MG945515.1	Microviridae sp.	2202644	Microviridae	germ	NAN	2018-11-24
MG945516.1	Microviridae sp.	2202644	Microviridae	germ	NAN	2018-11-24
MG945517.1	Microviridae sp.	2202644	Microviridae	germ	NAN	2018-11-24
MG945518.1	Microviridae sp.	2202644	Microviridae	germ	NAN	2018-11-24
MG945519.1	Microviridae sp.	2202644	Microviridae	germ	NAN	2018-11-24
MG945520.1	Microviridae sp.	2202644	Microviridae	germ	NAN	2018-11-24
MG945521.1	Microviridae sp.	2202644	Microviridae	germ	NAN	2018-11-24
MG945522.1	Microviridae sp.	2202644	Microviridae	germ	NAN	2018-11-24
MG945523.1	Microviridae sp.	2202644	Microviridae	germ	NAN	2018-11-24
MG945524.1	Microviridae sp.	2202644	Microviridae	germ	NAN	2018-11-24
MG945525.1	Microviridae sp.	2202644	Microviridae	germ	NAN	2018-11-24
MG945526.1	Microviridae sp.	2202644	Microviridae	germ	NAN	2018-11-24
MG945527.1	Microviridae sp.	2202644	Microviridae	germ	NAN	2018-11-24
MG945528.1	Microviridae sp.	2202644	Microviridae	germ	NAN	2018-11-24
MG945529.1	Microviridae sp.	2202644	Microviridae	germ	NAN	2018-11-24
MG945530.1	Microviridae sp.	2202644	Microviridae	germ	NAN	2018-11-24
MG945531.1	Microviridae sp.	2202644	Microviridae	germ	NAN	2018-11-24
MG945532.1	Microviridae sp.	2202644	Microviridae	germ	NAN	2018-11-24
MG945533.1	Microviridae sp.	2202644	Microviridae	germ	NAN	2018-11-24
MG945534.1	Microviridae sp.	2202644	Microviridae	germ	NAN	2018-11-24
MG945535.1	Microviridae sp.	2202644	Microviridae	germ	NAN	2018-11-24
MG945536.1	Microviridae sp.	2202644	Microviridae	germ	NAN	2018-11-24
MG945537.1	Microviridae sp.	2202644	Microviridae	germ	NAN	2018-11-24
MG945538.1	Microviridae sp.	2202644	Microviridae	germ	NAN	2018-11-24
MG945539.1	Microviridae sp.	2202644	Microviridae	germ	NAN	2018-11-24
MG945540.1	Microviridae sp.	2202644	Microviridae	germ	NAN	2018-11-24
MG945541.1	Microviridae sp.	2202644	Microviridae	germ	NAN	2018-11-24
MG945542.1	Microviridae sp.	2202644	Microviridae	germ	NAN	2018-11-24
MG945543.1	Microviridae sp.	2202644	Microviridae	germ	NAN	2018-11-24
MG945544.1	Microviridae sp.	2202644	Microviridae	germ	NAN	2018-11-24
MG945545.1	Microviridae sp.	2202644	Microviridae	germ	NAN	2018-11-24
MG945546.1	Microviridae sp.	2202644	Microviridae	germ	NAN	2018-11-24
MG945547.1	Microviridae sp.	2202644	Microviridae	germ	NAN	2018-11-24
MG945548.1	Microviridae sp.	2202644	Microviridae	germ	NAN	2018-11-24
MG945549.1	Microviridae sp.	2202644	Microviridae	germ	NAN	2018-11-24
MG945550.1	Microviridae sp.	2202644	Microviridae	germ	NAN	2018-11-24
MG945551.1	Microviridae sp.	2202644	Microviridae	germ	NAN	2018-11-24
MG945552.1	Microviridae sp.	2202644	Microviridae	germ	NAN	2018-11-24
MG945553.1	Microviridae sp.	2202644	Microviridae	germ	NAN	2018-11-24
MG945554.1	Microviridae sp.	2202644	Microviridae	germ	NAN	2018-11-24
MG945555.1	Microviridae sp.	2202644	Microviridae	germ	NAN	2018-11-24
MG945556.1	Microviridae sp.	2202644	Microviridae	germ	NAN	2018-11-24
MG945557.1	Microviridae sp.	2202644	Microviridae	germ	NAN	2018-11-24
MG945558.1	Microviridae sp.	2202644	Microviridae	germ	NAN	2018-11-24
MG945559.1	Microviridae sp.	2202644	Microviridae	germ	NAN	2018-11-24
MG945560.1	Microviridae sp.	2202644	Microviridae	germ	NAN	2018-11-24
MG945561.1	Microviridae sp.	2202644	Microviridae	germ	NAN	2018-11-24
MG945562.1	Microviridae sp.	2202644	Microviridae	germ	NAN	2018-11-24
MG945563.1	Microviridae sp.	2202644	Microviridae	germ	NAN	2018-11-24
MG945564.1	Microviridae sp.	2202644	Microviridae	germ	NAN	2018-11-24
MG945565.1	Microviridae sp.	2202644	Microviridae	germ	NAN	2018-11-24
MG945566.1	Microviridae sp.	2202644	Microviridae	germ	NAN	2018-11-24
MG945567.1	Microviridae sp.	2202644	Microviridae	germ	NAN	2018-11-24
MG945568.1	Microviridae sp.	2202644	Microviridae	germ	NAN	2018-11-24
MG945569.1	Microviridae sp.	2202644	Microviridae	germ	NAN	2018-11-24
MG945570.1	Microviridae sp.	2202644	Microviridae	germ	NAN	2018-11-24
MG945571.1	Microviridae sp.	2202644	Microviridae	germ	NAN	2018-11-24
MG945572.1	Microviridae sp.	2202644	Microviridae	germ	NAN	2018-11-24
MG945573.1	Microviridae sp.	2202644	Microviridae	germ	NAN	2018-11-24
MG945574.1	Microviridae sp.	2202644	Microviridae	germ	NAN	2018-11-24
MG945575.1	Microviridae sp.	2202644	Microviridae	germ	NAN	2018-11-24
MG945576.1	Microviridae sp.	2202644	Microviridae	germ	NAN	2018-11-24
MG945577.1	Microviridae sp.	2202644	Microviridae	germ	NAN	2018-11-24
MG945578.1	Microviridae sp.	2202644	Microviridae	germ	NAN	2018-11-24
MG945579.1	Microviridae sp.	2202644	Microviridae	germ	NAN	2018-11-24
MG945580.1	Microviridae sp.	2202644	Microviridae	germ	NAN	2018-11-24
MG945581.1	Microviridae sp.	2202644	Microviridae	germ	NAN	2018-11-24
MG945582.1	Microviridae sp.	2202644	Microviridae	germ	NAN	2018-11-24
MG945583.1	Microviridae sp.	2202644	Microviridae	germ	NAN	2018-11-24
MG945584.1	Microviridae sp.	2202644	Microviridae	germ	NAN	2018-11-24
MG945585.1	Microviridae sp.	2202644	Microviridae	germ	NAN	2018-11-24
MG945586.1	Microviridae sp.	2202644	Microviridae	germ	NAN	2018-11-24
MG945587.1	Microviridae sp.	2202644	Microviridae	germ	NAN	2018-11-24
MG945588.1	Microviridae sp.	2202644	Microviridae	germ	NAN	2018-11-24
MG945589.1	Microviridae sp.	2202644	Microviridae	germ	NAN	2018-11-24
MG945590.1	Microviridae sp.	2202644	Microviridae	germ	NAN	2018-11-24
MG945591.1	Microviridae sp.	2202644	Microviridae	germ	NAN	2018-11-24
MG945592.1	Microviridae sp.	2202644	Microviridae	germ	NAN	2018-11-24
MG945593.1	Microviridae sp.	2202644	Microviridae	germ	NAN	2018-11-24
MG945594.1	Microviridae sp.	2202644	Microviridae	germ	NAN	2018-11-24
MG945595.1	Microviridae sp.	2202644	Microviridae	germ	NAN	2018-11-24
MG945596.1	Microviridae sp.	2202644	Microviridae	germ	NAN	2018-11-24
MG945597.1	Microviridae sp.	2202644	Microviridae	germ	NAN	2018-11-24
MG945598.1	Microviridae sp.	2202644	Microviridae	germ	NAN	2018-11-24
MG945599.1	Microviridae sp.	2202644	Microviridae	germ	NAN	2018-11-24
MG945600.1	Microviridae sp.	2202644	Microviridae	germ	NAN	2018-11-24
MG945601.1	Microviridae sp.	2202644	Microviridae	germ	NAN	2018-11-24
MG945602.1	Microviridae sp.	2202644	Microviridae	germ	NAN	2018-11-24
MG945603.1	Microviridae sp.	2202644	Microviridae	germ	NAN	2018-11-24
MG945604.1	Microviridae sp.	2202644	Microviridae	germ	NAN	2018-11-24
MG945605.1	Microviridae sp.	2202644	Microviridae	germ	NAN	2018-11-24
MG945606.1	Microviridae sp.	2202644	Microviridae	germ	NAN	2018-11-24
MG945607.1	Microviridae sp.	2202644	Microviridae	germ	NAN	2018-11-24
MG945608.1	Microviridae sp.	2202644	Microviridae	germ	NAN	2018-11-24
MG945609.1	Microviridae sp.	2202644	Microviridae	germ	NAN	2018-11-24
MG945610.1	Microviridae sp.	2202644	Microviridae	germ	NAN	2018-11-24
MG945611.1	Microviridae sp.	2202644	Microviridae	germ	NAN	2018-11-24
MG945612.1	Microviridae sp.	2202644	Microviridae	germ	NAN	2018-11-24
MG945613.1	Microviridae sp.	2202644	Microviridae	germ	NAN	2018-11-24
MG945614.1	Microviridae sp.	2202644	Microviridae	germ	NAN	2018-11-24
MG945615.1	Microviridae sp.	2202644	Microviridae	germ	NAN	2018-11-24
MG945616.1	Microviridae sp.	2202644	Microviridae	germ	NAN	2018-11-24
MG945617.1	Microviridae sp.	2202644	Microviridae	germ	NAN	2018-11-24
MG945618.1	Microviridae sp.	2202644	Microviridae	germ	NAN	2018-11-24
MG945619.1	Microviridae sp.	2202644	Microviridae	germ	NAN	2018-11-24
MG945620.1	Microviridae sp.	2202644	Microviridae	germ	NAN	2018-11-24
MG945621.1	Microviridae sp.	2202644	Microviridae	germ	NAN	2018-11-24
MG945622.1	Microviridae sp.	2202644	Microviridae	germ	NAN	2018-11-24
MG945623.1	Microviridae sp.	2202644	Microviridae	germ	NAN	2018-11-24
MG945624.1	Microviridae sp.	2202644	Microviridae	germ	NAN	2018-11-24
MG945625.1	Microviridae sp.	2202644	Microviridae	germ	NAN	2018-11-24
MG945626.1	Microviridae sp.	2202644	Microviridae	germ	NAN	2018-11-24
MG945627.1	Microviridae sp.	2202644	Microviridae	germ	NAN	2018-11-24
MG945628.1	Microviridae sp.	2202644	Microviridae	germ	NAN	2018-11-24
MG945629.1	Microviridae sp.	2202644	Microviridae	germ	NAN	2018-11-24
MG945630.1	Microviridae sp.	2202644	Microviridae	germ	NAN	2018-11-24
MG945631.1	Microviridae sp.	2202644	Microviridae	germ	NAN	2018-11-24
MG945632.1	Microviridae sp.	2202644	Microviridae	germ	NAN	2018-11-24
MG945633.1	Microviridae sp.	2202644	Microviridae	germ	NAN	2018-11-24
MG945634.1	Microviridae sp.	2202644	Microviridae	germ	NAN	2018-11-24
MG945635.1	Microviridae sp.	2202644	Microviridae	germ	NAN	2018-11-24
MG945636.1	Microviridae sp.	2202644	Microviridae	germ	NAN	2018-11-24
MG945637.1	Microviridae sp.	2202644	Microviridae	germ	NAN	2018-11-24
MG945638.1	Microviridae sp.	2202644	Microviridae	germ	NAN	2018-11-24
MG945639.1	Microviridae sp.	2202644	Microviridae	germ	NAN	2018-11-24
MG945640.1	Microviridae sp.	2202644	Microviridae	germ	NAN	2018-11-24
MG945641.1	Microviridae sp.	2202644	Microviridae	germ	NAN	2018-11-24
MG945642.1	Microviridae sp.	2202644	Microviridae	germ	NAN	2018-11-24
MG945643.1	Microviridae sp.	2202644	Microviridae	germ	NAN	2018-11-24
MG945644.1	Microviridae sp.	2202644	Microviridae	germ	NAN	2018-11-24
MG945645.1	Microviridae sp.	2202644	Microviridae	germ	NAN	2018-11-24
MG945646.1	Microviridae sp.	2202644	Microviridae	germ	NAN	2018-11-24
MG945647.1	Microviridae sp.	2202644	Microviridae	germ	NAN	2018-11-24
MG945648.1	Microviridae sp.	2202644	Microviridae	germ	NAN	2018-11-24
MG945649.1	Microviridae sp.	2202644	Microviridae	germ	NAN	2018-11-24
MG945650.1	Microviridae sp.	2202644	Microviridae	germ	NAN	2018-11-24
MG945651.1	Microviridae sp.	2202644	Microviridae	germ	NAN	2018-11-24
MG945652.1	Microviridae sp.	2202644	Microviridae	germ	NAN	2018-11-24
MG945653.1	Microviridae sp.	2202644	Microviridae	germ	NAN	2018-11-24
MG945654.1	Microviridae sp.	2202644	Microviridae	germ	NAN	2018-11-24
MG945655.1	Microviridae sp.	2202644	Microviridae	germ	NAN	2018-11-24
MG945656.1	Microviridae sp.	2202644	Microviridae	germ	NAN	2018-11-24
MG945657.1	Microviridae sp.	2202644	Microviridae	germ	NAN	2018-11-24
MG945658.1	Microviridae sp.	2202644	Microviridae	germ	NAN	2018-11-24
MG945659.1	Microviridae sp.	2202644	Microviridae	germ	NAN	2018-11-24
MG945660.1	Microviridae sp.	2202644	Microviridae	germ	NAN	2018-11-24
MG945661.1	Microviridae sp.	2202644	Microviridae	germ	NAN	2018-11-24
MG945662.1	Microviridae sp.	2202644	Microviridae	germ	NAN	2018-11-24
MG945663.1	Microviridae sp.	2202644	Microviridae	germ	NAN	2018-11-24
MG945664.1	Microviridae sp.	2202644	Microviridae	germ	NAN	2018-11-24
MG945665.1	Microviridae sp.	2202644	Microviridae	germ	NAN	2018-11-24
MG945666.1	Microviridae sp.	2202644	Microviridae	germ	NAN	2018-11-24
MG945667.1	Microviridae sp.	2202644	Microviridae	germ	NAN	2018-11-24
MG945668.1	Microviridae sp.	2202644	Microviridae	germ	NAN	2018-11-24
MG945669.1	Microviridae sp.	2202644	Microviridae	germ	NAN	2018-11-24
MG945670.1	Microviridae sp.	2202644	Microviridae	germ	NAN	2018-11-24
MG945671.1	Microviridae sp.	2202644	Microviridae	germ	NAN	2018-11-24
MG945672.1	Microviridae sp.	2202644	Microviridae	germ	NAN	2018-11-24
MG945673.1	Microviridae sp.	2202644	Microviridae	germ	NAN	2018-11-24
MG945674.1	Microviridae sp.	2202644	Microviridae	germ	NAN	2018-11-24
MG945675.1	Microviridae sp.	2202644	Microviridae	germ	NAN	2018-11-24
MG945676.1	Microviridae sp.	2202644	Microviridae	germ	NAN	2018-11-24
MG945677.1	Microviridae sp.	2202644	Microviridae	germ	NAN	2018-11-24
MG945678.1	Microviridae sp.	2202644	Microviridae	germ	NAN	2018-11-24
MG945679.1	Microviridae sp.	2202644	Microviridae	germ	NAN	2018-11-24
MG945680.1	Microviridae sp.	2202644	Microviridae	germ	NAN	2018-11-24
MG945681.1	Microviridae sp.	2202644	Microviridae	germ	NAN	2018-11-24
MG945682.1	Microviridae sp.	2202644	Microviridae	germ	NAN	2018-11-24
MG945683.1	Microviridae sp.	2202644	Microviridae	germ	NAN	2018-11-24
MG945684.1	Microviridae sp.	2202644	Microviridae	germ	NAN	2018-11-24
MG945685.1	Microviridae sp.	2202644	Microviridae	germ	NAN	2018-11-24
MG945686.1	Microviridae sp.	2202644	Microviridae	germ	NAN	2018-11-24
MG945687.1	Microviridae sp.	2202644	Microviridae	germ	NAN	2018-11-24
MG945688.1	Microviridae sp.	2202644	Microviridae	germ	NAN	2018-11-24
MG945689.1	Microviridae sp.	2202644	Microviridae	germ	NAN	2018-11-24
MG945690.1	Microviridae sp.	2202644	Microviridae	germ	NAN	2018-11-24
MG945691.1	Microviridae sp.	2202644	Microviridae	germ	NAN	2018-11-24
MG945692.1	Microviridae sp.	2202644	Microviridae	germ	NAN	2018-11-24
MG945693.1	Microviridae sp.	2202644	Microviridae	germ	NAN	2018-11-24
MG945694.1	Microviridae sp.	2202644	Microviridae	germ	NAN	2018-11-24
MG945695.1	Microviridae sp.	2202644	Microviridae	germ	NAN	2018-11-24
MG945696.1	Microviridae sp.	2202644	Microviridae	germ	NAN	2018-11-24
MG945697.1	Microviridae sp.	2202644	Microviridae	germ	NAN	2018-11-24
MG945698.1	Microviridae sp.	2202644	Microviridae	germ	NAN	2018-11-24
MG945699.1	Microviridae sp.	2202644	Microviridae	germ	NAN	2018-11-24
MG945700.1	Microviridae sp.	2202644	Microviridae	germ	NAN	2018-11-24
MG945701.1	Microviridae sp.	2202644	Microviridae	germ	NAN	2018-11-24
MG945702.1	Microviridae sp.	2202644	Microviridae	germ	NAN	2018-11-24
MG945703.1	Microviridae sp.	2202644	Microviridae	germ	NAN	2018-11-24
MG945704.1	Microviridae sp.	2202644	Microviridae	germ	NAN	2018-11-24
MG945705.1	Microviridae sp.	2202644	Microviridae	germ	NAN	2018-11-24
MG945706.1	Microviridae sp.	2202644	Microviridae	germ	NAN	2018-11-24
MG945707.1	Microviridae sp.	2202644	Microviridae	germ	NAN	2018-11-24
MG945708.1	Microviridae sp.	2202644	Microviridae	germ	NAN	2018-11-24
MG945709.1	Microviridae sp.	2202644	Microviridae	germ	NAN	2018-11-24
MG945710.1	Microviridae sp.	2202644	Microviridae	germ	NAN	2018-11-24
MG945711.1	Microviridae sp.	2202644	Microviridae	germ	NAN	2018-11-24
MG945712.1	Microviridae sp.	2202644	Microviridae	germ	NAN	2018-11-24
MG945713.1	Microviridae sp.	2202644	Microviridae	germ	NAN	2018-11-24
MG945714.1	Microviridae sp.	2202644	Microviridae	germ	NAN	2018-11-24
MG945715.1	Microviridae sp.	2202644	Microviridae	germ	NAN	2018-11-24
MG945716.1	Microviridae sp.	2202644	Microviridae	germ	NAN	2018-11-24
MG945717.1	Microviridae sp.	2202644	Microviridae	germ	NAN	2018-11-24
MG945718.1	Microviridae sp.	2202644	Microviridae	germ	NAN	2018-11-24
MG945719.1	Microviridae sp.	2202644	Microviridae	germ	NAN	2018-11-24
MG945720.1	Microviridae sp.	2202644	Microviridae	germ	NAN	2018-11-24
MG945721.1	Microviridae sp.	2202644	Microviridae	germ	NAN	2018-11-24
MG945722.1	Microviridae sp.	2202644	Microviridae	germ	NAN	2018-11-24
MG945723.1	Microviridae sp.	2202644	Microviridae	germ	NAN	2018-11-24
MG945724.1	Microviridae sp.	2202644	Microviridae	germ	NAN	2018-11-24
MG945725.1	Microviridae sp.	2202644	Microviridae	germ	NAN	2018-11-24
MG945726.1	Microviridae sp.	2202644	Microviridae	germ	NAN	2018-11-24
MG945727.1	Microviridae sp.	2202644	Microviridae	germ	NAN	2018-11-24
MG945728.1	Microviridae sp.	2202644	Microviridae	germ	NAN	2018-11-24
MG945729.1	Microviridae sp.	2202644	Microviridae	germ	NAN	2018-11-24
MG945730.1	Microviridae sp.	2202644	Microviridae	germ	NAN	2018-11-24
MG945731.1	Microviridae sp.	2202644	Microviridae	germ	NAN	2018-11-24
MG945732.1	Microviridae sp.	2202644	Microviridae	germ	NAN	2018-11-24
MG945733.1	Microviridae sp.	2202644	Microviridae	germ	NAN	2018-11-24
MG945734.1	Microviridae sp.	2202644	Microviridae	germ	NAN	2018-11-24
MG945735.1	Microviridae sp.	2202644	Microviridae	germ	NAN	2018-11-24
MG945736.1	Microviridae sp.	2202644	Microviridae	germ	NAN	2018-11-24
MG945737.1	Microviridae sp.	2202644	Microviridae	germ	NAN	2018-11-24
MG945738.1	Microviridae sp.	2202644	Microviridae	germ	NAN	2018-11-24
MG945739.1	Microviridae sp.	2202644	Microviridae	germ	NAN	2018-11-24
MG945740.1	Microviridae sp.	2202644	Microviridae	germ	NAN	2018-11-24
MG945741.1	Microviridae sp.	2202644	Microviridae	germ	NAN	2018-11-24
MG945742.1	Microviridae sp.	2202644	Microviridae	germ	NAN	2018-11-24
MG945743.1	Microviridae sp.	2202644	Microviridae	germ	NAN	2018-11-24
MG945744.1	Microviridae sp.	2202644	Microviridae	germ	NAN	2018-11-24
MG945745.1	Microviridae sp.	2202644	Microviridae	germ	NAN	2018-11-24
MG945746.1	Microviridae sp.	2202644	Microviridae	germ	NAN	2018-11-24
MG945747.1	Microviridae sp.	2202644	Microviridae	germ	NAN	2018-11-24
MG945748.1	Microviridae sp.	2202644	Microviridae	germ	NAN	2018-11-24
MG945749.1	Microviridae sp.	2202644	Microviridae	germ	NAN	2018-11-24
MG945750.1	Microviridae sp.	2202644	Microviridae	germ	NAN	2018-11-24
MG945751.1	Microviridae sp.	2202644	Microviridae	germ	NAN	2018-11-24
MG945752.1	Microviridae sp.	2202644	Microviridae	germ	NAN	2018-11-24
MG945753.1	Microviridae sp.	2202644	Microviridae	germ	NAN	2018-11-24
MG945754.1	Microviridae sp.	2202644	Microviridae	germ	NAN	2018-11-24
MG945755.1	Microviridae sp.	2202644	Microviridae	germ	NAN	2018-11-24
MG945756.1	Microviridae sp.	2202644	Microviridae	germ	NAN	2018-11-24
MG945757.1	Microviridae sp.	2202644	Microviridae	germ	NAN	2018-11-24
MG945758.1	Microviridae sp.	2202644	Microviridae	germ	NAN	2018-11-24
MG945759.1	Microviridae sp.	2202644	Microviridae	germ	NAN	2018-11-24
MG945760.1	Microviridae sp.	2202644	Microviridae	germ	NAN	2018-11-24
MG945761.1	Microviridae sp.	2202644	Microviridae	germ	NAN	2018-11-24
MG945762.1	Microviridae sp.	2202644	Microviridae	germ	NAN	2018-11-24
MG945763.1	Microviridae sp.	2202644	Microviridae	germ	NAN	2018-11-24
MG945764.1	Microviridae sp.	2202644	Microviridae	germ	NAN	2018-11-24
MG945765.1	Microviridae sp.	2202644	Microviridae	germ	NAN	2018-11-24
MG945766.1	Microviridae sp.	2202644	Microviridae	germ	NAN	2018-11-24
MG945767.1	Microviridae sp.	2202644	Microviridae	germ	NAN	2018-11-24
MG945768.1	Microviridae sp.	2202644	Microviridae	germ	NAN	2018-11-24
MG945769.1	Microviridae sp.	2202644	Microviridae	germ	NAN	2018-11-24
MG945770.1	Microviridae sp.	2202644	Microviridae	germ	NAN	2018-11-24
MG945771.1	Microviridae sp.	2202644	Microviridae	germ	NAN	2018-11-24
MG945772.1	Microviridae sp.	2202644	Microviridae	germ	NAN	2018-11-24
MG945773.1	Microviridae sp.	2202644	Microviridae	germ	NAN	2018-11-24
MG945774.1	Microviridae sp.	2202644	Microviridae	germ	NAN	2018-11-24
MG945775.1	Microviridae sp.	2202644	Microviridae	germ	NAN	2018-11-24
MG945776.1	Microviridae sp.	2202644	Microviridae	germ	NAN	2018-11-24
MG945777.1	Microviridae sp.	2202644	Microviridae	germ	NAN	2018-11-24
MG945778.1	Microviridae sp.	2202644	Microviridae	germ	NAN	2018-11-24
MG945779.1	Microviridae sp.	2202644	Microviridae	germ	NAN	2018-11-24
MG945780.1	Microviridae sp.	2202644	Microviridae	germ	NAN	2018-11-24
MG945781.1	Microviridae sp.	2202644	Microviridae	germ	NAN	2018-11-24
MG945782.1	Microviridae sp.	2202644	Microviridae	germ	NAN	2018-11-24
MG945783.1	Microviridae sp.	2202644	Microviridae	germ	NAN	2018-11-24
MG945784.1	Microviridae sp.	2202644	Microviridae	germ	NAN	2018-11-24
MG945785.1	Microviridae sp.	2202644	Microviridae	germ	NAN	2018-11-24
MG945786.1	Microviridae sp.	2202644	Microviridae	germ	NAN	2018-11-24
MG945787.1	Microviridae sp.	2202644	Microviridae	germ	NAN	2018-11-24
MG945788.1	Microviridae sp.	2202644	Microviridae	germ	NAN	2018-11-24
MG945789.1	Microviridae sp.	2202644	Microviridae	germ	NAN	2018-11-24
MG945790.1	Microviridae sp.	2202644	Microviridae	germ	NAN	2018-11-24
MG945791.1	Microviridae sp.	2202644	Microviridae	germ	NAN	2018-11-24
MG945792.1	Microviridae sp.	2202644	Microviridae	germ	NAN	2018-11-24
MG945793.1	Microviridae sp.	2202644	Microviridae	germ	NAN	2018-11-24
MG945794.1	Microviridae sp.	2202644	Microviridae	germ	NAN	2018-11-24
MG945795.1	Microviridae sp.	2202644	Microviridae	germ	NAN	2018-11-24
MG945796.1	Microviridae sp.	2202644	Microviridae	germ	NAN	2018-11-24
MG945797.1	Microviridae sp.	2202644	Microviridae	germ	NAN	2018-11-24
MG945798.1	Microviridae sp.	2202644	Microviridae	germ	NAN	2018-11-24
MG945799.1	Microviridae sp.	2202644	Microviridae	germ	NAN	2018-11-24
MG945800.1	Microviridae sp.	2202644	Microviridae	germ	NAN	2018-11-24
MG945801.1	Microviridae sp.	2202644	Microviridae	germ	NAN	2018-11-24
MG945802.1	Microviridae sp.	2202644	Microviridae	germ	NAN	2018-11-24
MG945803.1	Microviridae sp.	2202644	Microviridae	germ	NAN	2018-11-24
MG945804.1	Microviridae sp.	2202644	Microviridae	germ	NAN	2018-11-24
MG945805.1	Microviridae sp.	2202644	Microviridae	germ	NAN	2018-11-24
MG945806.1	Microviridae sp.	2202644	Microviridae	germ	NAN	2018-11-24
MG945807.1	Microviridae sp.	2202644	Microviridae	germ	NAN	2018-11-24
MG945808.1	Microviridae sp.	2202644	Microviridae	germ	NAN	2018-11-24
MG945809.1	Microviridae sp.	2202644	Microviridae	germ	NAN	2018-11-24
MG945810.1	Microviridae sp.	2202644	Microviridae	germ	NAN	2018-11-24
MG945811.1	Microviridae sp.	2202644	Microviridae	germ	NAN	2018-11-24
MG945812.1	Microviridae sp.	2202644	Microviridae	germ	NAN	2018-11-24
MG945813.1	Microviridae sp.	2202644	Microviridae	germ	NAN	2018-11-24
MG945814.1	Microviridae sp.	2202644	Microviridae	germ	NAN	2018-11-24
MG945815.1	Microviridae sp.	2202644	Microviridae	germ	NAN	2018-11-24
MG945816.1	Microviridae sp.	2202644	Microviridae	germ	NAN	2018-11-24
MG945817.1	Microviridae sp.	2202644	Microviridae	germ	NAN	2018-11-24
MG945818.1	Microviridae sp.	2202644	Microviridae	germ	NAN	2018-11-24
MG945819.1	Microviridae sp.	2202644	Microviridae	germ	NAN	2018-11-24
MG945820.1	Microviridae sp.	2202644	Microviridae	germ	NAN	2018-11-24
MG945821.1	Microviridae sp.	2202644	Microviridae	germ	NAN	2018-11-24
MG945822.1	Microviridae sp.	2202644	Microviridae	germ	NAN	2018-11-24
MG945823.1	Microviridae sp.	2202644	Microviridae	germ	NAN	2018-11-24
MG945824.1	Microviridae sp.	2202644	Microviridae	germ	NAN	2018-11-24
MG945825.1	Microviridae sp.	2202644	Microviridae	germ	NAN	2018-11-24
MG945826.1	Microviridae sp.	2202644	Microviridae	germ	NAN	2018-11-24
MG945827.1	Microviridae sp.	2202644	Microviridae	germ	NAN	2018-11-24
MG945828.1	Microviridae sp.	2202644	Microviridae	germ	NAN	2018-11-24
MG945829.1	Microviridae sp.	2202644	Microviridae	germ	NAN	2018-11-24
MG945830.1	Microviridae sp.	2202644	Microviridae	germ	NAN	2018-11-24
MG945831.1	Microviridae sp.	2202644	Microviridae	germ	NAN	2018-11-24
MG945832.1	Microviridae sp.	2202644	Microviridae	germ	NAN	2018-11-24
MG945833.1	Microviridae sp.	2202644	Microviridae	germ	NAN	2018-11-24
MG945834.1	Microviridae sp.	2202644	Microviridae	germ	NAN	2018-11-24
MG945835.1	Microviridae sp.	2202644	Microviridae	germ	NAN	2018-11-24
MG945836.1	Microviridae sp.	2202644	Microviridae	germ	NAN	2018-11-24
MG945837.1	Microviridae sp.	2202644	Microviridae	germ	NAN	2018-11-24
MG945838.1	Microviridae sp.	2202644	Microviridae	germ	NAN	2018-11-24
MG945839.1	Microviridae sp.	2202644	Microviridae	germ	NAN	2018-11-24
MG945840.1	Microviridae sp.	2202644	Microviridae	germ	NAN	2018-11-24
MG945841.1	Microviridae sp.	2202644	Microviridae	germ	NAN	2018-11-24
MG945842.1	Microviridae sp.	2202644	Microviridae	germ	NAN	2018-11-24
MG945843.1	Microviridae sp.	2202644	Microviridae	germ	NAN	2018-11-24
MG945844.1	Microviridae sp.	2202644	Microviridae	germ	NAN	2018-11-24
MG945845.1	Microviridae sp.	2202644	Microviridae	germ	NAN	2018-11-24
MG945846.1	Microviridae sp.	2202644	Microviridae	germ	NAN	2018-11-24
MG945847.1	Microviridae sp.	2202644	Microviridae	germ	NAN	2018-11-24
MG945848.1	Microviridae sp.	2202644	Microviridae	germ	NAN	2018-11-24
MG945849.1	Microviridae sp.	2202644	Microviridae	germ	NAN	2018-11-24
MG945850.1	Microviridae sp.	2202644	Microviridae	germ	NAN	2018-11-24
MG945851.1	Microviridae sp.	2202644	Microviridae	germ	NAN	2018-11-24
MG945852.1	Microviridae sp.	2202644	Microviridae	germ	NAN	2018-11-24
MG945853.1	Microviridae sp.	2202644	Microviridae	germ	NAN	2018-11-24
MG945854.1	Microviridae sp.	2202644	Microviridae	germ	NAN	2018-11-24
MG945855.1	Microviridae sp.	2202644	Microviridae	germ	NAN	2018-11-24
MG945856.1	Microviridae sp.	2202644	Microviridae	germ	NAN	2018-11-24
MG945857.1	Microviridae sp.	2202644	Microviridae	germ	NAN	2018-11-24
MG945858.1	Microviridae sp.	2202644	Microviridae	germ	NAN	2018-11-24
MG945859.1	Microviridae sp.	2202644	Microviridae	germ	NAN	2018-11-24
MG945860.1	Microviridae sp.	2202644	Microviridae	germ	NAN	2018-11-24
MG945861.1	Microviridae sp.	2202644	Microviridae	germ	NAN	2018-11-24
MG945862.1	Microviridae sp.	2202644	Microviridae	germ	NAN	2018-11-24
MG945863.1	Microviridae sp.	2202644	Microviridae	germ	NAN	2018-11-24
MG945864.1	Microviridae sp.	2202644	Microviridae	germ	NAN	2018-11-24
MG945865.1	Microviridae sp.	2202644	Microviridae	germ	NAN	2018-11-24
MG945866.1	Microviridae sp.	2202644	Microviridae	germ	NAN	2018-11-24
MG945867.1	Microviridae sp.	2202644	Microviridae	germ	NAN	2018-11-24
MG945868.1	Microviridae sp.	2202644	Microviridae	germ	NAN	2018-11-24
MG945869.1	Microviridae sp.	2202644	Microviridae	germ	NAN	2018-11-24
MG945870.1	Microviridae sp.	2202644	Microviridae	germ	NAN	2018-11-24
MG945871.1	Microviridae sp.	2202644	Microviridae	germ	NAN	2018-11-24
MG945872.1	Microviridae sp.	2202644	Microviridae	germ	NAN	2018-11-24
MG945873.1	Microviridae sp.	2202644	Microviridae	germ	NAN	2018-11-24
MG945874.1	Microviridae sp.	2202644	Microviridae	germ	NAN	2018-11-24
MG945875.1	Microviridae sp.	2202644	Microviridae	germ	NAN	2018-11-24
MG945876.1	Microviridae sp.	2202644	Microviridae	germ	NAN	2018-11-24
MG945877.1	Microviridae sp.	2202644	Microviridae	germ	NAN	2018-11-24
MG945878.1	Microviridae sp.	2202644	Microviridae	germ	NAN	2018-11-24
MG945879.1	Microviridae sp.	2202644	Microviridae	germ	NAN	2018-11-24
MG945880.1	Microviridae sp.	2202644	Microviridae	germ	NAN	2018-11-24
MG945881.1	Microviridae sp.	2202644	Microviridae	germ	NAN	2018-11-24
MG945882.1	Microviridae sp.	2202644	Microviridae	germ	NAN	2018-11-24
MG945883.1	Microviridae sp.	2202644	Microviridae	germ	NAN	2018-11-24
MG945884.1	Microviridae sp.	2202644	Microviridae	germ	NAN	2018-11-24
MG945885.1	Microviridae sp.	2202644	Microviridae	germ	NAN	2018-11-24
MG945886.1	Microviridae sp.	2202644	Microviridae	germ	NAN	2018-11-24
MG945887.1	Microviridae sp.	2202644	Microviridae	germ	NAN	2018-11-24
MG945888.1	Microviridae sp.	2202644	Microviridae	germ	NAN	2018-11-24
MG945889.1	Microviridae sp.	2202644	Microviridae	germ	NAN	2018-11-24
MG945890.1	Microviridae sp.	2202644	Microviridae	germ	NAN	2018-11-24
MG945891.1	Microviridae sp.	2202644	Microviridae	germ	NAN	2018-11-24
MG945892.1	Microviridae sp.	2202644	Microviridae	germ	NAN	2018-11-24
MG945893.1	Microviridae sp.	2202644	Microviridae	germ	NAN	2018-11-24
MG945894.1	Microviridae sp.	2202644	Microviridae	germ	NAN	2018-11-24
MG945895.1	Microviridae sp.	2202644	Microviridae	germ	NAN	2018-11-24
MG945896.1	Microviridae sp.	2202644	Microviridae	germ	NAN	2018-11-24
MG945897.1	Microviridae sp.	2202644	Microviridae	germ	NAN	2018-11-24
MG945898.1	Microviridae sp.	2202644	Microviridae	germ	NAN	2018-11-24
MG945899.1	Microviridae sp.	2202644	Microviridae	germ	NAN	2018-11-24
MG945900.1	Microviridae sp.	2202644	Microviridae	germ	NAN	2018-11-24
MG945901.1	Microviridae sp.	2202644	Microviridae	germ	NAN	2018-11-24
MG945902.1	Microviridae sp.	2202644	Microviridae	germ	NAN	2018-11-24
MG945903.1	Microviridae sp.	2202644	Microviridae	germ	NAN	2018-11-24
MG945904.1	Microviridae sp.	2202644	Microviridae	germ	NAN	2018-11-24
MG945905.1	Microviridae sp.	2202644	Microviridae	germ	NAN	2018-11-24
MG945906.1	Microviridae sp.	2202644	Microviridae	germ	NAN	2018-11-24
MG945907.1	Microviridae sp.	2202644	Microviridae	germ	NAN	2018-11-24
MG945908.1	Microviridae sp.	2202644	Microviridae	germ	NAN	2018-11-24
MG945909.1	Microviridae sp.	2202644	Microviridae	germ	NAN	2018-11-24
MG945910.1	Microviridae sp.	2202644	Microviridae	germ	NAN	2018-11-24
MG945911.1	Microviridae sp.	2202644	Microviridae	germ	NAN	2018-11-24
MG945912.1	Microviridae sp.	2202644	Microviridae	germ	NAN	2018-11-24
MG945913.1	Microviridae sp.	2202644	Microviridae	germ	NAN	2018-11-24
MG945914.1	Microviridae sp.	2202644	Microviridae	germ	NAN	2018-11-24
MG945915.1	Microviridae sp.	2202644	Microviridae	germ	NAN	2018-11-24
MG957431.1	Vibrio phage Rostov-1	2086639	Podoviridae	germ	NAN	2018-02-28
MG962360.1	Microbacterium phage AlexAdler	2094142	Siphoviridae	germ	NAN	2018-03-21
MG962361.1	Mycobacterium phage Alexphander	2094143	Siphoviridae	germ	NAN	2018-03-21
MG962362.1	Mycobacterium phage AltPhacts	2094128	Siphoviridae	germ	NAN	2018-03-21
MG962363.1	Mycobacterium phage BatteryCK	2094129	Siphoviridae	germ	NAN	2018-03-21
MG962364.1	Mycobacterium phage Deby	2094130	Siphoviridae	germ	NAN	2018-03-21
MG962365.1	Mycobacterium phage DoesntMatter	2094131	Siphoviridae	germ	NAN	2018-03-21
MG962366.1	Rhodococcus phage Finch	2094144	Myoviridae	germ	NAN	2018-03-21
MG962367.1	Microbacterium phage Gelo	2094132	Siphoviridae	germ	NAN	2018-03-21
MG962368.1	Gordonia phage Gravy	2094133	Siphoviridae	germ	NAN	2018-03-21
MG962369.1	Gordonia phage Kerry	2094134	Siphoviridae	germ	NAN	2018-03-21
MG962370.1	Mycobacterium phage Kykar	2094135	Siphoviridae	germ	NAN	2018-03-21
MG962371.1	Mycobacterium phage LaterM	2094136	Siphoviridae	germ	NAN	2018-03-21
MG962372.1	Mycobacterium phage McGuire	2094137	Siphoviridae	germ	NAN	2018-03-21
MG962373.1	Mycobacterium phage Morrow	2094138	Siphoviridae	germ	NAN	2018-03-21
MG962374.1	Mycobacterium phage Paola	2094139	Siphoviridae	germ	NAN	2018-03-21
MG962375.1	Mycobacterium phage ProfessorX	2094140	Siphoviridae	germ	NAN	2018-03-21
MG962376.1	Mycobacterium phage Thumb	2094141	Siphoviridae	germ	NAN	2018-03-21
MG963916.1	Escherichia phage PDX	2099658	Myoviridae	germ	NAN	2018-03-07
MG966531.1	Escherichia phage Ebrios	2099356	Podoviridae	germ	NAN	2018-03-07
MG967616.1	Bacillus phage v_B-Bak1	2094735	Siphoviridae	germ	NAN	2018-09-13
MG967617.1	Bacillus phage v_B-Bak6	2094737	Siphoviridae	germ	NAN	2018-09-13
MG967618.1	Bacillus phage v_B-Bak10	2094736	Siphoviridae	germ	NAN	2018-09-13
MG969404.1	Salmonella phage GE_vB_7A	2108163	Myoviridae	germ	NAN	2018-03-21
MG969405.1	Salmonella phage GE_vB_B1	2108164	Myoviridae	germ	NAN	2018-03-21
MG969406.1	Salmonella phage GE_vB_B3	2108165	Myoviridae	germ	NAN	2018-03-21
MG969407.1	Salmonella phage GE_vB_BS	2108166	Myoviridae	germ	NAN	2018-03-21
MG969408.1	Salmonella phage GE_vB_HIL	2108167	Siphoviridae	germ	NAN	2018-03-21
MG969409.1	Salmonella phage GE_vB_M4	2108168	Siphoviridae	germ	NAN	2018-03-21
MG969410.1	Salmonella phage GE_vB_M5	2108169	Siphoviridae	germ	NAN	2018-03-21
MG969411.1	Salmonella phage GE_vB_MG	2108170	Myoviridae	germ	NAN	2018-03-21
MG969412.1	Salmonella phage GE_vB_N5	2108171	Siphoviridae	germ	NAN	2018-03-21
MG969413.1	Salmonella phage GE_vB_N8	2108172	Siphoviridae	germ	NAN	2018-03-21
MG969414.1	Salmonella phage GE_vB_NS7	2108173	Myoviridae	germ	NAN	2018-03-21
MG969415.1	Salmonella phage GE_vB_TR	2108174	Podoviridae	germ	NAN	2018-03-21
MG969427.1	Anoxybacillus phage A403	2099336	unclassified	germ	NAN	2018-03-21
MG972768.1	Klebsiella phage myPSH1235	2099390	Podoviridae	germ	NAN	2018-03-26
MG973030.1	Erwinia phage vB_EamM-Bue1	2099338	Ackermannviridae	germ	NAN	2018-03-21
MG976803.1	Escherichia phage myPSH2311	2108113	Podoviridae	germ	NAN	2018-03-26
MG983742.1	Bacillus phage Anath	2108114	Siphoviridae	germ	NAN	2018-03-21
MG983743.2	Xanthomonas phage RiverRider	2108116	Podoviridae	germ	NAN	2018-03-21
MG983840.1	Escherichia phage myPSH1131	2108117	Podoviridae	germ	NAN	2018-03-31
MG986485.1	Escherichia phage SH2026Stx1	2108115	Podoviridae	germ	NAN	2018-04-27
MG999954.1	Enterobacter phage myPSH1140	2108137	Myoviridae	germ	NAN	2018-04-03
MH000602.1	Streptococcus phage D5842	2108112	Siphoviridae	germ	NAN	2018-05-30
MH000603.1	Streptococcus phage D1024	2108109	Siphoviridae	germ	NAN	2018-05-30
MH000604.1	Streptococcus phage D1811	2108111	Siphoviridae	germ	NAN	2018-05-30
MH000606.1	Mycobacterium phage Fascinus	2108118	Siphoviridae	germ	NAN	2018-03-21
MH000607.1	Mycobacterium phage RiverMonster	2108119	Siphoviridae	germ	NAN	2018-03-21
MH001446.1	Mycobacterium phage Megabear	2108126	Siphoviridae	germ	NAN	2018-03-21
MH001447.1	Mycobacterium phage Nilo	2108129	Siphoviridae	germ	NAN	2018-03-21
MH001448.1	Mycobacterium phage UncleRicky	2108132	Siphoviridae	germ	NAN	2018-03-21
MH001449.1	Mycobacterium phage MooMoo	2108127	Siphoviridae	germ	NAN	2018-03-21
MH001450.1	Mycobacterium phage Jeon	2108123	Siphoviridae	germ	NAN	2018-03-21
MH001451.1	Mycobacterium phage Nairb	2108128	Siphoviridae	germ	NAN	2018-03-21
MH001452.1	Mycobacterium phage Kheth	2108124	Siphoviridae	germ	NAN	2018-03-21
MH001453.1	Mycobacterium phage Adonis	2108121	Siphoviridae	germ	NAN	2018-03-21
MH001455.1	Mycobacterium phage Remy19	2108130	Siphoviridae	germ	NAN	2018-03-21
MH001456.1	Mycobacterium phage CLED96	2108122	Siphoviridae	germ	NAN	2018-03-21
MH001457.1	Streptomyces phage Nesbitt	2108133	Siphoviridae	germ	NAN	2018-03-21
MH001458.1	Mycobacterium phage Smeagol	2108131	Siphoviridae	germ	NAN	2018-03-21
MH001459.1	Mycobacterium phage KittenMittens	2108125	Siphoviridae	germ	NAN	2018-03-21
MH001460.1	Streptomyces phage Paedore	2108134	Siphoviridae	germ	NAN	2018-03-21
MH015249.1	Ruegeria phage vB_RpoS-V7	2218620	Siphoviridae	germ	NAN	2018-07-07
MH015250.1	Ruegeria phage vB_RpoP-V12	2218611	Podoviridae	germ	NAN	2018-07-07
MH015251.1	Ruegeria phage vB_RpoMi-V15	2218610	Microviridae	germ	NAN	2018-07-07
MH015252.1	Ruegeria phage vB_RpoS-V18	2218619	Siphoviridae	germ	NAN	2018-07-07
MH015253.1	Ruegeria phage vB_RpoP-V21	2218615	Podoviridae	germ	NAN	2018-07-07
MH015254.1	Ruegeria phage vB_RpoS-V11	2218617	Siphoviridae	germ	NAN	2018-07-07
MH015255.1	Ruegeria phage vB_RpoS-V10	2218616	Siphoviridae	germ	NAN	2018-07-07
MH015256.1	Ruegeria phage vB_RpoP-V13	2218612	Podoviridae	germ	NAN	2018-07-07
MH015257.1	Ruegeria phage vB_RpoP-V14	2218613	Podoviridae	germ	NAN	2018-07-25
MH015258.1	Ruegeria phage vB_RpoS-V16	2218618	Siphoviridae	germ	NAN	2018-07-07
MH015259.1	Ruegeria phage vB_RpoP-V17	2218614	Podoviridae	germ	NAN	2018-07-07
MH019215.1	Streptomyces phage Yara	2126736	Siphoviridae	germ	NAN	2018-03-26
MH019216.1	Streptomyces phage Wentworth	2126735	Siphoviridae	germ	NAN	2018-03-26
MH020235.1	Mycobacterium phage Batiatus	2126812	Siphoviridae	germ	NAN	2018-03-26
MH020236.1	Mycobacterium phage GageAP	2126813	Siphoviridae	germ	NAN	2018-03-26
MH020237.1	Mycobacterium phage Jsquared	2126814	Siphoviridae	germ	NAN	2018-03-26
MH020238.1	Mycobacterium phage Lilith	2126815	Siphoviridae	germ	NAN	2018-03-26
MH020239.1	Mycobacterium phage Naca	2126816	Siphoviridae	germ	NAN	2018-03-26
MH020240.1	Mycobacterium phage SuperAwesome	2126817	Siphoviridae	germ	NAN	2018-03-26
MH020241.1	Gordonia phage Fenry	2126808	Siphoviridae	germ	NAN	2018-03-26
MH020242.1	Mycobacterium phage Misha28	2126810	Siphoviridae	germ	NAN	2018-03-26
MH020243.1	Mycobacterium phage TootsiePop	2126811	Siphoviridae	germ	NAN	2018-03-26
MH020244.1	Mycobacterium phage Lopton	2126809	Siphoviridae	germ	NAN	2018-03-26
MH020245.1	Mycobacterium phage SgtBeansprout	2126788	Siphoviridae	germ	NAN	2018-03-26
MH020246.1	Mycobacterium phage SchoolBus	2126790	Siphoviridae	germ	NAN	2018-03-26
MH020247.1	Mycobacterium phage MPhalcon	2126787	Siphoviridae	germ	NAN	2018-03-26
MH020248.1	Mycobacterium phage Panamaxus	2126789	Siphoviridae	germ	NAN	2018-03-26
MH020249.1	Mycobacterium phage Skipitt	2126791	Siphoviridae	germ	NAN	2018-03-26
MH023293.1	Escherichia phage vB_EcoS Sa179lw	2126819	Siphoviridae	germ	NAN	2018-03-23
MH025888.1	Mycobacterium phage BigMama	2126786	Siphoviridae	germ	NAN	2018-03-26
MH025889.1	Gordonia phage Hail2Pitt	2126785	Siphoviridae	germ	NAN	2018-03-26
MH025890.1	Gordonia phage Djokovic	2126784	Siphoviridae	germ	NAN	2018-03-26
MH028956.1	Staphylococcus phage phiSA_BS2	2126724	Herelleviridae	germ	NAN	2018-04-03
MH031343.1	Escherichia phage vB_EcoP_S523	2233775	Podoviridae	germ	NAN	2018-07-07
MH045554.1	Microbacterium phage Bandik	2126923	Siphoviridae	germ	NAN	2018-04-03
MH045555.1	Microbacterium phage BeeBee8	2126924	Siphoviridae	germ	NAN	2018-04-03
MH045556.1	Microbacterium phage BonaeVitae	2126925	Siphoviridae	germ	NAN	2018-04-03
MH045557.1	Microbacterium phage BurtonThePup	2126926	Siphoviridae	germ	NAN	2018-04-03
MH045558.1	Microbacterium phage Dave	2126927	Siphoviridae	germ	NAN	2018-04-03
MH045559.1	Microbacterium phage Etna	2126930	Siphoviridae	germ	NAN	2018-04-03
MH045560.1	Microbacterium phage Nagem	2126932	Siphoviridae	germ	NAN	2018-04-03
MH045561.1	Microbacterium phage PaoPu	2126933	Siphoviridae	germ	NAN	2018-04-03
MH045562.1	Microbacterium phage Raptor	2126934	Siphoviridae	germ	NAN	2018-04-03
MH045563.1	Microbacterium phage Robinson	2126935	Siphoviridae	germ	NAN	2018-04-03
MH045564.1	Microbacterium phage TeddyBear	2126936	Siphoviridae	germ	NAN	2018-04-03
MH045565.1	Microbacterium phage Antoinette	2126922	Siphoviridae	germ	NAN	2018-04-03
MH045566.1	Microbacterium phage Didgeridoo	2126928	Siphoviridae	germ	NAN	2018-04-03
MH045567.1	Microbacterium phage Elva	2126929	Siphoviridae	germ	NAN	2018-04-03
MH045568.1	Microbacterium phage Kieran	2126931	Siphoviridae	germ	NAN	2018-04-03
MH045569.1	Mycobacterium phage Schiebel	2126937	Siphoviridae	germ	NAN	2018-04-03
MH047631.1	Microbacterium phage Triscuit	2126721	Siphoviridae	germ	NAN	2018-04-03
[truncated: 4,661 more rows]
