# Supplementary material for: Predicting hosts based on early SARS-CoV-2 samples and analyzing the 2020 pandemic
Source: Sci Rep. 2021 Aug 31;11:17422. doi: 10.1038/s41598-021-96903-6 (PMC8408148; doi:10.1038/s41598-021-96903-6)
Supplement: Supplementary file 6 — Supplementary Information 6. [file 41598_2021_96903_MOESM6_ESM.xlsx]

## Sheet: trainset_stats_comphost
#Supplementary Table S8. The number of viral genomes for each host category and each viral taxon.
Host type									Human		Human	Human
						Vertebrates		Vertebrates	Vertebrates	Vertebrates	Vertebrates
			Invertebrates	Invertebrates			Invertebrates	Invertebrates	Invertebrates
			Germs		Germs	Germ
		Plants	Plants	Plants
		Plants	Plants Germs Invertebrates	Plants Invertebrates	Germs	Germs Vertebrates	Invertebrates	Invertebrates Vertebrates	Invertebrates Vertebrates Human	Vertebrates	Vertebrates Human	Human
Training set (55283 genome sequences of 11842 viruses in 140 genera, 706027223 nt)	Simulated dataset	Set1 (100-400bp): 200,000 fragments for plant viruses; 200,000 fragments for germ viruses; 200,000 fragments for invertebrate viruses; 200,000 fragments for vertebrate viruses; 200,000 fragments for human viruses. Set1 (400-800bp): 200,000 fragments for plant viruses; 200,000 fragments for germ viruses; 200,000 fragments for invertebrate viruses; 200,000 fragments for vertebrate viruses; 200,000 …
	Ackermannviridae	0	0	0	35	0	0	0	0	0	0	0
	Adenoviridae	0	0	0	0	0	0	0	0	259	436	0
	Alloherpesviridae	0	0	0	0	0	0	0	0	9	0	0
	Alphaflexiviridae	58	0	0	1	0	0	0	0	0	0	0
	Alphasatellitidae	94	0	0	0	0	0	0	0	0	0	0
	Alphatetraviridae	0	0	0	0	0	5	0	0	0	0	0
	Alvernaviridae	1	0	0	0	0	0	0	0	0	0	0
	Amalgaviridae	8	0	0	1	0	0	0	0	0	2	0
	Amnoonviridae	0	0	0	0	0	0	0	0	10	0	0
	Ampullaviridae	0	0	0	3	0	0	0	0	0	0	0
	Anelloviridae	0	0	0	0	0	0	0	0	4	103	1
	Arenaviridae	0	0	0	0	0	0	0	0	12	93	0
	Arteriviridae	0	0	0	0	0	0	0	0	23	0	0
	Ascoviridae	0	0	0	0	0	6	0	0	0	0	0
	Asfarviridae	0	0	0	0	0	0	21	0	0	0	0
	Aspiviridae	17	0	0	0	0	0	0	0	0	0	0
	Astroviridae	0	0	0	0	0	0	0	0	61	2	0
	Bacilladnaviridae	1	0	0	0	0	0	0	0	0	0	0
	Baculoviridae	0	0	0	0	0	97	0	0	0	0	0
	Barnaviridae	0	0	0	1	0	0	0	0	0	0	0
	Benyviridae	17	0	0	0	0	0	0	0	0	0	0
	Betaflexiviridae	113	0	0	0	0	0	0	0	0	0	0
	Bicaudaviridae	0	0	0	10	0	0	0	0	0	0	0
	Bidnaviridae	0	0	0	0	0	4	0	0	0	0	0
	Birnaviridae	0	0	0	0	0	2	0	0	29	0	0
	Bornaviridae	0	0	0	0	0	0	0	0	29	0	0
	Botourmiaviridae	12	0	0	0	0	0	0	0	0	0	0
	Bromoviridae	851	0	0	0	0	0	0	0	0	0	0
	Caliciviridae	0	0	0	0	0	0	0	0	27	14	0
	Carmotetraviridae	0	0	0	0	0	1	0	0	0	0	0
	Caulimoviridae	91	0	0	0	0	0	0	0	0	0	0
	Chrysoviridae	0	0	0	81	0	0	0	0	0	0	0
	Chuviridae	0	0	0	0	0	8	0	0	0	0	0
	Circoviridae	0	0	0	0	0	43	0	0	3075	4	1
	Closteroviridae	67	0	0	0	0	0	0	0	0	0	0
	Coronaviridae	0	0	0	0	0	0	0	0	91	7	0
	Corticoviridae	0	0	0	1	0	0	0	0	0	0	0
	Cruliviridae	0	0	0	0	0	3	0	0	0	0	0
	Cystoviridae	0	0	0	29	0	0	0	0	0	0	0
	Deltaflexiviridae	3	0	0	0	0	0	0	0	0	0	0
	Dicistroviridae	0	0	0	0	0	27	0	0	0	0	0
	Endornaviridae	22	0	0	11	0	0	0	0	0	0	0
	Euroniviridae	0	0	0	0	0	3	0	0	0	0	0
	Filoviridae	0	0	0	0	0	0	0	0	0	10	0
	Fimoviridae	44	0	0	0	0	0	0	0	0	0	0
	Flaviviridae	0	0	0	0	0	20	4	105	61	206	0
	Fusariviridae	0	0	0	7	0	0	0	0	0	0	0
	Fuselloviridae	0	0	0	12	0	0	0	0	0	0	0
	Gammaflexiviridae	0	0	0	1	0	0	0	0	0	0	0
	Geminiviridae	970	0	0	0	0	0	0	0	0	0	0
	Genomoviridae	10	0	0	8	0	10	0	0	58	3	2
	Globuloviridae	0	0	0	2	0	0	0	0	0	0	0
	Guttaviridae	0	0	0	1	0	0	0	0	0	0	0
	Hantaviridae	0	0	0	0	0	0	0	0	3	105	0
	Hepadnaviridae	0	0	0	0	0	0	0	0	25	34	0
	Hepeviridae	0	0	0	0	0	0	0	0	3	17	0
	Herelleviridae	0	0	0	154	0	0	0	0	0	0	0
	Herpesviridae	0	0	0	0	0	0	0	0	99	123	0
	Hypoviridae	0	0	0	15	0	0	0	0	0	0	0
	Hytrosaviridae	0	0	0	0	0	3	0	0	0	0	0
	Iflaviridae	0	0	0	0	0	36	0	0	1	0	0
	Inoviridae	0	0	0	88	0	0	0	0	0	0	0
	Iridoviridae	0	0	0	0	0	9	0	0	51	0	0
	Kitaviridae	9	0	0	0	0	0	0	0	0	0	0
	Lavidaviridae	1	0	0	7	0	0	0	0	0	0	0
	Leviviridae	0	0	0	45	0	0	0	0	0	0	0
	Lipothrixviridae	0	0	0	9	0	0	0	0	0	0	0
	Lispiviridae	0	0	0	0	0	1	0	0	0	0	0
	Luteoviridae	64	0	0	0	0	0	0	0	0	0	0
	Malacoherpesviridae	0	0	0	0	0	2	0	0	0	0	0
	Marnaviridae	9	0	0	0	0	0	0	0	1	0	0
	Marseilleviridae	0	0	0	7	0	1	0	0	0	0	0
	Matonaviridae	0	0	0	0	0	0	0	0	0	1	0
	Medioniviridae	0	0	0	0	0	1	0	0	0	0	0
	Megabirnaviridae	0	0	0	6	0	0	0	0	0	0	0
	Mesoniviridae	0	0	0	0	0	6	0	0	1	0	0
	Metaviridae	0	1	0	0	0	1	0	0	0	0	0
	Microviridae	0	0	0	701	0	0	0	0	0	0	0
	Mimiviridae	0	0	0	4	21	0	0	0	0	0	0
	Mymonaviridae	0	0	0	1	0	0	0	0	0	0	0
	Myoviridae	0	0	0	1155	0	0	0	0	0	0	0
	Mypoviridae	0	0	0	0	0	3	0	0	0	0	0
	Nairoviridae	0	0	0	0	0	9	0	57	0	0	0
	Nanoviridae	848	0	0	0	0	0	0	0	0	0	0
	Narnaviridae	0	0	0	45	0	0	0	0	0	0	0
	Nimaviridae	0	0	0	0	0	11	0	0	0	0	0
	Nodaviridae	0	0	0	0	0	22	5	0	24	0	0
	Nudiviridae	2	0	0	0	0	5	0	0	0	0	0
	Nyamiviridae	0	0	0	0	0	7	2	0	0	0	0
	Orthomyxoviridae	0	0	0	0	0	0	0	12	29	1055	0
	Other	38	0	0	261	0	1165	0	0	16	0	16
	Papillomaviridae	0	0	0	0	0	0	0	0	375	84	5
	Paramyxoviridae	0	0	0	0	0	0	0	0	3	86	0
	Partitiviridae	189	0	0	12	0	0	0	0	0	0	0
	Parvoviridae	0	0	0	0	0	35	0	0	103	6	0
	Peribunyaviridae	3	0	30	0	0	20	6	266	0	3	0
	Permutotetraviridae	0	0	0	0	0	1	0	0	0	0	0
	Phasmaviridae	0	0	0	0	0	15	0	0	0	0	0
	Phenuiviridae	0	0	26	0	0	28	0	336	0	3	0
	Phycodnaviridae	92	0	0	0	0	0	0	0	0	0	0
	Picobirnaviridae	0	0	0	0	0	0	0	0	6	4	0
	Picornaviridae	0	0	0	0	0	0	0	0	152	42	2
	Pithoviridae	0	0	0	2	0	0	0	0	0	0	0
	Plasmaviridae	0	0	0	1	0	0	0	0	0	0	0
	Pleolipoviridae	0	0	0	8	0	0	0	0	0	0	0
	Pneumoviridae	0	0	0	0	0	0	0	0	8	77	0
	Podoviridae	0	0	0	797	0	0	0	0	0	0	0
	Polycipiviridae	0	0	0	0	0	9	0	0	0	0	0
	Polydnaviridae	0	0	0	0	0	230	0	0	0	0	0
	Polyomaviridae	0	0	0	0	0	0	0	0	115	13	0
	Potyviridae	242	0	0	0	0	0	0	0	0	0	0
	Poxviridae	0	0	0	0	0	8	0	0	65	87	0
	Qinviridae	0	0	0	0	0	8	0	0	0	0	0
	Quadriviridae	0	0	0	9	0	0	0	0	0	0	0
	Reoviridae	21	0	129	36	0	164	3983	90	592	28083	0
	Retroviridae	0	0	0	0	0	0	0	0	215	540	0
	Rhabdoviridae	8	0	16	0	0	50	7	2	35	37	0
	Roniviridae	0	0	0	0	0	2	0	0	0	0	0
	Rudiviridae	0	0	0	16	0	0	0	0	0	0	0
	Secoviridae	134	0	0	0	0	0	0	0	0	0	0
	Siphoviridae	2	0	0	2574	0	0	0	0	0	0	0
	Smacoviridae	0	0	0	0	0	0	0	0	12	19	0
	Solemoviridae	25	0	0	0	0	0	0	0	0	0	0
	Solinviviridae	0	0	0	0	0	3	0	0	0	0	0
	Sphaerolipoviridae	0	0	0	5	0	0	0	0	0	0	0
	Sunviridae	0	0	0	0	0	0	0	0	1	0	0
	Tectiviridae	0	0	0	15	0	0	0	0	0	0	0
	Tobaniviridae	0	0	0	0	0	1	0	0	4	1	0
	Togaviridae	0	0	0	0	0	1	30	25	0	0	0
	Tolecusatellitidae	140	0	0	0	0	0	0	0	0	0	0
	Tombusviridae	82	0	0	0	0	0	0	0	0	0	0
	Tospoviridae	9	0	0	0	0	0	0	0	0	0	0
	Totiviridae	1	0	0	86	0	3	0	0	1	0	0
	Tristromaviridae	0	0	0	2	0	0	0	0	0	0	0
	Turriviridae	0	0	0	2	0	0	0	0	0	0	0
	Tymoviridae	9	0	38	0	0	0	0	0	0	0	0
	unclassified	54	0	0	151	0	66	0	0	15	9	0
	Virgaviridae	84	0	0	0	0	0	0	0	0	0	0
	Xinmoviridae	0	0	0	0	0	1	0	0	0	0	0
	Yueviridae	0	0	0	0	0	4	0	0	0	0	0
	(all)	4445	1	239	6418	21	2160	4058	893	5703	31309	27
Test set (6401 genome sequences of 3941 viruses in 66 genera, 245873309 nt)	Simulated dataset	Set1 (100-400bp): 20,000 fragments for plant viruses; 20,000 fragments for germ viruses; 20,000 fragments for invertebrate viruses; 20,000 fragments for vertebrate viruses; 20,000 fragments for human viruses. Set1 (400-800bp): 20,000 fragments for plant viruses; 20,000 fragments for germ viruses; 20,000 fragments for invertebrate viruses; 20,000 fragments for vertebrate viruses; 20,000 fragments …
	Ackermannviridae	0	0	0	20	0	0	0	0	0	0	0
	Adenoviridae	0	0	0	0	0	0	0	0	27	0	0
	Alphaflexiviridae	2	0	0	0	0	0	0	0	0	0	0
	Alphasatellitidae	4	0	0	0	0	0	0	0	0	0	0
	Anelloviridae	0	0	0	0	0	0	0	0	0	152	0
	Arenaviridae	0	0	0	0	0	0	0	0	0	8	0
	Ascoviridae	0	0	0	0	0	4	0	0	0	0	0
	Astroviridae	0	0	0	0	0	0	0	0	2	0	0
	Bacilladnaviridae	1	0	0	0	0	0	0	0	0	0	0
	Baculoviridae	0	0	0	0	0	3	0	0	0	0	0
	Betaflexiviridae	11	0	0	0	0	0	0	0	0	0	0
	Bornaviridae	0	0	0	0	0	0	0	0	3	0	0
	Bromoviridae	6	0	0	0	0	0	0	0	0	0	0
	Caliciviridae	0	0	0	0	0	0	0	0	2	2	0
	Caulimoviridae	4	0	0	0	0	0	0	0	0	0	0
	Chrysoviridae	0	0	0	15	0	0	0	0	0	0	0
	Circoviridae	0	0	0	0	0	0	0	0	322	0	0
	Closteroviridae	7	0	0	0	0	0	0	0	0	0	0
	Corticoviridae	0	0	0	4	0	0	0	0	0	0	0
	Deltaflexiviridae	1	0	0	0	0	0	0	0	0	0	0
	Endornaviridae	1	0	0	0	0	0	0	0	0	0	0
	Filoviridae	0	0	0	0	0	0	0	0	0	3	0
	Flaviviridae	0	0	0	0	0	0	0	1	0	1	0
	Fuselloviridae	0	0	0	34	0	0	0	0	0	0	0
	Geminiviridae	14	0	0	0	0	0	0	0	0	0	0
	Hepadnaviridae	0	0	0	0	0	0	0	0	2	15	0
	Hepeviridae	0	0	0	0	0	0	0	0	0	2	0
	Herelleviridae	0	0	0	54	0	0	0	0	0	0	0
	Herpesviridae	0	0	0	0	0	0	0	0	1	0	0
	Hypoviridae	0	0	0	1	0	0	0	0	0	0	0
	Iflaviridae	0	0	0	0	0	7	0	0	0	0	0
	Inoviridae	0	0	0	68	0	0	0	0	0	0	0
	Iridoviridae	0	0	0	0	0	0	0	0	18	0	0
	Lipothrixviridae	0	0	0	4	0	0	0	0	0	0	0
	Luteoviridae	3	0	0	0	0	0	0	0	0	0	0
	Marnaviridae	4	0	0	0	0	0	0	0	0	0	0
	Microviridae	0	0	0	1781	0	0	0	0	0	0	0
	Mimiviridae	0	0	0	4	3	0	0	0	0	0	0
	Myoviridae	0	0	0	580	0	0	0	0	0	0	0
	Narnaviridae	0	0	0	17	0	0	0	0	0	0	0
	Orthomyxoviridae	0	0	0	0	0	0	0	6	0	0	0
	Other	1	0	0	9	0	0	0	0	0	0	0
	Papillomaviridae	0	0	0	0	0	0	0	0	26	1	0
	Paramyxoviridae	0	0	0	0	0	0	0	0	0	9	0
	Partitiviridae	11	0	0	0	0	0	0	0	0	0	0
	Parvoviridae	0	0	0	0	0	1	0	0	2	0	0
	Peribunyaviridae	0	0	3	0	0	0	0	15	0	0	0
	Phenuiviridae	0	0	8	0	0	0	0	5	0	0	0
	Phycodnaviridae	1	0	0	0	0	0	0	0	0	0	0
	Picornaviridae	0	0	0	0	0	0	0	0	12	0	0
	Podoviridae	0	0	0	294	0	0	0	0	0	0	0
	Polyomaviridae	0	0	0	0	0	0	0	0	10	0	0
	Potyviridae	6	0	0	0	0	0	0	0	0	0	0
	Poxviridae	0	0	0	0	0	1	0	0	9	2	0
	Reoviridae	0	0	0	0	0	8	10	0	11	11	0
	Retroviridae	0	0	0	0	0	0	0	0	3	0	0
	Rudiviridae	0	0	0	1	0	0	0	0	0	0	0
	Secoviridae	5	0	0	0	0	0	0	0	0	0	0
	Siphoviridae	0	0	0	1953	0	0	0	0	0	0	0
	Tectiviridae	0	0	0	3	0	0	0	0	0	0	0
	Tolecusatellitidae	1	0	0	0	0	0	0	0	0	0	0
	Tombusviridae	3	0	0	0	0	0	0	0	0	0	0
	Totiviridae	0	0	0	7	0	0	0	0	0	0	0
	Tymoviridae	1	0	1	0	0	0	0	0	0	0	0
	unclassified	0	0	0	728	0	0	0	0	0	2	0
	Virgaviridae	3	0	0	0	0	0	0	0	0	0	0
	(all)	90	0	12	5577	3	24	10	27	450	208	0
